# Supplementary material for: Analysis of Müller glia specific genes and their histone modification using Hes1-promoter driven EGFP expressing mouse
Source: Sci Rep. 2017 Jun 15;7:3578. doi: 10.1038/s41598-017-03874-8 (PMC5472600; doi:10.1038/s41598-017-03874-8)
Supplement: Supplementary file 2 — Table S1 [file 41598_2017_3874_MOESM2_ESM.xlsx]

## Sheet: C0
gene	P1_Hes1_N	P1_Hes1_P	P4_Hes1_N	P4_Hes1_P
2016-03-03	1.22406	0.372662	0.684663	0.581214
2016-03-04	2.49932	0.190871	0.302292	0.087978
2016-03-07	5.2384	4.79565	5.39399	4.79356
2016-03-09	3.73711	2.51393	3.79942	2.80771
2016-09-03	5.52744	3.89268	3.76418	3.79549
2016-09-05	6.2663	4.96911	4.90984	4.56967
AA415398	1.53993	1.03966	1.68782	1.45774
AA960436	3.45519	3.22816	4.42571	3.9649
Aacs	3.39908	3.07958	3.57982	3.11175
Aak1	3.35507	2.80127	3.81943	2.42462
Aanat	0.339656	0.0470095	0.618208	0.348433
Abca2	3.52364	3.1276	3.65381	3.07128
Abca3	3.76725	3.38509	4.20445	3.38678
Abca7	2.74447	1.59232	3.22473	1.83157
Abcb10	2.92144	2.30655	3.22543	2.64223
Abcb4	2.02647	1.23358	1.87442	1.71046
Abcc10	2.80467	2.5158	3.02168	2.49537
Abcc5	4.88544	4.13837	4.93346	4.36758
Abcd2	4.23509	2.76173	3.64567	3.71344
Abhd5	1.85991	1.4163	2.1845	1.95405
Abi3	0.812547	0.180719	0.897372	0.479191
Abl2	3.56162	3.35541	3.48855	2.5191
Ablim1	2.38067	1.07929	1.38157	0.983921
Abtb1	4.80684	3.67181	5.15444	4.4208
Acaa1b	3.1595	2.49859	3.83039	3.52651
Acad12	1.74859	0.736981	2.2118	1.18618
Acadsb	3.88797	3.18669	4.0663	4.06374
Acadvl	4.4555	3.96673	5.39227	5.05815
Acap3	4.64336	3.1066	3.98964	3.36849
Acbd3	4.16647	3.82649	4.52173	4.18054
Acbd4	1.86389	1.35964	2.81464	1.9997
Acbd5	3.99342	3.25503	4.50702	4.07083
Accn1	2.05894	0.329129	0.858887	0.407938
Accn2	1.53291	0.648111	0.771172	0.803761
Accn4	3.52793	2.16098	2.33415	2.53899
Ace	0.609672	0.145439	0.640798	0.46394
Acer2	0.911946	0.131244	1.69035	0.709118
Ache	1.98416	1.01422	2.46982	1.17831
Acly	6.42807	5.7094	6.58286	5.84328
Aco2	5.79176	5.55283	6.19745	5.96748
Acot8	3.41431	3.18828	3.96831	3.54983
Acox1	4.82975	4.09044	5.61878	4.9214
Acrbp	4.38787	3.31823	4.50052	3.98211
Actg1	8.62564	8.22396	8.64804	8.47008
Actr10	4.15035	3.28948	4.46991	4.1966
Actr1a	6.11467	5.64892	6.10747	6.01395
Actr8	4.66652	4.2701	4.71107	4.51893
Acvr1b	4.56395	3.86397	4.75567	3.66869
Acvr2a	3.89619	2.9994	3.57831	3.04601
Acvr2b	4.22055	3.67516	3.70331	2.24783
Acvrl1	0.213365	0.209002	0.831954	0.168256
Acy1	3.28279	2.89159	3.82768	3.30238
Adam19	2.51213	0.835501	1.34739	0.725473
Adam1a	2.14104	1.50245	2.13206	1.84158
Adam9	3.99295	3.97728	4.96248	4.30175
Adamts3	0.850843	0.434428	1.77231	0.52439
Adamts4	3.84132	1.66695	1.364	1.30839
Adamtsl4	0.365883	0.235513	1.28055	0.325185
Adarb1	3.18587	1.59084	2.33501	1.72668
Adc	2.14931	1.68826	2.59952	2.23383
Adck3	1.93507	0.778452	2.76341	1.9885
Adck4	4.41472	3.45302	5.38518	4.4293
Adck5	3.92038	3.19841	4.14246	3.88028
Adcy1	2.43495	2.39975	2.14822	1.38177
Adcy6	4.48152	4.49713	5.37583	3.87532
Adcy9	1.45167	0.902165	1.46124	0.538354
Add1	5.955	5.4229	6.21165	5.48967
Add2	3.26736	1.47356	1.36462	1.03034
Adipor1	5.22482	4.79918	6.1194	5.40569
Adnp	6.29848	5.83736	6.43242	5.92339
Adra2a	0.599718	0.199454	0.938487	0.279658
Adrb1	1.66047	0.414722	2.03144	0.712868
Adrb2	0.478561	0.101242	0.737547	0.236837
Adrbk2	2.40214	1.94104	1.92701	1.67737
AF357355	7.8106	0	0	0
Afap1	4.23715	2.69962	3.84331	3.90469
Aff1	4.37137	3.12518	4.49388	3.25052
Aff2	1.43644	0.797787	0.657609	0.452476
Aff3	3.36887	2.35828	1.43133	2.00077
Aff4	5.27599	3.971	5.35084	4.272
Aftph	4.3828	3.89252	4.69972	4.16181
Agap1	5.37556	3.33225	5.01749	3.33567
Agap2	3.79057	0.562868	1.22502	0.383779
Agap3	5.77779	4.35721	5.51388	4.87959
Agbl3	1.43086	1.0962	1.76102	1.15433
Agbl5	4.0865	3.50556	4.1878	3.65646
Ager	3.50744	2.62986	3.63223	3.15027
Agl	2.48758	2.18116	2.96837	2.3964
Agpat5	3.63415	3.63797	4.44909	3.89854
Agpat9	0.479575	0.118351	0.933708	0.229813
Agtpbp1	3.68457	3.11743	4.49451	2.83508
Ahcyl2	3.00311	2.28775	2.8172	2.50083
Ahdc1	3.6137	2.49239	4.41666	2.72492
Ahi1	4.59849	3.8741	5.13342	4.59517
Ahr	0.669995	0.582016	0.985111	0.416387
AI427809	0.168856	0.0297255	0.942552	0.374177
AI428936	1.45255	1.06492	1.60677	1.1827
AI429214	3.15859	2.49085	4.1104	3.09747
AI480653	2.78958	2.76925	3.66413	3.01897
AI593442	4.58727	0.762835	1.4235	0.261869
AI836003	1.24375	0.237816	0.0777757	0.12498
Aip	4.23214	3.7282	4.74948	4.43379
Airn	1.55815	0.409989	1.93474	0.901222
Akap10	3.32386	3.08726	3.54767	3.00327
Akap11	4.54395	4.10683	4.26677	3.70833
Akap17b	1.82476	1.35042	1.97683	1.3297
Akap5	1.39056	1.18301	1.87293	1.16761
Akap6	1.79452	0.635113	0.646993	0.571297
Akap7	2.77478	2.22268	3.45442	3.34109
Akap8l	5.70756	5.12678	5.98485	5.45621
Akap9	4.18146	3.07743	3.57279	2.88928
Akirin2	5.78706	5.14209	6.24568	5.82137
Akna	3.22421	2.33513	3.97319	2.07973
Alas2	0.944571	0.238463	1.58284	0.266896
Aldh3a2	4.06579	3.48068	4.84764	4.05423
Aldoa	7.42591	7.36561	8.62678	8.61425
Alg10b	4.95688	4.97541	4.8748	3.92457
Alg2	5.61022	4.95634	5.79244	5.33909
Alox12b	1.03661	0	0.0261743	0
Alox5ap	0.532567	0.49508	1.14086	0.373319
Als2	3.03877	2.84517	3.74418	2.68533
Amac1	0.448514	0.0417926	0.509896	0.0832032
Ambra1	4.19297	3.68718	4.15773	3.76705
Amfr	5.46479	5.19175	5.91458	5.47136
Amigo1	3.06466	2.56297	3.31981	2.30753
Amigo2	3.30388	1.83779	1.9525	1.51734
Ammecr1	1.9334	2.0812	2.46654	1.70085
Amn1	4.09574	2.91889	3.89296	4.00682
Amotl2	5.5445	4.80893	5.8906	5.54834
Amy1	3.00042	0.779046	2.11946	0.968962
Angpt2	1.12712	0.284517	0.697752	0.592706
Ank1	1.06278	0.257079	0.719521	0.284688
Ank2	5.01764	4.06453	3.84994	3.55456
Ankhd1	4.03297	3.94637	4.29149	3.22068
Ankrd11	4.84262	4.79257	4.5955	3.56798
Ankrd17	4.14048	3.92357	4.5033	3.75206
Ankrd23	3.24671	2.76748	3.50256	3.19409
Ankrd24	2.96131	2.7374	3.11786	2.67095
Ankrd34a	1.57701	0.713289	0.89264	0.472519
Ankrd35	0.203184	0.0317663	0.660943	0.110955
Ankrd37	3.40456	2.58429	4.39469	4.06555
Ankrd39	3.24401	2.83525	3.50953	2.91415
Ankrd42	2.09452	1.20168	2.77822	1.15281
Ankrd5	0.617159	0.493878	0.975107	0.205011
Ankrd50	3.11619	2.44781	2.84274	2.65733
Ankrd52	4.0123	3.8541	3.69033	2.8695
Ankrd55	0.906642	0.109458	0.357086	0
Anks1	4.80483	3.48728	4.02859	4.35058
Anks1b	2.30655	0.262745	0.626636	0.204453
Anks3	4.24459	3.89593	4.5409	4.11572
Ano10	3.38808	2.56792	4.45534	3.60993
Ano4	1.23659	0.121173	0.0843105	0.0280938
Ano8	5.20798	4.09591	4.76891	4.04305
Anxa7	1.85741	1.73637	2.77149	2.22582
Ap1b1	4.87532	3.91122	5.86654	4.6039
Ap1s2	4.35697	3.82688	5.2249	4.47306
Ap2a2	4.62741	4.32742	5.19199	4.36111
Ap2m1	6.11023	5.86255	6.97911	6.46841
Ap3b2	4.36451	3.05445	4.55391	3.12112
Ap3d1	5.19253	4.65871	5.37229	4.80421
Ap3m2	4.15432	3.7644	4.84211	4.1392
Ap3s2	4.45027	4.0655	4.55754	4.27059
Apbb3	4.01047	3.44642	4.29366	3.82151
Apc	5.42538	3.74695	4.33525	3.24907
Apc2	4.73607	1.46308	2.42446	2.07545
Aplp2	6.58881	6.34435	7.18231	6.48574
App	6.26381	5.73696	6.48388	6.33515
Aptx	2.61381	1.84601	2.76857	2.60518
Araf	5.85689	5.18842	6.23156	5.69552
Arf1	7.07316	6.91577	7.32333	7.37887
Arf3	5.37726	4.90257	5.89636	5.28575
Arfgap3	3.06388	2.61156	3.08078	2.82831
Arfgef1	4.29943	3.75884	4.84004	3.84447
Arfgef2	2.93891	2.55162	3.12303	2.44355
Arfip2	4.65543	4.20088	5.46062	4.78009
Arg2	1.99756	0.396911	1.183	0.651965
Arhgap28	3.02032	1.6641	3.46435	2.38496
Arhgap29	1.35341	0.522709	1.71788	0.519148
Arhgap32	3.87954	3.64907	3.81671	3.22595
Arhgap33	4.94815	4.61823	3.74994	3.22667
Arhgap44	3.20614	1.70839	2.29098	2.1966
Arhgef11	4.19621	3.8407	4.47401	3.71586
Arhgef12	4.38707	3.67759	3.33228	3.21209
Arhgef15	1.40218	0.294667	0.281679	0.0969007
Arhgef2	5.33951	4.08811	5.26864	4.66342
Arhgef25	4.72799	3.51121	4.25639	3.96145
Arhgef7	4.9429	4.10114	4.74052	4.28893
Arhgef9	3.13562	2.22791	2.19399	2.68384
Arid1a	5.74958	5.5806	5.5069	4.972
Arid2	5.46145	4.59713	5.3789	4.38632
Arid3a	2.71241	2.45993	2.58283	1.83906
Arid3b	3.32475	1.96044	3.80811	2.25361
Arid4a	3.04053	2.86515	3.6113	2.66471
Arid4b	4.40928	3.88234	4.50155	3.97662
Arid5b	3.29225	3.18285	2.96813	1.94893
Arih1	4.82382	4.20437	4.8991	4.43865
Arl10	4.53824	3.60072	4.36093	3.7371
Arl13b	3.14039	2.89464	4.21457	3.07311
Arl16	2.64536	2.27851	3.16384	2.91335
Arl2	4.45254	3.79912	4.62515	4.42604
Arl4a	2.49147	2.46491	3.37158	2.68666
Arl5b	4.15533	3.86873	3.84438	3.24395
Arl8a	5.32357	3.99716	5.02691	5.17332
Armc7	2.71414	1.65142	2.87023	2.22834
Armc9	2.83796	2.62859	3.88596	2.58821
Armcx1	4.6401	3.86335	4.87129	4.6736
Armcx2	5.02001	3.93002	4.12005	4.01557
Armcx3	4.94871	4.31091	5.42859	4.95324
Armcx6	3.20414	2.47962	2.87293	2.4138
Arpc1a	5.87894	5.44912	5.91363	5.9918
Arrb1	4.41336	2.95568	3.20966	2.87113
Asap3	2.42328	0.883121	2.27322	1.13609
Asb1	2.86548	2.38548	2.73119	2.56852
Asb7	3.30258	3.05354	3.62356	3.1228
Asb8	4.14619	3.8522	4.53203	4.17571
Ascc3	2.43415	2.2797	2.94957	2.13989
Ash1l	3.92153	3.81255	3.96116	3.2002
Asprv1	0.864887	0.229102	0.499514	0.367022
Astn2	2.84081	0.873791	1.16763	0.813338
Asxl3	2.44587	1.63475	0.942824	0.869519
Atad2b	4.0134	3.35646	4.52897	3.58263
Atat1	5.53878	4.41357	4.97295	4.79417
Atcay	4.08722	1.74298	2.22774	2.16649
Ate1	4.14555	3.84532	4.89401	3.83135
Atf4	7.19698	6.37324	8.17977	7.04124
Atf6	3.45982	3.14178	4.06028	3.36131
Atf7	1.86676	1.96601	2.23854	1.30219
Atf7ip	4.95172	4.48236	5.34289	4.06786
Atg13	4.61713	3.46715	5.05698	4.14951
Atg14	3.61484	3.15682	3.81656	3.39906
Atg16l2	2.94006	2.49654	2.94212	2.62299
Atg2a	3.04074	2.73076	3.09464	2.76566
Atg2b	3.41051	2.79251	3.63638	2.83338
Atg3	3.78397	3.2096	4.30278	4.05888
Atg4b	4.42657	3.82849	4.63643	4.36131
Atg4c	3.05193	2.50261	3.66639	3.03872
Atg9a	4.31921	3.59009	4.73565	4.07956
Atl1	3.48731	2.07592	2.32382	2.47919
Atl2	4.58927	4.15877	4.84762	4.07346
Atmin	3.68183	3.2146	3.91673	3.35586
Atn1	5.4836	5.05459	5.45494	4.37254
Atoh7	6.29011	2.18264	2.96686	1.43817
Atp10b	0.44719	0.0404249	0.593996	0.0647698
Atp11b	4.27714	4.41384	5.02094	4.30682
Atp13a2	5.04011	4.22176	5.28941	4.73161
Atp1a4	0.735305	0.217275	1.58953	0.519867
Atp1b1	4.17364	1.73926	2.56686	2.16145
Atp2b1	4.33992	4.08351	4.82195	3.67228
Atp2b2	2.68123	1.69684	2.29838	1.91152
Atp2b4	2.17774	1.05746	1.28208	1.20741
Atp2c1	4.56604	3.9659	5.29108	4.30617
Atp5sl	3.21716	2.87316	3.87076	3.52901
Atp6ap1	5.71215	5.27481	6.12841	5.91278
Atp6v0a1	5.72199	4.18479	6.0414	4.67093
Atp6v0c	7.69316	6.98177	8.11152	7.37245
Atp6v0d1	6.10315	5.12701	6.59175	6.27018
Atp6v0e2	5.65774	5.21103	6.31067	6.2992
Atp6v1a	5.09451	4.33989	5.71936	4.92814
Atp6v1d	4.88361	4.22529	5.33071	5.2013
Atp6v1e1	5.96766	5.10143	6.29029	6.13903
Atp6v1g1	6.54928	5.78608	6.76288	6.71946
Atp6v1g2	3.44776	2.42408	3.16912	2.14628
Atp6v1h	5.33668	4.55442	5.59289	5.40837
Atp9a	5.37902	4.96499	5.23225	5.17912
Atrip	3.94019	3.63819	4.54961	3.58841
Atrn	3.67437	3.28572	3.80271	3.24427
Atrnl1	3.47915	2.6617	2.04692	2.14805
Atrx	5.32506	5.1066	5.08266	4.43463
Atxn1	1.06217	1.02785	1.86005	1.37155
Atxn2l	6.12395	6.09328	6.08057	5.32021
Atxn7l1	2.12929	1.44244	1.93012	1.99456
Atxn7l2	3.57011	2.96312	3.0331	3.05857
Atxn7l3	5.00818	4.15948	4.40786	4.04076
Atxn7l3b	6.70681	6.12177	6.66975	6.40449
AU022252	3.53559	3.10064	3.55241	2.92842
AU040320	4.16684	3.57297	4.45142	3.84663
Auh	4.22228	3.15997	5.06494	4.23154
Auts2	3.86832	2.07682	2.21349	1.70053
Avl9	4.01099	3.36424	3.80466	3.70239
AW209491	3.13197	2.7042	3.73749	3.55383
AW549877	5.36512	5.02275	5.8086	4.94389
AW555464	3.40338	2.74373	2.90119	2.19672
B3gat1	3.6551	2.53012	1.831	1.9282
B4galnt1	3.55688	1.5137	1.4491	1.8491
B4galnt2	0.796369	0.42628	1.21061	0.345579
B4galnt4	4.28586	3.28456	3.34453	3.44343
B4galt1	3.23917	3.1186	4.59339	3.17423
B4galt2	4.39025	3.58903	4.45641	3.49889
B9d2	4.25747	3.80619	5.20089	4.52968
Bace1	4.58452	3.90138	4.77969	3.75466
Bach1	3.6817	3.27388	3.52581	3.25616
Bach2	3.11552	2.42976	2.35724	2.11042
Bag6	6.48053	6.02065	6.4929	6.05388
Bahcc1	4.30065	3.17352	3.16059	2.1792
Bahd1	3.04535	2.77869	3.16551	2.86849
Bai3	3.04146	2.52351	2.08917	1.71011
Baiap3	0.570528	0.281486	0.727037	0.272514
Barhl2	4.85931	1.4806	1.69758	1.87193
Basp1	7.55028	6.5903	6.1707	6.56484
Baz2a	4.85433	3.98718	5.17959	3.90164
Bbc3	2.198	0.927872	2.39852	0.952733
Bbs1	3.42208	2.97275	4.27011	3.04649
Bbs12	2.98069	3.20921	4.09287	3.27429
Bbs2	3.49434	2.52327	4.3187	3.26036
Bbs7	3.19175	3.24959	4.56083	3.46275
BC002230	4.21845	3.55612	4.54086	3.53541
BC005537	6.70569	6.28682	6.74586	6.43563
BC005561	3.32189	3.53819	2.83507	1.82515
BC005764	6.68871	5.50604	5.68762	5.54906
BC017647	3.15904	2.39922	3.2398	2.88509
BC018242	4.78544	3.16743	4.73561	3.92974
BC018507	4.24369	3.90782	3.87809	3.48188
BC021767	2.22671	1.15246	1.87774	1.37633
BC023829	4.61777	4.48785	5.67545	5.02216
BC030500	1.95536	0.436397	0.116339	0.114129
BC031181	6.12266	5.53159	6.42201	6.72408
BC031361	1.7126	1.31914	2.05213	1.34377
BC032203	3.32358	2.72639	3.83362	2.58296
BC046331	3.48647	3.16512	3.79417	2.72424
BC051142	1.69074	1.16667	2.34661	1.69505
BC057022	4.6734	4.04711	5.33164	4.07512
BC068157	4.99848	3.80864	4.16783	3.87257
Bcas3	3.19786	2.45824	3.66924	3.32035
Bcat1	5.03402	4.25633	5.62664	5.07565
Bcl2l1	5.45003	4.53795	6.07531	5.02563
Bcl2l2	4.10292	3.5898	4.26081	3.9524
Bcl7a	6.10759	5.60674	5.88913	5.89383
Bcl9	4.33449	4.16521	4.24064	3.4214
Bcor	4.98146	4.30949	5.33621	3.95431
Bcr	3.55922	2.84492	2.81881	2.79034
Bdp1	2.8922	2.79485	3.0588	2.3856
Bend5	3.96175	2.35914	3.5559	3.5206
Bend6	1.34993	0.409563	0.202037	0.151226
Bend7	2.53777	2.16816	2.63236	2.0486
Bex2	6.59624	6.09211	6.26027	6.5087
Bhlha15	0.888119	0.0653131	1.28886	0.356853
Bhlhb9	4.44052	4.1776	4.92581	4.53335
Bhlhe22	4.81922	2.86819	3.68713	3.78311
Bhlhe23	0.0224633	0	1.23593	0.77745
Bhlhe41	0.675258	0.615084	2.83876	1.38448
Birc6	3.81537	3.55266	3.66493	2.96547
Blcap	5.47398	4.43578	5.39975	5.28177
Blzf1	3.20939	2.78979	3.61864	3.21438
Bmf	1.70369	0.541895	2.36136	1.04858
Bmi1	5.57004	4.47709	5.56963	5.03151
Bmp2k	2.65427	2.25814	2.99905	2.00181
Bmpr2	4.06123	3.63426	3.80597	2.29671
Bod1l	3.3947	3.12074	3.42842	2.54519
Bpifb6	0.168844	0.0370597	1.12404	0.275282
Bptf	4.44786	4.07824	4.31144	3.47889
Braf	3.95902	3.816	3.94713	3.30716
Brd1	4.8365	4.51257	4.74095	4.31743
Brd2	6.25156	5.82078	6.22021	5.71894
Brd3	5.33309	4.87621	5.4686	4.76972
Brd7	5.21816	5.24025	6.09444	5.47063
Brf1	4.88866	4.39888	5.63916	4.61421
Brox	4.8339	4.19011	4.74941	4.75115
Brsk1	5.10564	3.34103	4.50053	3.63171
Brsk2	5.50628	3.85383	5.71784	4.30247
Brwd1	5.19268	4.38247	4.71533	4.61569
Brwd3	2.61038	1.96077	2.68086	1.79772
Bsdc1	4.5755	3.87606	4.90194	4.54386
Bsn	3.30447	1.43557	2.41999	1.16967
Bspry	1.35503	0.880536	1.59139	0.806922
Btbd10	3.62517	2.87034	3.87502	3.41087
Btbd7	3.6856	3.49103	3.88634	2.54356
Btbd9	3.5387	2.3806	4.30686	2.87436
Btg3	2.40487	2.31757	3.28295	1.85335
Btrc	4.23953	3.29344	4.93179	3.67008
Bzrap1	3.60167	2.21078	3.89872	2.23634
Bzw2	6.36964	5.83179	6.25937	6.49648
C1ql1	4.44886	2.89279	2.19352	2.29551
C1qtnf1	0.956975	0.165565	1.25699	0.57859
C2cd4a	1.00887	0.142211	1.88685	0.587642
C2cd4d	0.861122	0.460944	0.990758	0.428267
C77080	1.67634	0.973314	2.94549	1.424
C78339	5.1038	4.58242	5.27963	3.88882
Cables1	1.16035	0.535418	1.13263	0.973242
Cables2	3.77508	3.5242	4.11203	3.29263
Cabp2	0.454227	0.313081	1.47136	0.589875
Cabp4	0.642941	0.283067	2.19329	0.883186
Cabp5	1.81813	0.543316	2.50951	1.549
Cacna1a	2.21218	0.993784	1.58357	1.0744
Cacna1b	2.40491	0.691777	0.802871	0.195839
Cacna1d	2.45199	1.5657	0.779161	0.940964
Cacna1h	4.62702	2.81148	3.87183	2.3037
Cacna1i	0.84093	0.0708912	0.278445	0.0455853
Cacna2d1	3.40742	2.16819	3.08853	2.2426
Cacnb1	2.698	1.38743	1.83127	1.75823
Cacnb3	4.98862	4.43607	4.50714	4.55357
Cacnb4	1.10607	0.314065	1.01053	0.481368
Cacng2	2.5617	0.328291	0.7039	0.0804485
Cadm4	6.01941	4.4836	4.88332	5.40309
Cadps	3.44156	1.93256	2.63696	2.26943
Calb2	4.49882	2.37505	2.61195	1.478
Calcoco1	4.92712	3.58898	5.26239	4.84831
Caly	2.54126	0.532997	0.933335	0.28943
Camk1d	2.1813	0.670445	1.81044	0.542832
Camk1g	2.3654	0.89809	2.50475	1.1689
Camk2d	4.25811	3.51825	4.62692	3.81203
Camk2g	3.84453	3.46268	3.74001	3.31419
Camk2n2	3.26154	2.64609	1.85541	2.07331
Camk4	1.87598	1.08238	1.77695	1.45391
Camkv	2.08845	0.461788	0.795514	0.39282
Camsap1	4.86435	3.82345	5.24813	3.8548
Camsap1l1	4.35419	3.56158	4.26213	3.52232
Camta1	4.85248	4.5693	4.97126	4.34162
Camta2	3.29236	2.7859	3.76106	2.83625
Cap2	1.42694	0.657917	1.87701	1.46579
Capn10	3.7573	3.37569	4.15779	3.7295
Capn7	4.73855	4.13104	5.33117	4.49761
Capns2	1.20031	0.303916	1.23444	0.306632
Car10	0.609941	0.440162	1.45505	0.717951
Car11	1.74454	0.453669	0.680582	0.669823
Carf	2.65355	2.17009	2.95926	1.82238
Carns1	1.23988	0.746812	1.27386	1.02313
Cartpt	2.21068	0.549332	1.54902	0.638073
Casc1	0.599064	0.372072	1.13464	0.429376
Casc4	4.46627	3.82755	4.71016	4.46623
Casd1	4.76721	4.34214	4.6905	4.5521
Cask	3.69001	3.01269	3.2656	2.87501
Caskin1	3.32443	2.81322	2.6195	2.46648
Casp3	5.42734	4.91316	5.52464	5.01169
Casp9	3.70946	3.18906	4.10081	3.39991
Casz1	5.00608	4.09762	6.03517	3.5275
Catsper2	2.19946	1.518	1.99847	1.99749
Catsper4	0.444244	0.159317	1.13797	0.344287
Cbara1	5.67139	4.86798	5.80498	5.6133
Cbfa2t2	4.80169	4.01879	4.51201	4.29518
Cbfa2t3	1.05177	0.0595253	0.521881	0.258246
Cbl	3.02229	3.29157	2.39648	1.43688
Cbln1	2.33878	0.478345	1.17119	0.624266
Cbln2	3.80659	0.228499	0.650511	0.254081
Cbr1	5.25752	4.04308	5.46058	5.26505
Cbx4	3.3967	3.12686	4.61992	3.35978
Cbx7	2.83525	2.55048	3.12669	2.52335
Cbx8	3.82118	3.67935	4.61743	3.8102
Cc2d2a	3.23712	3.00434	4.36822	3.22582
Ccbl1	3.44164	2.36163	3.98822	3.69605
Ccdc103	0.518556	0.415718	1.63827	1.14049
Ccdc106	2.18677	0.632257	0.744686	0.857428
Ccdc109a	3.08889	2.50673	3.61193	2.24863
Ccdc117	4.05901	3.85434	4.86651	4.0453
Ccdc120	2.64536	2.19878	2.17534	1.70531
Ccdc132	3.76814	3.4023	4.23363	3.84312
Ccdc142	3.18031	2.80532	3.3453	2.53282
Ccdc157	3.58513	3.34442	4.32989	3.2981
Ccdc159	2.10849	1.48932	2.06763	1.27505
Ccdc21	4.18062	4.37749	4.80609	3.88076
Ccdc28a	3.21772	2.63703	3.75151	3.35987
Ccdc28b	4.67714	3.68865	5.20558	5.3086
Ccdc33	0.912492	0.0825951	0.748211	0.271422
Ccdc57	2.40945	2.66	2.82225	1.98045
Ccdc6	3.72635	3.55157	4.04269	3.35364
Ccdc63	0.315817	0	0.594097	0
Ccdc65	0.7238	0.770183	2.40347	1.34477
Ccdc76	2.52759	2.32569	2.59728	2.27864
Ccdc79	0.323649	0.0967363	0.968974	0.308169
Ccdc85a	1.33797	0.24845	0.354588	0.0649153
Ccdc85b	2.51685	2.17192	2.73127	2.50261
Ccdc88b	1.50336	0.253735	0.420554	0.206318
Cckbr	1.04854	0.137848	1.4894	0.772989
Ccl27a	3.72819	2.92922	3.70214	3.80027
Ccl27b	1.46218	0.744411	0.990745	0.988259
Ccng1	3.38929	3.0748	3.93517	3.67938
Ccng2	6.31882	5.24549	6.39196	5.80921
Ccni	6.40704	5.75369	6.47908	6.33719
Ccnl1	5.87435	5.58923	6.24152	5.90313
Ccnl2	6.53197	6.21575	6.47588	6.27853
Ccno	0.476277	0.322485	0.68704	0.243641
Ccnt1	3.80773	3.83566	3.80884	2.63726
Ccpg1	5.1201	4.55256	5.96505	5.28852
Ccrn4l	2.82056	2.39713	2.45029	2.23441
Cd200	3.35883	1.27597	1.82572	1.10338
Cd24a	7.48697	5.48579	6.34214	6.77735
Cd37	0.512331	0.33413	1.80458	0.645246
Cd4	1.07481	0.195253	1.48117	0.355491
Cd70	0.844816	0.162424	0.74438	0.31115
Cd8a	0.378038	0.0354066	0.7053	0.139992
Cdadc1	4.34713	4.06857	4.82629	4.42565
Cdc42bpa	3.60822	3.32239	3.6092	3.17907
Cdc42bpb	4.47282	4.24285	4.31543	3.69094
Cdc42bpg	1.96622	1.61025	2.36241	1.53967
Cdc42ep2	1.16466	0.198963	0.841747	0.592403
Cdh12	0.892403	0.0882631	1.23461	0.279146
Cdh13	2.13656	0.790953	2.56748	1.17229
Cdh22	3.16942	2.33764	1.37928	0.844986
Cdk12	3.47715	3.36556	3.41515	2.81656
Cdk19	4.51501	4.09245	4.60097	3.98093
Cdk3-ps	1.55108	0.77885	1.8339	1.67809
Cdk5r1	5.82988	3.48633	4.04435	3.75082
Cdkl2	0.550719	0.21785	1.65175	0.516473
Cdkl3	1.8695	1.14996	2.19787	1.61704
Cdkl5	0.976642	0.808413	1.94524	0.437311
Cdkn2aip	4.33333	3.68045	4.34259	3.85034
Cdr1	1.85565	0.872315	1.24892	0.244444
Cds2	4.57489	4.22562	4.61059	3.82049
Cecr2	4.16607	2.95031	4.77531	3.45656
Cecr6	2.64448	1.23112	1.5699	1.01633
Celf1	5.6318	5.33375	5.60255	4.30171
Celf5	3.5803	0.864401	1.42696	0.607758
Cend1	2.77621	0.99681	0.696736	0.454632
Cep120	4.54677	3.95283	4.93608	4.03705
Cep164	3.06746	3.06378	3.40365	2.67053
Cep170	5.13519	4.22209	4.23718	4.04073
Cep350	3.18997	3.02804	3.30768	2.51151
Cfp	3.85089	2.96446	4.15986	3.38344
Cgn	3.10244	1.84199	2.79232	1.83628
Chchd5	4.14856	3.90037	5.1567	4.88393
Chd1	4.00032	3.27552	3.87218	3.02563
Chd2	3.91691	3.60126	3.9723	3.48807
Chd3	5.02406	3.33325	4.64664	3.01006
Chd4	6.88703	6.22886	6.5885	5.98127
Chd5	1.82765	0.484297	0.964685	0.643671
Chd6	4.40222	4.10336	4.12773	3.72139
Chd7	5.37787	4.7223	5.34979	4.22061
Chd9	4.07395	3.56629	4.12965	3.36983
Chfr	4.90328	4.16492	5.14304	4.73708
Chkb	5.36244	4.95619	5.41397	5.04035
Chmp5	5.89378	5.42189	6.21171	6.3791
Chpf	3.77597	3.22876	3.86935	3.57711
Chrd	1.82228	0.564624	1.15427	0.605656
Chrm3	1.07294	0.174415	1.79736	0.332926
Chrna3	4.66288	2.07382	3.54195	3.02782
Chst1	1.55468	0.649541	0.368803	0.148809
Chst15	1.40197	0.33428	0.768276	0.233364
Cib2	3.14368	2.16976	3.60695	3.11195
Cilp2	0.936641	0.226037	0.432432	0.3357
Cir1	4.85735	4.38431	5.57529	4.88125
Cirbp	7.66606	6.943	8.10513	7.24841
Cish	2.43811	1.59627	3.45725	2.26671
Cited1	2.16602	1.98674	3.54041	2.37572
Ckm	0.163456	0.0446433	1.09308	0.131221
Clasp2	5.50799	4.43986	5.76101	4.87285
Clcn2	3.90869	2.71552	3.48544	2.91014
Clcn4-2	5.20406	4.5296	5.30298	4.94256
Clcn6	4.69055	4.43806	4.74483	3.86685
Cldn5	4.11537	2.16532	1.84328	2.33896
Cldn7	0.902705	0.255553	1.90775	0.793867
Clec16a	3.55972	2.92208	3.58503	3.01519
Clec2l	2.1704	1.16594	0.742231	0.934098
Clec3b	0.243953	0	0.430904	0
Clic3	2.1219	1.0158	2.52065	1.8659
Clip1	3.9018	3.54809	3.47901	3.02345
Clip2	4.38547	2.93091	3.62147	3.33824
Clip3	6.08457	5.4185	5.47829	5.79821
Clip4	3.21449	2.82595	3.92808	3.11518
Clk1	6.64388	6.31176	6.72136	6.6953
Clk3	4.95838	4.65614	5.24437	4.93989
Clnk	0.53388	0.0392841	0.541052	0.115876
Clpx	4.00112	3.70729	4.50209	4.20922
Clstn1	7.01293	6.16396	7.91673	6.35102
Clstn3	3.28772	2.13938	3.76891	2.54237
Clta	6.78541	6.41362	7.15817	7.16433
Cltc	5.91131	5.41914	6.3775	5.65126
Cnga3	2.13287	0.613861	1.75387	0.873949
Cnih2	4.54792	1.88321	2.66698	2.08286
Cnnm2	2.6549	2.1287	2.72613	2.16018
Cnnm3	4.51236	3.66	4.85325	3.82155
Cnot6	6.29425	6.28992	6.75374	5.57286
Cnot6l	3.99858	3.8471	3.8461	3.18253
Cnot7	5.72328	5.08915	5.48369	5.44573
Cnr1	1.93949	0.507504	0.266834	0.123368
Cnrip1	4.67177	3.33971	5.16467	4.49435
Cnst	3.65525	3.01787	4.14714	2.94161
Cntn2	0.738016	0.138952	0.756176	0.227097
Cntnap1	1.00602	0.381787	0.572621	0.409633
Cntnap5a	0.34969	0.0592387	0.925202	0.10107
Cog1	4.03841	3.20006	4.33503	3.6422
Cog6	4.01577	3.43328	4.20014	3.88144
Cog7	3.42273	3.22446	4.2964	3.6842
Col11a2	1.54524	0.537505	1.4716	0.657227
Col16a1	1.29067	0.465534	2.33828	1.36132
Col20a1	1.26049	0.525808	1.57514	0.879655
Col4a3bp	3.77695	3.57316	4.17263	3.70239
Col5a3	0.354068	0.167448	1.56332	0.386763
Commd1	5.52036	5.63575	6.75604	6.3547
Commd7	3.04034	2.5419	3.17866	3.06431
Comtd1	1.56676	0.805514	1.93054	1.57646
Coq10a	3.20997	2.45889	3.67113	3.27813
Coro1a	2.67764	1.40032	1.25069	1.49644
Coro7	3.2895	2.57358	3.42646	2.84266
Cox19	5.58512	4.55121	5.81729	5.71903
Cpe	7.03806	6.33275	7.29946	7.45236
Cpeb2	2.22778	1.32534	1.82859	1.71032
Cpeb3	1.75204	0.621644	2.16935	1.01371
Cpeb4	3.58895	2.62448	3.8274	2.31005
Cpne5	1.5682	0.785007	0.390888	0.187337
Cpne6	0.788529	0.131181	0.816817	0.282503
Cpne7	0.411677	0.0247485	1.12203	0.0974704
Cpne8	2.36001	1.03434	0.957235	1.09237
Cramp1l	3.84245	3.36661	3.67777	2.95413
Crb2	2.93504	3.58655	4.06588	2.67506
Crbn	4.36846	3.99706	4.50909	4.27407
Creb1	4.69605	4.29211	4.86318	4.37265
Crebbp	3.77492	3.32186	3.67769	2.66638
Crebl2	2.46862	1.67281	3.22686	2.30505
Crhr2	1.42822	0.0222542	0.0454867	0.0663961
Crip3	1.8479	0.643978	0.480352	0.565741
Crlf2	2.15727	1.7967	2.64077	2.04063
Crmp1	6.98399	3.55726	5.08587	3.92766
Crtc1	3.61272	2.69788	3.55278	2.84742
Crtc3	2.90566	2.07254	3.72206	2.54044
Csad	3.50015	3.05922	3.66973	3.45721
Csda	5.24292	5.50143	6.80608	5.89913
Csdc2	4.76769	2.233	2.55554	2.31443
Csk	5.22672	4.40085	5.10122	4.67874
Csn3	0.421168	0.038895	1.02977	0.320058
Csnk1e	6.23211	5.19014	6.06758	5.65837
Cspp1	3.93925	3.6838	4.08041	3.57878
Csrnp2	3.96034	2.70206	3.54505	2.95416
Csrnp3	3.62398	1.69629	2.33398	1.73288
Cst3	7.69136	7.48417	9.46916	9.07473
Ctbp2	6.09923	5.06098	6.53919	5.45798
Ctif	3.2005	1.55723	2.484	1.92922
Ctnna2	4.04148	2.38617	1.77988	2.15082
Ctr9	4.69856	4.12338	5.17934	4.51855
Cttnbp2	2.20748	1.19154	1.82212	1.04842
Cttnbp2nl	4.279	3.25031	3.87891	3.68491
Ctxn1	6.10115	5.64481	6.15527	5.9609
Cuedc1	4.97125	4.68429	5.69958	4.99795
Cul3	5.67854	5.40562	6.29514	5.62807
Cul4a	5.12859	4.69083	5.90635	4.93824
Cul5	4.13508	3.46471	4.44649	3.8055
Cul9	3.18595	2.24433	3.4262	2.50201
Cxcl12	2.16182	0.633666	1.36782	1.39222
Cxcr6	0.699417	0.293279	0.801731	0.032476
Cxx1a	6.25756	4.8257	6.38282	6.06918
Cxx1b	6.29911	4.8881	6.40655	6.16015
Cxxc4	4.16855	2.80612	4.59489	3.36739
Cxxc5	6.92016	5.88411	7.03294	6.09857
Cyb561	1.09539	0.55557	0.898583	0.761006
Cyb5r3	4.2569	2.9883	4.38989	3.81702
Cyb5rl	1.96497	1.52346	2.56044	1.62549
Cyfip2	4.58479	3.01848	3.33991	3.17891
Cyhr1	5.25239	4.88443	5.50174	5.34397
Cyld	2.52194	1.7339	3.10708	1.97683
Cyp2t4	0.979633	0.400651	0.855589	0.371716
Cyp4f17	2.78462	2.57077	3.0193	2.64896
Cyth1	3.98661	2.54391	3.96748	3.60072
Cyth2	5.48747	4.74089	5.13599	5.19221
Cyyr1	1.40542	0.681431	1.72262	0.569075
D11Wsu47e	3.58059	2.92507	4.10013	3.26749
D11Wsu99e	4.4747	4.16911	5.11913	4.60284
D18Ertd653e	1.62289	0.600046	1.87737	0.62076
D19Ertd386e	3.28309	2.85727	4.32155	3.38224
D3Bwg0562e	2.29134	1.17441	1.7093	1.04755
D4Wsu53e	7.8318	6.96705	8.36961	7.52665
D5Ertd579e	4.31402	4.08504	4.5319	4.04082
D6Wsu116e	4.59269	3.9201	4.62671	4.23074
D6Wsu163e	3.57052	3.26202	3.98133	3.52277
D9Ertd402e	2.2041	1.80507	2.65695	2.4176
Dach2	2.50725	0.672407	0.411568	0.85907
Dact1	2.57483	1.6879	1.38802	1.69264
Dact2	2.93646	0.0819973	0.610903	0.0419878
Dact3	4.83404	4.33754	5.19754	4.4987
Dand5	2.79482	1.71103	3.61141	2.49397
Dapk1	4.65963	3.74654	3.81114	3.61725
Dapk3	4.20554	3.55661	4.59779	4.23476
Daxx	4.2968	4.31433	4.93059	4.33852
Dbc1	2.49837	0.53348	0.914219	0.698509
Dbil5	0.90952	0.690336	1.58597	1.22823
Dbndd1	3.41957	1.89975	2.62981	1.65677
Dcaf10	3.43433	2.861	3.85116	2.82907
Dcaf11	5.10905	4.24227	5.48237	5.12163
Dcaf5	4.18884	3.41575	4.16287	3.51061
Dcaf7	5.37488	4.80573	5.2151	4.68815
Dcdc2a	1.08615	0.690494	1.52443	1.20079
Dcdc2b	0.579876	0.365142	1.00638	0.55128
Dchs1	3.99231	3.2248	2.93784	2.74067
Dclk1	3.94364	2.44862	1.67896	2.78552
Dclre1c	2.97549	2.74865	3.11803	2.72003
Dctn2	6.35541	5.8932	6.47395	6.55562
Dctn6	4.93574	4.26784	5.25437	5.27799
Dcun1d3	2.59337	1.93096	3.55351	2.42513
Dcx	3.77092	0.995105	0.804218	0.180893
Dda1	4.95537	4.40571	4.98708	4.95109
Ddb1	7.50011	7.0032	7.99759	7.26867
Ddhd1	3.30959	3.13701	3.88556	3.22805
Ddi2	4.16673	3.56173	4.53872	2.78053
Ddit3	4.21135	4.00729	5.23056	4.8158
Ddit4	5.86729	4.82265	6.46847	6.76637
Ddx17	8.33071	8.111	8.38686	7.76452
Ddx25	3.32042	1.54353	2.09745	1.83242
Deb1	4.66622	4.21444	5.41979	5.34033
Dennd1b	2.686	2.24015	2.15305	2.14372
Dennd1c	2.2618	1.21097	1.19346	1.04431
Dennd3	0.74666	0.556883	1.41779	0.430159
Dennd5a	5.36931	5.06886	5.70407	5.54207
Dennd5b	3.18428	2.5061	2.81	2.0965
Deptor	0.726573	0.470439	1.24809	0.320998
Dffa	3.64587	3.29617	3.93618	3.63438
Dgki	1.34422	0.142794	0.203958	0.0738705
Dhdds	4.59633	4.30136	5.34414	4.39966
Dhdh	2.4839	2.3504	3.79374	2.68494
Dhps	4.17828	3.63384	4.61646	4.41103
Dhx38	4.12467	3.86316	4.25385	3.84866
Dip2a	3.1646	3.00749	3.35333	2.77042
Dip2c	2.92209	2.211	3.14833	2.31213
Diras1	2.58618	0.742545	0.671175	0.48187
Dirc2	3.05823	2.45291	3.11894	3.06196
Disp2	2.40161	0.58316	1.71321	0.486723
Dixdc1	3.62411	2.32076	4.10803	2.58966
Dlat	3.53835	3.22998	3.86332	3.53789
Dlgap1	2.62333	0.974623	0.624662	1.1173
Dlgap4	5.35218	4.0389	4.92449	5.02786
Dlk2	1.81572	0.119245	0.40629	0.334548
Dll3	6.14307	4.49939	4.78579	5.47878
Dll4	5.18181	2.82609	3.13033	3.21581
Dlx1	2.66279	0.959388	1.07067	0.879659
Dlx1as	0.712862	0.105532	0.33131	0.120733
Dlx2	2.27145	1.13203	0.787663	1.31711
Dlx3	2.29928	0.067096	0.511039	0.132454
Dmtf1	4.85934	4.49778	5.3762	4.85049
Dmwd	5.1583	4.804	5.30779	4.72294
Dmxl1	3.32253	2.85731	3.24178	2.58876
Dnahc11	1.55468	0.24041	0.169776	0.0806987
Dnahc8	1.09288	0.19296	2.0343	0.486934
Dnaic1	1.10041	0.047265	1.53822	0.697989
Dnaic2	1.09163	0.625434	1.85558	1.50165
Dnajb14	2.62857	2.68535	3.07566	1.83514
Dnajb2	3.75079	3.04648	4.17314	4.2691
Dnajb5	4.40356	3.1722	3.59795	4.02935
Dnajb6	5.94658	5.33074	6.03937	6.10877
Dnajc13	3.55977	3.21546	3.8039	3.02017
Dnajc16	3.44875	2.95379	3.92001	3.13412
Dnajc18	3.63081	3.19051	4.15852	3.85707
Dnajc25	2.12363	1.93167	2.65371	2.24584
Dnajc5	5.8253	5.26059	6.06596	5.27819
Dnalc1	2.95134	2.46984	3.72771	2.85781
Dnalc4	4.90748	4.21914	5.49852	4.92762
Dnase1l2	1.99667	1.46978	2.13121	2.03233
Dner	4.08672	2.6272	2.86272	3.75185
Dnmt3a	4.50823	4.14831	4.87725	4.09306
Dnpep	5.19161	4.40839	5.7226	5.21578
Doc2g	2.66859	1.41082	3.0752	2.23422
Dock3	2.60148	2.36834	1.83061	1.46199
Dock7	4.87623	4.09834	4.38306	3.87336
Dock8	0.412229	0.0773859	1.4578	0.42194
Dock9	1.64043	1.47818	2.09489	1.35525
Dok4	3.41417	1.32816	2.79301	2.03005
Dok6	1.40585	0.310461	0.0696675	0.0683233
Dopey1	3.41631	2.17785	3.83538	2.16351
Dopey2	2.67456	1.62727	2.70844	1.89169
Dos	3.93365	2.7495	2.67293	3.17218
Dot1l	4.55521	4.39091	4.45656	3.39954
Dpf3	3.08216	0.875938	2.3362	1.26614
Dpp9	4.61237	4.43807	4.79334	4.24844
Dpysl5	5.24785	3.24224	3.99643	3.36645
Drd2	0.812461	0.154717	0.369133	0.118685
Drp2	1.52792	0.564657	0.348476	0.413175
Dscam	3.01189	0.51012	2.06273	0.551293
Dstyk	3.10237	2.74455	3.59175	2.88623
Dtx3	6.66453	6.0726	6.55107	6.3516
Dus3l	4.9432	4.75121	5.15459	4.76591
Dusp11	4.68492	4.26029	5.10858	4.42123
Dusp15	1.71122	0.428863	0.560635	0.382873
Dusp22	3.06449	2.68878	4.0964	3.20534
Dusp4	4.34856	2.61001	2.70974	2.37005
Dusp7	3.1306	2.4582	3.85307	2.54766
Dvl3	5.00025	4.23933	4.73383	3.99749
Dync1h1	5.38938	4.42807	5.21983	4.41403
Dync1i2	6.06787	5.28388	6.49423	6.04617
Dync1li1	5.34208	4.15822	6.15069	4.81135
Dync1li2	5.30963	5.03988	5.53151	5.13673
Dynll2	6.52829	5.47582	6.56393	5.75244
Dynlrb2	1.5167	1.14995	3.23496	2.30442
Dyrk1b	4.75907	3.33885	5.16729	3.53926
Dyx1c1	1.25323	1.03714	2.26411	1.66552
E4f1	4.26806	3.91672	4.60445	4.12753
Ebf1	1.19027	0.417744	1.4077	0.249053
Ebf3	2.89721	1.38039	3.1629	2.10009
Ebf4	2.92092	2.54831	2.99158	2.25065
Ecel1	0.825678	0.401291	0.704279	0.318183
Echdc3	1.13587	0.582276	1.25727	1.1346
Edem3	3.5889	3.28206	3.91245	3.48812
Edil3	1.90801	0.735839	0.911508	0.473369
Eea1	2.89278	2.79825	2.85685	2.2756
Eef1a2	3.1523	0.802544	1.30009	0.460249
Eef2	8.90475	8.45882	8.69582	8.87596
Efha2	3.17117	2.48854	3.13119	2.99421
Efna3	1.61481	0.533272	0.299097	0.33738
Efnb3	4.72113	3.32839	3.30387	2.83179
Efr3b	3.26698	2.53139	1.67085	1.89797
Efs	4.31501	2.68745	4.06785	2.63461
Egln2	5.09054	4.56381	5.13245	4.80829
Ehbp1	3.7604	2.6319	3.79929	2.72792
Ehd3	2.73796	1.52349	2.52518	2.58034
Ehmt1	5.09659	4.75352	4.97394	4.69955
Ehmt2	6.19371	5.29695	5.90294	5.40916
Eid1	5.70119	5.3082	6.00583	5.96159
Eid2b	3.76608	3.23877	3.89299	3.46574
Eif1a	4.14303	3.58724	4.92917	4.14969
Eif2c1	5.66921	4.7211	5.08967	4.7015
Eif2c2	3.48006	3.58091	3.55004	1.75262
Eif2c3	1.8629	1.93102	1.837	0.766214
Eif3e	6.20153	5.96501	6.68426	6.7447
Eif4e3	2.08488	0.787196	1.71986	1.44361
Eif4g2	7.75051	7.29341	7.57551	7.61778
Eif4g3	5.43118	5.04267	5.17009	4.69356
Elac1	2.92833	2.4232	3.3778	2.53061
Elavl2	2.97422	1.60622	1.06447	1.87593
Elavl3	5.8154	1.93497	3.35378	1.91547
Elavl4	3.31073	1.01979	1.28279	0.692502
Elk1	4.26704	3.5183	4.5828	3.32242
Ell2	1.01111	0.832267	1.68885	1.36655
Elmo3	1.02211	1.04748	1.65236	0.907251
Elmod1	2.84012	1.55344	2.99901	3.0733
Elmod2	4.54513	3.77954	5.58481	4.23993
Eme2	3.60855	3.0248	3.19516	2.54005
Emid2	2.67614	0.71333	1.06919	0.810308
Emilin3	1.0081	0.140845	0.749227	0.186616
Eml6	1.64001	0.950093	2.0704	0.921624
Enah	5.16988	4.90087	4.93899	4.65774
Enho	4.65914	3.31827	4.84495	4.54169
Eno3	3.74893	2.96924	4.22152	3.50362
Eno4	0.73236	0.454901	1.22959	0.765453
Enox	1.66783	1.35729	1.64669	1.25851
Enox1	2.79896	1.56269	1.14443	1.26304
Enpp5	4.06943	3.33213	4.75565	4.01683
Eomes	3.31276	0.665376	0.674025	0.339552
Ep300	4.47829	3.95388	4.80615	3.71254
Epb4.1	7.25488	6.18033	7.98029	6.73231
Epb4.1l1	2.4946	1.22816	1.71485	1.16816
Epb4.1l2	6.26781	6.79708	8.09605	7.07554
Epb4.1l3	3.45996	3.49631	3.60507	2.72882
Epb4.1l4a	4.07212	2.28172	1.40945	2.24252
Epb4.1l5	4.67007	3.73729	5.70489	3.9608
Epb4.9	1.26382	0.392239	0.674002	0.395643
Epc1	5.30627	4.9986	5.48828	5.16123
Epha10	2.08307	0.2441	0.78388	0
Ephb6	3.2424	2.69603	2.3534	1.97643
Ephx2	1.64313	0.95293	2.91764	1.68041
Epm2a	2.75846	2.25769	3.17273	2.22899
Epm2aip1	5.06821	4.77839	5.07537	4.42609
Epn2	3.9673	3.43766	4.11	3.63034
Eps8	1.35058	0.484693	2.15076	1.00585
Erc2	2.86094	0.88672	2.56906	1.07009
Ercc2	4.98075	4.06466	5.41715	4.11383
Erich1	3.23301	2.63806	3.14671	3.09098
Ern1	2.5142	2.15834	2.4744	1.52951
Errfi1	3.17334	2.54736	3.06403	3.0315
Esco1	3.57287	3.12336	4.35423	3.64995
Esrra	3.74974	2.97997	3.65802	3.52396
Esrrb	0.0915562	0.0136913	0.965741	0.207608
Evi5l	3.90511	2.87658	3.83566	2.61891
Evl	6.54666	5.73944	6.05883	6.08534
Exoc3l	1.31606	0.645879	1.89558	0.943011
Exoc5	4.52184	3.88253	4.28176	4.24335
Exoc6b	3.40926	2.29709	3.15282	2.76041
Exoc7	4.3372	3.89999	4.44935	4.28571
Eya3	3.7376	3.72462	4.42632	3.75686
Ezh1	3.40395	2.29143	4.06934	2.79887
F8a	2.63565	2.34999	3.22896	2.74855
Fabp3	1.66064	0.610574	0.621367	0.615506
Fabp4	0.22136	0.120202	0.852524	0.121346
Fabp5	6.66306	5.61426	6.48653	6.01857
Fam100a	4.37981	3.59024	4.7606	4.46624
Fam108a	5.9115	4.98429	6.7447	5.72901
Fam109a	3.98518	3.19921	3.88475	4.02239
Fam110a	5.74735	4.58702	5.92772	5.05272
Fam114a2	4.81726	4.39403	5.46831	5.10206
Fam115a	5.88226	5.01836	5.57485	4.97639
Fam116b	3.65301	2.70353	4.22234	2.99844
Fam117a	2.85661	1.04497	2.87048	1.78959
Fam117b	4.42237	2.83063	4.24759	3.31958
Fam120c	2.71018	2.53958	3.00948	2.62279
Fam123c	1.5317	0.220521	0.238306	0.026492
Fam125b	4.66874	3.45989	4.46785	3.97015
Fam126b	2.8338	2.53682	3.15875	2.3462
Fam131a	2.36433	1.80204	2.19573	2.19934
Fam131b	2.23853	1.36111	0.66881	0.630617
Fam134a	5.85245	5.55852	6.07685	5.55552
Fam134c	5.39017	5.18868	5.88801	5.61348
Fam13b	4.56342	4.44201	4.50355	3.81167
Fam13c	2.03444	0.78784	0.506188	0.737134
Fam154b	0.643975	0.339489	1.09688	0.752524
Fam155a	3.02075	0.631247	1.36271	0.59121
Fam158a	1.87004	0.96245	2.11202	1.80359
Fam160a2	3.77433	3.75992	4.06056	3.2588
Fam160b1	3.56988	3.10271	3.39607	3.12237
Fam160b2	3.34615	3.02238	3.60789	3.30861
Fam161b	2.35736	1.86926	3.06185	2.12239
Fam164a	3.98566	3.04041	3.8666	3.34875
Fam168b	6.3896	6.15601	6.36991	6.10252
Fam171a2	4.95211	4.21392	3.9887	4.08098
Fam178a	4.15271	3.99947	4.3486	3.36379
Fam179a	0.54872	0.0491279	1.77184	0.382043
Fam190a	1.40784	0.564162	1.76597	0.345639
Fam193a	4.39175	4.19563	4.48793	3.91234
Fam193b	5.5288	5.22878	5.75745	5.42989
Fam194a	0.578016	0.156727	1.44059	0.74506
Fam196a	1.02966	0.141598	0.110612	0.0124673
Fam196b	0.62462	0.0105986	0.175228	0.0107033
Fam19a2	1.55132	0.243595	0.201146	0.172618
Fam20c	2.33013	1.46293	0.766801	0.889603
Fam40a	5.15559	4.25131	4.93291	4.74062
Fam40b	1.20303	0.476114	1.86162	0.634969
Fam43a	1.57985	0.588936	1.71595	0.728157
Fam43b	1.79485	0.190107	0.101053	0.0504132
Fam53c	4.41804	4.25804	4.94841	4.58321
Fam54b	4.89405	4.5299	5.44828	5.23811
Fam58b	5.21739	4.59934	6.1139	5.58887
Fam63a	3.92475	3.40067	4.24455	4.0035
Fam63b	2.99046	2.81294	3.14067	2.65657
Fam65a	3.31162	2.71274	3.35052	2.74182
Fam69a	3.26681	2.63465	4.48112	2.99138
Fam71e1	2.07242	1.64236	2.58	2.07527
Fam84a	0.929165	0.541761	1.12844	0.485127
Fam98c	3.74347	3.42108	4.89044	4.05047
Fance	4.27125	3.77897	5.61508	4.30878
Farp2	1.3662	0.935786	2.41859	1.21827
Farsa	5.39173	5.13007	5.82189	5.56034
Fat3	3.73	3.00452	1.52222	1.83025
Fat4	2.2185	0.975015	0.487901	0.402564
Fbll1	2.55727	0.434113	1.21802	0.748101
Fbrs	4.85622	4.17405	5.33339	4.52038
Fbrsl1	4.53646	3.35284	4.66294	3.99158
Fbxl17	2.24861	1.74078	2.21876	1.72766
Fbxl18	3.0371	2.68635	2.47012	1.77847
Fbxl19	5.08866	4.0469	4.50715	3.89908
Fbxl20	4.3804	3.06965	4.54619	3.57444
Fbxl5	5.11113	5.14309	5.83445	5.33553
Fbxo11	5.42285	4.82645	5.32602	5.26612
Fbxo24	0.706618	0.609658	1.07294	0.53847
Fbxo25	4.28468	3.51964	4.29542	4.08817
Fbxo32	3.38414	1.21812	2.69788	2.04277
Fbxo36	2.11652	1.81268	2.69141	2.23158
Fbxo41	2.1157	0.443132	1.45148	0.539929
Fbxo9	4.34035	3.58375	5.02365	4.4133
Fbxw9	4.38886	3.49424	5.36538	4.28267
Fcho1	2.86941	2.07752	2.52743	1.95437
Fcho2	3.84612	3.62982	4.33617	3.86844
Fchsd1	2.73835	1.21272	2.50302	1.82009
Fem1b	5.32783	5.12243	5.31983	4.94887
Fert2	2.86586	2.67249	3.06187	2.31087
Fgd4	4.23547	3.99011	4.25151	3.75084
Fgd6	2.75212	2.00476	1.30866	1.40018
Fgf12	2.28648	0.825703	0.741907	0.721248
Fgf14	3.17554	0.423357	1.38251	0.529726
Fgf18	1.51311	0.1067	0.61714	0.607186
Fibcd1	2.45772	0.127188	0.390399	0.0480217
Fibp	5.34628	4.28179	5.31091	5.30236
Fignl2	3.54855	2.62276	3.81285	2.9893
Filip1	1.17202	0.445336	0.819479	0.321798
Filip1l	2.08899	0.700345	0.417894	0.281341
Fitm1	0.386816	0	0.35237	0
Fitm2	2.88519	2.73689	3.19952	2.5936
Flad1	3.87599	3.37383	4.11878	3.85709
Flot1	4.26952	3.77052	4.73117	4.34347
Flrt3	3.16544	0.892232	0.60323	1.61632
Flywch2	3.49315	2.71631	2.71785	2.9954
Fmn1	1.16864	0.28287	0.790957	0.285416
Fmnl2	4.80718	3.03661	4.66746	3.47223
Fndc1	1.31907	0.0759058	0.538263	0.0859392
Fndc5	1.48872	0.185509	0.886149	0.453698
Fnip1	3.95613	3.5798	4.23034	3.455
Fntb	3.86846	3.92069	4.77769	3.99288
Foxa1	0.512467	0.0718666	0.33698	0.0367371
Foxj2	2.97243	2.28815	3.4443	2.59559
Foxn3	3.9153	3.42582	2.61322	2.06348
Foxo3	4.65713	4.31329	5.22122	3.44236
Foxo6	3.00669	2.76923	3.45655	2.9851
Foxp1	2.25585	2.00609	2.22333	1.92089
Frat1	3.48082	2.79583	3.67667	2.85015
Frmd3	1.94262	1.05155	1.36445	0.827091
Frmd5	5.07862	3.82942	4.38067	3.76695
Frs3	3.19351	2.47384	3.55677	2.50084
Fry	1.73333	0.643498	0.402424	0.246656
Fryl	4.29549	3.75932	4.89324	3.84564
Fscn2	0.841461	0.26443	2.09228	0.99305
Fstl5	2.50766	0.379287	1.25949	0.707235
Fth1	7.89618	7.95385	9.11465	8.8482
Ftsjd2	5.34021	4.61341	5.39634	4.64064
Furin	4.46841	3.38561	5.2684	3.8509
Fxr2	5.36311	4.54953	5.6291	4.89391
Fyttd1	4.59444	4.16351	4.78681	4.51627
Fzd10	1.93852	1.53007	1.33474	0.945405
Fzd2	3.97891	3.06241	2.98396	3.23674
Fzd4	1.02421	1.18924	1.57738	0.733871
Fzd8	2.38799	1.94899	2.36015	2.25798
G3bp2	5.77806	5.44404	5.75355	5.64889
Gabarapl1	5.15264	4.21848	5.2055	5.34343
Gabarapl2	5.50223	4.71839	6.53256	6.21111
Gabbr1	5.17951	3.80042	4.60025	3.93891
Gabbr2	2.37496	0.547813	2.22415	0.63943
Gabra1	0.643771	0.0138715	0.974915	0.42385
Gabra2	3.12797	0.546041	1.03171	0.214193
Gabra3	2.14344	1.26071	0.630143	0.745913
Gabrb2	1.76552	0.162549	0.48061	0.116084
Gabrr2	0.855624	0.19075	0.809546	0.561562
Gad1	4.10024	0.647318	1.11557	0.267035
Gad2	4.70026	2.79994	1.92048	2.68572
Gadd45a	5.77632	3.92431	4.92105	4.4091
Gadd45gip1	5.08968	4.09376	5.59351	4.93811
Gal3st3	2.98182	1.6218	3.3033	2.40265
Gale	2.36996	2.20992	2.84951	2.48907
Galns	2.32266	1.85687	2.6109	2.09309
Galnt14	1.01992	0.182221	0.251833	0.0717444
Galnt4	2.35552	1.72802	3.70593	2.39824
Galntl2	2.05174	0.258243	0.308798	0.0257332
Galr2	1.14662	0.589234	0.603807	0.365079
Galt	3.13904	2.35414	3.53253	2.70101
Gamt	3.76586	1.87663	3.63644	3.58525
Gap43	4.84338	3.30458	3.25426	2.84818
Gapvd1	4.43248	4.22605	4.39786	3.78673
Gas2l1	2.70362	1.9839	2.55784	2.18893
Gas6	3.0823	2.43718	3.98469	3.14677
Gas7	1.54285	0.889208	1.55736	0.628901
Gas8	3.83952	3.70824	4.50862	4.005
Gata3	0.254779	0.0360468	0.822903	0.252945
Gatad2b	4.3219	4.22974	4.46371	2.97185
Gatsl2	3.91416	2.79827	3.43816	2.51246
Gba2	4.6068	3.79614	4.8413	4.00528
Gbf1	4.17534	3.8409	4.5452	3.74681
Gbx2	2.80207	0.136269	0.085744	0
Gcap14	3.48725	2.27964	3.55359	2.68114
Gcc1	3.0305	2.82793	3.39612	3.0335
Gcc2	3.57725	3.11235	3.76722	2.95489
Gdf10	0.972171	0.0923275	0.658794	0.137657
Gdf11	4.00313	2.39628	3.42151	2.68511
Gdf15	0.114372	0.119629	1.45255	0.232201
Gdi1	6.81192	5.86029	6.61711	6.23104
Get4	4.91094	4.7187	6.00248	5.05586
Gfm2	3.63152	3.38364	4.00589	3.68363
Gfod2	3.54973	2.47294	3.22846	3.07923
Gfpt1	3.90728	2.95444	4.54813	3.45171
Gfra1	3.16885	2.41991	2.40985	1.40926
Gfra2	1.95364	0.945598	0.294083	0.240102
Gfra4	1.54994	0.489281	0.715392	0.294579
Gga1	4.49927	4.06929	4.56845	4.35982
Gga3	4.24016	3.98684	4.47483	4.09691
Ggps1	4.24885	3.94484	4.48821	3.9867
Ggt7	3.7519	2.77368	3.46277	3.40649
Ghitm	5.46141	4.90015	6.41983	5.75157
Ghrl	1.36091	1.19623	1.06253	0.161649
Gigyf1	4.92955	4.50871	4.95081	4.22652
Glg1	4.79873	4.93565	4.73088	3.77588
Glis1	1.27914	0.190381	1.35337	0.361689
Glp2r	0.712383	0.0912283	1.22962	0.250395
Glra2	3.45566	0.380327	1.59271	0.572456
Gltscr1	3.49582	3.18093	3.29956	2.73962
Glyctk	1.13773	0.774109	1.3445	0.846045
Gm10125	0.531415	0.268039	0.506605	0.041883
Gm10560	2.34696	1.87854	3.40907	2.22184
Gm10638	1.79178	0.707758	2.47487	1.34482
Gm10818	0.956917	1.20941	1.34755	0.338276
Gm11110	2.00097	2.0679	3.42294	2.28649
Gm11166	0.970475	0.245105	0.437564	0.310864
Gm11544	0.983102	0.165113	1.92341	0.470115
Gm11545	0.260405	0.0219084	0.514281	0.0882792
Gm11961	0.376763	0.0484177	0.915433	0.0488901
Gm11992	1.7294	1.51085	2.18023	1.53944
Gm13178	0.320153	0.0526866	0.655806	0.248314
Gm13308	1.99556	1.34264	2.09714	1.32029
Gm13315	4.50039	4.06426	5.84786	4.91142
Gm14023	0.606211	0.160511	0.834747	0.674285
Gm14204	3.87524	0.613156	1.48295	0.455024
Gm14207	3.83337	1.48708	2.99821	2.49047
Gm14378	3.48147	2.49298	4.28491	3.16725
Gm14501	0.0470479	0.0323025	0.603359	0.106599
Gm1568	2.39372	1.11263	0.774897	0.93895
Gm16386	2.96285	2.7973	2.54222	1.87199
Gm16701	0.760466	0.142606	1.15768	0.451274
Gm16793	0.508989	0.183124	1.20667	0.450415
Gm16861	1.10387	0.966856	1.23288	0.6779
Gm19466	0.56957	0.148868	0.951031	0.150271
Gm19897	1.07383	0.44055	0.969837	0.459206
Gm2011	1.98211	1.27332	2.33591	1.32021
Gm2694	1.9566	0.398173	1.85587	0.784279
Gm3414	3.21008	2.02737	3.57632	1.6356
Gm3852	2.46543	1.78425	2.62959	2.12631
Gm4027	0.666673	0.494126	0.973214	0.603052
Gm4792	1.14468	0.093273	0.350768	0.182566
Gm4902	0.364568	0.165427	0.58358	0.214454
Gm505	3.5343	3.51797	3.423	2.68944
Gm5113	2.19859	1.66717	1.87798	1.7208
Gm5150	0.876572	1.19353	1.67479	0.405961
Gm5151	2.67419	0.907095	2.13969	1.03397
Gm527	2.19452	1.32859	2.55828	1.94089
Gm5567	2.93922	1.08154	2.52963	0.611257
Gm5901	2.26919	2.08438	1.9624	1.00777
Gm5918	3.47119	3.15864	5.0401	4.36471
Gm6907	1.26964	0.62405	1.95316	0.720044
Gm6985	5.24329	5.50327	6.46475	5.69283
Gm7030	0.718887	0.623062	1.23553	0.735574
Gm8615	3.93845	2.4436	4.37811	3.72606
Gm88	2.16285	0.999879	3.01396	2.12267
Gm8909	0.808024	0.864804	1.58536	0.814051
Gm9376	0.164211	0	0.766896	0.395113
Gm9766	2.15818	1.90349	1.982	0.935447
Gm9786	7.92032	7.81443	8.39891	8.46446
Gm9899	0.523917	0.0414934	0.646847	0.245118
Gm996	1.16453	0.2266	0.617704	0.10741
Gmip	2.93001	1.68349	2.00597	1.81377
Gnal	1.97827	1.29154	1.40797	1.40586
Gnao1	5.62916	4.03345	5.12119	4.04531
Gnaz	2.84669	2.57334	2.74162	2.07262
Gnb1	7.28446	6.8513	8.73306	7.62681
Gnb2	7.58949	7.20045	8.43018	7.87629
Gne	2.62622	2.16353	2.91131	2.72855
Gng13	2.20397	1.18979	2.71915	1.87252
Gng2	4.99392	3.06116	2.95467	3.62736
Gng3	4.53682	2.20195	2.65107	2.66371
Gnl3l	4.39188	3.80492	4.21985	4.0582
Gnmt	0.874141	0.590059	1.06249	0.72203
Gnpda1	3.03784	1.74929	3.48563	2.87387
Gnptg	5.0224	4.62947	5.62307	5.32452
Golga2	4.05173	3.30185	4.20097	3.72632
Golga3	3.40375	2.94598	3.32836	2.63719
Golga4	4.48002	4.01312	4.4046	3.68684
Golga5	3.938	3.53633	4.35385	4.02499
Golga7b	0.843991	0.272297	0.689366	0.184447
Golgb1	3.57345	3.33969	3.88938	2.99593
Gopc	3.31897	2.94634	3.44249	3.23011
Got1	4.11887	3.72312	5.01021	4.06263
Gp1ba	0.942029	0.329319	1.22432	0.314675
Gp1bb	3.30678	1.47258	1.54008	1.05258
Gpatch1	3.27822	3.03959	3.64848	3.22225
Gpatch8	4.67372	4.35777	4.98993	4.10157
Gpc2	6.40864	4.18085	5.73985	5.15908
Gpcpd1	4.51429	3.6822	4.66291	4.44051
Gpr108	3.7648	3.54819	4.52891	4.05716
Gpr123	1.67664	0.174837	0.395407	0.0660713
Gpr137	4.25189	3.30709	4.41973	4.11653
Gpr137b	4.03889	3.20883	4.25291	3.42509
Gpr137b-ps	4.46573	3.45881	4.60072	3.64875
Gpr152	0.269293	0.0579162	0.688778	0.208053
Gpr155	1.67572	0.953473	1.81889	1.43793
Gpr158	1.06004	0.0846324	0.13251	0.0778856
Gpr173	3.06669	2.45075	2.37073	2.50525
Gpr180	3.21298	3.12593	4.22616	3.48041
Gpr21	1.65673	0.348137	0.439527	0.220794
Gpr22	1.8498	0.131734	0.312415	0.0375006
Gpr25	0.27133	0	0.660678	0.0618401
Gpr27	1.30682	0.533169	0.587382	0.167547
Gpr62	3.18701	1.96324	3.8585	2.3492
Gpr75	1.901	0.742182	1.4553	1.20289
Gpr84	0.570862	0.225957	0.607919	0.192442
Gpr85	3.01416	1.66128	1.28007	1.70242
Gprasp1	5.54038	4.33256	5.07969	4.21656
Gprasp2	4.34108	3.00255	4.26258	3.03243
Gprin2	1.20173	0.21846	0.448854	0.25415
Gprin3	1.37518	0.161399	1.84324	0.196747
Gpsm1	5.58194	4.47842	5.81203	4.50123
Gpt	2.7002	2.53653	2.84608	2.17998
Gpx2-ps1	0.576866	0.410369	0.701171	0.0665223
Gramd1b	2.55777	2.6812	3.76175	2.50755
Grasp	2.45281	1.29958	1.35004	1.62772
Grcc10	7.09119	6.71853	7.67841	7.74725
Grhl3	1.58024	0.199007	1.03666	0.237871
Gria1	2.91543	0.38627	0.60863	0.276944
Gria2	4.03125	1.50006	1.33617	2.67275
Gria3	2.28371	0.225076	0.421425	0.164664
Grid1	2.18318	0.853709	0.845862	0.894615
Griiiik1	0.729762	0.156369	2.14942	1.12184
Griiiik5	5.13388	4.66992	4.74653	4.53077
Grin1	1.8663	0.313747	0.72432	0.223822
Grin3b	1.10092	0.79465	1.36195	0.954938
Grip1	4.25819	3.23013	2.99832	2.91342
Grlf1	4.74118	4.52584	4.51595	3.89678
Grm2	1.19789	0.212648	0.408431	0.0351665
Grm4	1.273	0.0958924	0.260941	0.039508
Grm8	1.4907	0.135778	0.526655	0.0316037
Grrp1	1.63051	0.152758	0.386111	0.420514
Gsg1l	1.29791	0.257942	1.17448	0.401191
Gsk3b	5.31563	4.83524	4.93605	4.68558
Gtdc1	3.07881	2.60454	3.43263	2.99203
Gtf2ird1	5.23202	4.31667	5.76178	4.46044
Gtf2ird2	3.50837	3.20411	3.73597	3.29512
Gtf3c1	4.54774	4.32536	4.5385	4.02316
Gtf3c3	3.57136	3.38177	3.741	3.31925
Gtpbp1	5.58196	4.81654	6.26599	5.0243
Gtpbp6	4.48733	3.7456	4.54252	4.17592
Guca1b	0.403364	0.501868	1.42642	0.79519
Gucy2f	0.241137	0.0222786	2.05609	0.478108
Gzmm	1.18609	1.08775	2.33864	1.64667
H13	4.91601	4.41194	4.69976	4.66496
H2-Bl	0.785996	1.0204	1.878	1.0394
H2-Ke6	6.08433	4.70981	6.56645	5.72242
H2-M5	1.93426	0.723468	1.63099	1.02245
H2-Q1	0.694335	0.709293	1.29242	0.752706
H3f3b	9.56838	9.00393	10.1624	9.80247
H6pd	1.79791	1.8862	2.53261	1.51928
Hagh	4.19594	3.5274	5.20267	4.53892
Harbi1	3.50996	2.73679	3.33258	3.30846
Hba-a2	0.000509803	0.00185202	2.07425	0.000418843
Hbb-b2	4.79848	0.506491	0.0360818	1.62215
Hbegf	2.31245	0.43384	0.3254	0.399308
Hbp1	5.71478	5.04118	5.7661	5.84515
Hcfc2	3.61576	3.29992	3.83856	3.29729
Hcn2	1.86281	0.797941	1.70341	1.14336
Hcn3	2.62821	1.44962	1.70993	1.34181
Hcn4	3.50557	0.443999	1.61536	0.201458
Hdac10	3.34774	3.11988	4.07313	3.56494
Hdac11	3.75041	3.02698	3.41461	3.55653
Hdac5	5.72249	5.1121	5.77245	5.33715
Hdac6	4.42473	4.21663	4.47532	3.89364
Hdac9	3.46407	2.36673	3.34509	3.39232
Hdgfrp3	4.81361	4.33782	4.49075	4.10782
Hdhd3	2.58428	1.5805	3.07827	2.49386
Heatr5b	3.11034	2.43163	3.4295	2.4868
Heatr7a	3.50844	2.61071	3.77106	2.91319
Heca	3.67201	3.52418	3.73294	2.87423
Hectd1	4.28508	3.84534	4.34832	3.72349
Hectd3	3.58136	2.91888	3.73475	3.22409
Hecw1	1.6873	0.163411	0.3279	0.0529966
Heg1	3.15206	1.95007	3.09126	1.73144
Helz	3.06934	2.82283	3.03091	2.05903
Herc1	4.05249	3.53092	3.82454	2.86761
Herc2	3.56803	2.83806	3.47403	2.38588
Herpud2	4.34972	4.11137	4.95065	4.62197
Hes2	2.30365	0.259712	0.345906	0.242465
Hfe	0.390805	0.486727	2.19897	1.41772
Hfe2	0.464628	0.223602	0.979334	0.397753
Hgs	4.80914	4.53751	5.16578	4.76799
Hic2	2.6668	2.33948	2.51756	1.78597
Hif1a	6.52414	6.07816	7.15897	6.1714
Hif1an	4.2624	3.75564	4.27118	3.61156
Hinfp	3.5595	3.63545	3.92741	2.74403
Hipk2	3.92471	3.51291	3.14619	1.64151
Hipk3	3.24737	2.94023	4.52924	3.0733
Hist2h2ab	2.77791	2.62788	3.35971	2.43952
Hist2h2ac	3.30522	3.35419	4.26844	3.27967
Hist2h3c1	2.02096	1.44436	3.26414	2.06289
Hist2h3c2-ps	1.90071	2.04845	2.74433	1.70451
Hist3h2a	4.50693	2.57742	4.25407	4.08046
Hist3h2ba	6.27113	4.0218	5.11158	5.7142
Hist3h2bb-ps	4.9224	3.08426	3.61853	4.46832
Hivep1	3.59352	3.20108	3.21687	2.53899
Hivep3	0.727466	0.213998	0.43482	0.0495133
Hmbox1	3.70735	3.79177	3.28525	2.35183
Hmgcll1	1.79595	0.796643	0.686879	0.901826
Hmgn2	7.87451	8.30316	9.15519	8.5242
Hmgxb3	3.4975	3.16789	3.64099	3.27483
Hnf4g	0.646599	0.000812874	0.284057	0.0741652
Homer1	2.65835	2.35371	2.5131	2.07388
Homer3	5.06291	4.2953	5.23351	4.71371
Hook2	3.02915	2.18266	3.4467	2.6947
Hook3	3.46404	3.10854	4.01065	3.00811
Hp1bp3	6.55939	6.11205	6.61985	6.19921
Hpca	4.29302	1.81517	2.63083	1.90404
Hpcal4	0.372109	0.118557	0.509504	0.0848111
Hps4	3.54881	2.96694	3.79617	3.14048
Hpx	0.751191	0.343081	0.895694	0.412919
Hrh3	1.15275	0.0721446	0.212249	0.0246919
Hs3st1	3.07177	0.945137	2.76549	2.83844
Hs3st3a1	0.687982	0.150088	1.61026	0.416054
Hs6st3	1.6501	0.196329	1.54183	0.165653
Hsdl1	4.39764	4.13097	4.5629	4.14784
Hsf2	5.00992	4.29464	5.03459	4.8051
Hspa1a	0.9827	0.501843	1.38323	0.711915
Hspa1b	1.1249	0.655377	1.65914	0.915073
Hspa4l	4.74854	4.65352	5.27167	4.52854
Hspb1	0.912616	0.218081	1.42291	0.469411
Hspb6	3.29451	3.13881	4.97401	3.56485
Htatsf1	5.13867	4.91741	5.42822	5.01622
Htr1d	2.30406	0.135665	0.386991	0.0798411
Huwe1	5.17226	4.8976	4.992	4.16643
Hvcn1	2.741	2.51075	3.58681	2.64965
Hyal3	1.03619	0.727466	1.46858	0.961045
Ica1	1.37437	0.242648	0.394528	0.29406
Ica1l	1.57686	0.714697	0.78984	0.57648
Ick	4.03345	3.06665	3.68345	3.48483
Ids	4.04685	3.48348	3.91695	3.73435
Iffo2	2.45634	1.7365	2.76897	2.3006
Ifi203	1.22541	0.199659	0.456056	0.156039
Ift122	3.48536	3.50116	4.3888	3.63018
Ift20	4.9609	4.51499	5.67137	5.56119
Igf1r	5.02502	4.8628	4.88709	4.39339
Igfbp5	3.22042	1.61197	2.33837	2.41816
Igfn1	0.478093	0.102558	0.397278	0.0738511
Igj	0.544866	0.145002	1.30449	0.52072
Iglon5	5.03588	2.9688	3.20319	3.09588
Ikzf2	1.6554	1.29197	2.10522	1.71719
Il12rb2	0.63834	0.488185	0.905088	0.433581
Il18bp	2.69763	2.13726	2.25218	1.80841
Il23a	0.210662	0.178618	1.08424	0.302099
Il4i1	0.822901	1.7433e-12	0.51407	9.62257e-06
Ina	5.67532	2.56511	3.2366	1.33191
Ing4	6.38638	5.61573	6.60909	6.33726
Inha	3.20511	2.20086	3.22455	2.52679
Ino80c	4.21486	3.7403	4.49637	4.19403
Ino80d	3.26945	3.13812	3.23344	2.64141
Inpp4a	3.51183	2.47092	3.27542	2.50989
Inpp4b	1.15967	0.0277854	0.758046	0.185831
Inpp5a	4.35397	3.64418	3.70004	3.58093
Inpp5k	4.67006	4.04053	4.70071	4.64055
Insr	4.34381	3.94973	4.26352	3.78678
Insrr	0.718771	0.0222705	0.163764	0.0336044
Ints6	2.99835	2.92628	3.61612	2.93106
Ip6k1	5.7277	4.97355	5.90632	5.32405
Ip6k2	5.79439	4.84212	6.00657	5.3813
Ipcef1	2.55483	0.463907	0.995112	0.630988
Ipmk	3.66048	2.98813	4.77697	3.34251
Ipo13	4.48531	3.69035	4.72553	3.93343
Ipw	3.97346	0.586702	1.02433	0
Iqcg	2.52486	2.07303	2.95412	2.24277
Iqsec1	4.7618	3.35858	5.26285	3.39847
Ireb2	5.35496	4.89191	5.19225	5.0701
Irgq	4.34948	3.35395	4.22673	3.82328
Irs2	3.02178	3.172	3.02181	1.58515
Isl1	2.64231	1.47058	2.57315	2.18944
Islr2	4.62795	2.71222	2.61895	1.53338
Itfg2	4.34633	4.05906	5.04871	4.20185
Itpk1	3.93566	3.1045	4.55221	3.58663
Itpkb	1.79966	1.50402	1.70949	1.37312
Itpkc	3.10398	2.34538	3.34757	2.76706
Itsn2	2.67183	2.65428	3.40348	2.31122
Jag1	1.09372	0.307676	2.01536	0.782586
Jag2	2.76704	1.26011	2.55155	1.10378
Jak1	3.94657	3.56562	4.08087	3.67043
Jak2	4.05961	3.36697	4.33979	3.43825
Jakmip2	3.03366	1.54774	0.785678	1.29519
Jkamp	5.05007	4.27536	5.58071	5.20493
Jmjd1c	4.75988	3.8767	5.31467	3.9538
Jmjd7	3.52797	3.13413	3.99089	3.35874
Jmy	3.80645	3.06921	4.15932	3.22711
Josd1	4.20789	3.89367	4.37042	3.95935
Jph3	1.23045	0.318648	0.552719	0.222074
Jph4	3.10037	0.548247	0.421059	0.135885
Jrkl	3.11629	3.01729	3.58098	3.15068
Jund	6.17416	6.08235	6.65813	6.33719
Jup	3.24748	2.11439	2.61396	2.89335
Kalrn	2.83198	1.51621	1.9952	1.47525
Kat2b	4.4196	3.90645	5.09476	4.50069
Kazn	3.50663	3.01098	4.4886	3.37961
Kbtbd10	0.413176	0.0369856	0.910948	0.24687
Kcna1	1.61036	0.0673825	0.215641	0.025113
Kcna4	1.14697	0.209143	0.246228	0.0700489
Kcna5	4.58386	0.760069	1.36913	0.681975
Kcna6	2.73763	0.486667	0.92917	0.572853
Kcnab1	2.43724	0.604314	2.0903	0.86059
Kcnab2	3.37689	2.54991	3.47254	2.98911
Kcnab3	2.72763	2.65657	2.7115	2.17361
Kcnb2	1.81896	0.317625	1.74867	0.294088
Kcnc1	2.47897	0.572407	1.85712	0.844777
Kcnc2	3.48701	2.13809	1.56818	1.25523
Kcnc4	0.890696	0.112842	0.0985852	0.0196222
Kcnd1	1.31801	0.833794	1.38522	0.729828
Kcnh5	1.30472	0.109713	0.230187	0.0564431
Kcnh6	1.82309	0.458349	1.61309	0.477361
Kcnh8	1.22172	0.510843	0.297832	0.140342
Kcnip1	3.50815	0.436893	0.925271	0.205464
Kcnip3	2.72275	0.657211	0.964771	1.8506
Kcnj14	0.326237	0.129407	0.71771	0.396068
Kcnj3	2.04543	0.762857	1.75128	0.954829
Kcnj9	1.79819	0.403823	0.46883	0.337404
Kcnk2	1.25686	0.360456	0.25253	0.321276
Kcnk3	1.18183	0.141231	1.84644	0.466789
Kcnma1	1.42233	0.28033	1.54559	0.507351
Kcnmb4	3.68108	2.58162	3.4632	3.86623
Kcnq2	3.41616	0.615312	0.875653	0.26414
Kcnrg	1.85497	0.589528	1.11706	0.80627
Kcp	1.32079	0.166075	0.380364	0.124799
Kctd10	4.49125	3.47887	4.81916	4.01353
Kctd11	1.57409	1.51623	3.09727	2.42049
Kctd13	4.06469	2.63795	4.00594	3.18798
Kctd15	5.86267	4.48409	5.82838	4.53505
Kctd16	1.15055	0.576954	0.455748	0.136605
Kctd21	1.70388	1.03238	2.16094	1.75509
Kctd7	2.09312	1.89884	2.32756	1.75589
Kdm1a	6.29329	5.23725	6.40962	5.94509
Kdm2b	4.51412	4.03638	3.92883	3.87845
Kdm3a	5.47479	5.18655	5.58436	5.40383
Kdm3b	4.77369	4.61806	4.90598	4.44363
Kdm4a	5.62722	5.17242	5.64097	5.64395
Kdm4b	4.76323	4.08638	4.63399	4.39809
Kdm5a	3.94506	3.4633	3.96092	3.46305
Kdm5c	4.6222	4.31851	4.62469	3.87294
Kdm5d	2.46503	2.07686	3.20128	2.92258
Kidins220	5.22928	4.3191	5.02553	4.53383
Kif13a	3.485	3.44265	3.9534	3.00235
Kif13b	2.38283	2.10991	2.33408	1.04396
Kif1b	5.39237	4.88437	5.60461	5.12701
Kif26a	2.7482	0.709808	1.02907	0.621743
Kif3b	3.64032	3.11889	4.24427	3.30298
Kif3c	4.27346	2.90828	3.82919	3.60336
Kif5a	3.86113	2.11582	1.81744	1.27244
Kif5b	4.70051	4.45662	4.80634	4.39259
Kif5c	5.09285	3.3388	2.53688	2.96486
Kif9	0.925851	0.239309	2.22133	1.05082
Kifap3	4.85104	4.04285	4.79833	4.39513
Kifc2	3.13207	1.9646	3.46828	2.60368
Kirrel2	2.70449	0.364203	1.20445	0.337601
Kirrel3	2.12369	0.663744	0.736796	1.24341
Kiss1r	0.895442	0.359846	1.29046	0.59185
Klc1	6.8077	5.92454	6.21273	5.82715
Klf10	4.17224	3.30186	5.09442	3.31074
Klf11	2.6279	2.65753	2.72731	1.93718
Klf16	2.76029	1.93791	3.86714	2.70375
Klf7	2.92989	1.89836	2.80073	1.25972
Klhdc1	1.43692	0.853853	2.09832	1.26921
Klhdc2	6.05237	5.40118	5.96766	5.78779
Klhdc3	5.42221	5.15573	5.8997	5.58155
Klhl11	3.44406	3.31085	3.25182	2.09558
Klhl17	4.49256	4.49431	4.89365	4.04285
Klhl24	5.36627	4.24729	5.13878	4.50443
Klhl28	3.23804	2.91996	3.1308	2.17397
Klhl34	2.62379	1.68777	1.43276	1.58461
Kpna1	4.51665	4.08864	4.83746	4.3659
Kpna3	5.1101	4.71965	5.99725	5.07785
Kpna6	3.91352	3.66976	4.15939	3.7155
Kremen2	0.531237	0.122987	0.59761	0.220872
Krt18	2.44996	1.05793	3.05504	3.04106
Krt20	1.30661	0.0924489	0.0641305	0
Krt73	4.49416	0.729003	1.32706	0.499933
Ktn1	5.0846	4.81782	5.32826	4.85011
Lag3	2.20598	1.14324	1.60973	1.64259
Lamc3	2.16746	0.1632	0.49704	0.0663148
Large	4.53861	3.90955	4.96539	4.23076
Lass4	3.46022	2.95748	4.66277	3.20447
Lats1	4.42222	3.98299	4.67791	3.94869
Lca5	3.53518	3.40601	4.32048	3.10004
Lclat1	2.68098	2.55388	3.37982	2.80568
Lcor	2.27749	1.88412	2.10759	0.482241
Ldha	8.79998	8.36636	10.227	9.3113
Ldoc1l	4.49303	3.78133	4.53603	4.00488
Lemd1	0.640688	0	0.202757	0
Leng8	6.35105	6.30625	6.65382	6.00357
Leo1	4.84722	4.61148	5.32248	4.81656
Leprel2	4.73014	3.79906	4.75349	4.04956
Leprotl1	4.4283	3.61972	4.12623	4.23278
Letm2	3.13126	2.32672	3.09632	2.3893
Lgr5	0.607545	0.324511	1.40682	0.733883
Lhfpl3	2.1883	1.05436	2.85289	1.57666
Lhfpl4	4.38724	2.97215	4.14009	3.11819
Lhpp	1.92461	1.186	2.66429	2.56858
Lhx5	1.28079	0.0972118	0.360844	0.201495
Lhx9	4.91697	1.05467	1.09474	1.13887
Lig4	2.4045	1.91865	2.47916	2.19294
Limk2	4.2562	3.48881	4.32777	3.71773
Lin28a	0.636731	0.0331656	0.576434	0.0662219
Lin7b	1.57054	0.752111	1.8958	1.43399
Lipo1	2.17739	1.48576	2.44854	1.95343
Lix1	2.25805	0.285298	0.794417	0.524139
Lmbr1l	4.80398	3.73949	5.27176	4.45308
Lmbrd2	3.27943	2.87825	3.52972	1.64386
Lmln	2.30603	2.52072	2.84963	1.48139
Lmod1	0.706764	0.303801	1.3704	0.538888
Lmtk2	3.44122	3.24621	3.59178	2.96132
Lmtk3	4.68037	2.84548	2.71554	2.39512
Lnpep	3.22603	3.31891	3.15929	1.81567
LOC329427	0.807068	0.503065	1.35407	0.76657
LOC547349	2.24085	1.83826	3.26145	2.67701
Lonrf1	2.06434	1.3567	2.45164	1.54478
Lpar2	1.37027	1.06701	1.28691	0.874176
Lpcat1	5.55771	5.3362	6.55622	5.11216
Lpgat1	4.47314	3.82791	4.88479	3.51707
Lphn3	4.46024	3.11944	2.87882	3.15669
Lpin1	2.79593	1.25458	3.02755	2.28853
Lpin2	3.56952	3.55004	3.82999	3.05655
Lrba	3.4568	3.08902	3.6447	3.25279
Lrch2	3.55326	3.00401	2.74278	2.77171
Lrch4	3.37945	3.22928	3.55464	2.57263
Lrch4-sap25	3.72778	3.70468	4.13408	3.4783
Lrfn1	3.19752	2.49832	2.99581	2.15116
Lrfn3	2.86643	1.86298	2.47982	2.07515
Lrguk	0.412653	0.371398	0.992758	0.359568
Lrig2	3.32428	2.69899	3.10583	2.63029
Lrp12	4.77999	3.405	4.46851	3.73111
Lrp2bp	0.457329	0.206613	0.909663	0.32331
Lrp3	5.21241	4.24255	4.67877	4.47281
Lrp8	5.50727	4.14493	5.56405	4.34079
Lrrc16a	1.73078	1.25819	2.01807	1.42928
Lrrc16b	4.20874	2.90237	4.08124	2.5269
Lrrc2	0.234548	0.0591384	0.953059	0.189229
Lrrc24	2.4087	1.25003	3.2322	1.9313
Lrrc27	2.41704	2.2218	2.72868	2.33055
Lrrc28	2.78617	2.22377	3.23505	2.88959
Lrrc46	0.871736	0.314395	2.26266	1.24492
Lrrc61	3.88374	2.91219	4.17715	3.54197
Lrrc67	0.881892	0.260305	2.20673	0.769586
Lrrc68	4.91025	4.5268	5.25761	4.82642
Lrrc8a	3.78013	3.38711	4.04173	3.61162
Lrrc8b	4.00089	3.73866	4.52596	2.80333
Lrrn3	5.94404	2.2806	1.96692	2.71691
Lrrtm2	2.19971	0.306982	0.924592	1.06952
Lrrtm4	1.35499	0.0969521	0.415547	0.12052
Lrsam1	2.89589	2.22621	3.12542	2.74983
Lsm11	2.67282	2.44499	2.32644	1.8996
Lsm14a	5.84698	5.88001	6.59468	6.06202
Lss	3.81448	3.75059	3.48671	2.81002
Luc7l3	6.91064	6.83791	6.96301	6.72033
Ly6h	3.34877	1.3218	2.23115	0.998527
Lypd1	1.08814	0.200374	1.09112	0.64627
Lypla1	5.30119	4.23801	5.74313	5.14292
Lysmd1	3.41864	2.61608	3.57645	3.34916
Lysmd4	3.60692	2.93698	4.27105	3.58944
Lyst	2.10236	1.74485	2.38954	1.09158
Lztfl1	3.27807	2.97374	4.10471	3.39488
Lzts1	2.75689	1.42957	1.32145	1.15617
Mab21l1	6.60563	5.33058	6.40883	5.8634
Macf1	4.90675	4.35057	4.38334	3.75874
Maf1	6.25417	5.6347	6.65615	6.40144
Mafa	0.582344	0.283475	1.22785	0.386247
Mafg	4.39531	3.87607	4.71929	3.16315
Maged1	7.59223	7.19489	7.62799	7.55313
Maged2	5.24846	3.99587	5.05413	4.60712
Magee1	4.20477	2.77211	3.47346	2.99443
Magel2	2.1243	0.637349	0.595174	0.371208
Magi2	2.81826	1.97247	3.31351	2.3087
Malat1	7.24428	6.73428	6.61816	5.75972
Malt1	2.14149	2.03892	2.48153	1.9197
Mamld1	3.62685	3.46187	4.72418	2.91339
Mamstr	0.954843	0.710401	1.17085	0.60951
Man1c1	2.20671	1.20351	1.35135	0.878457
Man2a2	5.54836	5.71628	6.21112	5.35593
Maneal	4.32925	3.32148	4.56911	3.68148
Map1lc3a	5.1777	3.93001	5.51543	5.07484
Map1lc3b	6.68755	5.53419	7.17953	6.7614
Map2k7	5.26672	4.62339	5.6186	4.60628
Map3k1	3.95252	2.66592	4.34568	2.94856
Map3k10	4.14528	3.26465	4.23173	3.42257
Map3k12	2.92511	2.28141	3.11541	2.64811
Map3k13	2.32091	0.845249	2.03836	0.9826
Map3k2	3.13076	2.65159	3.08016	2.54459
Map3k9	2.52224	1.53002	1.4558	1.27433
Map4k2	2.62231	2.80604	2.9011	2.04564
Map4k3	4.5179	3.40881	5.38973	3.95444
Mapk10	2.135	0.448914	0.568702	0.647756
Mapk15	1.16481	0.994798	2.38606	1.67051
Mapk6	5.47394	4.86726	5.4893	5.0249
Mapk8	3.88988	2.96863	3.92232	3.17066
Mapk8ip2	4.74239	2.98372	4.37368	3.22104
Mapk9	4.24692	3.79203	4.6053	4.17993
Mapkbp1	3.88723	3.08537	4.05535	3.08569
Mapre2	4.88729	3.54033	4.41394	3.95522
Mapt	5.05795	2.0507	2.56658	3.94951
Mark2	4.35883	4.12357	4.58585	4.01232
Mark4	4.38136	3.10392	4.48184	3.23596
Mau2	5.08712	4.35772	5.14886	4.33019
Max	4.87113	4.31691	5.77146	5.3147
Mbd5	2.7969	2.35015	2.82944	1.99771
Mbd6	5.8363	5.09725	6.29163	4.98075
Mblac2	1.78323	1.02574	1.53601	1.56391
Mboat7	3.85673	3.80533	4.29448	3.6895
Mbp	3.90786	3.0387	3.89865	3.78459
Mbtd1	5.52446	4.88762	5.2924	5.16136
Mc1r	0.844928	0.139682	1.48699	0.460163
Mcc	1.47587	0.989108	1.78401	0.994645
Mcf2l	4.41803	2.88179	4.73434	2.85393
Mcoln1	4.58726	4.28917	4.62356	4.15636
Mcts1	4.97004	4.42874	5.6173	5.21819
Mdh2	6.84119	6.62976	7.4469	7.43323
Mdm1	5.67499	4.98692	6.73701	5.01696
Mdm2	4.96831	4.52702	5.13478	4.71524
Mdm4	5.00084	5.10615	4.77391	3.84729
Mdn1	2.37475	2.12254	1.99785	1.48718
Mecp2	4.59569	4.19066	4.5084	3.8466
Med13	4.95024	3.78938	5.01409	3.99855
Med13l	3.66396	3.16002	3.47534	2.65914
Med16	4.38108	4.18905	4.65636	4.27055
Med22	5.15521	4.71086	5.48871	5.38206
Med24	5.3915	4.76732	5.83913	4.97901
Med27	4.64903	3.67892	5.0624	4.73166
Mef2a	3.48338	2.97406	3.85623	2.36605
Mef2b	1.30782	0.569196	1.86978	0.790968
Megf8	4.17394	3.88969	4.24917	3.50887
Meig1	0.366092	0	1.00973	0.466881
Meis1	5.44498	5.14469	5.11809	4.93247
Meis3	4.696	3.10591	4.26627	3.92589
Mesp1	0.169601	0	0.742776	0.06213
Mex3a	6.06289	5.02168	5.07212	5.20836
Mex3b	5.82294	4.72452	5.78881	4.90437
Mex3d	5.14945	4.45062	4.42208	4.46915
Mfn2	4.04881	3.37765	4.30754	3.73724
Mfsd2b	0.897668	0.515023	1.12263	0.885644
Mfsd8	3.19103	2.80603	3.52741	3.05946
Mga	3.67963	3.47896	3.73869	3.1573
Mgat1	4.90476	4.48015	5.82808	4.9484
Mgat3	3.0118	1.92317	1.66194	1.52183
Mgat4b	3.74386	3.09271	3.9422	3.37177
Mgat4c	2.70156	0.581528	0.255618	0.362681
Mgat5	3.52399	2.39021	1.77492	1.52785
Mgat5b	3.88018	2.14223	3.10233	2.54949
Mgrn1	4.84863	4.28344	4.98073	4.68962
Mgst3	3.93463	3.22785	4.57721	4.48232
Mib1	4.38565	3.79769	4.46201	2.5097
Mib2	4.11458	3.53583	4.23376	3.58453
Mical2	1.0959	0.176628	0.480027	0.139163
Mical3	2.46988	1.94334	1.86408	0.599106
Micalcl	0.934664	0.0248379	0.402766	0.233124
Micall1	3.1571	2.6994	3.26227	2.52651
Midn	6.45755	5.94731	5.95152	6.0565
Mier3	3.71142	3.59959	4.04894	3.58497
Mkl1	3.14181	2.97538	3.15942	2.66118
Mknk1	3.01174	2.72759	4.25818	3.49395
Mkrn1	5.63421	4.58516	5.79876	5.51466
Mkrn3	2.91272	2.29787	3.08788	2.7679
Mlf2	6.77083	6.25885	7.00249	6.85691
Mlh3	2.52855	2.29374	2.96631	2.42867
Mll2	3.97702	3.25645	3.90484	2.66009
Mll3	4.04053	3.28196	4.14918	2.85561
Mll5	5.26386	4.50496	5.58914	4.41379
Mllt11	5.4207	3.07868	4.4521	4.00593
Mllt6	4.994	3.8807	5.59951	4.04847
Mmd	4.11156	3.47132	5.29749	4.14595
Mmel1	0.688645	0.240218	1.49748	0.479321
Mmp24	3.0659	0.73985	2.35114	0.844402
Mn1	3.85041	2.98168	2.58323	2.53527
Mndal	1.22857	0.149837	0.812674	0.297994
Mnt	4.37242	3.64708	4.325	3.62367
Mobkl2c	0.858618	0.452984	2.32435	1.34874
Morc2a	4.46992	3.94091	4.34077	4.11284
Mospd1	4.30647	3.23727	4.14874	4.40631
Mospd3	4.00113	3.35405	4.24805	4.16482
Mpp3	3.62429	2.83278	2.9607	3.0767
Mpp5	3.46616	3.46218	4.11206	3.50797
Mpp7	3.12097	2.77442	3.67401	2.82585
Mpv17l	1.31894	0.601692	1.53887	1.22277
Mrpl49	5.4907	4.80691	6.64164	5.60695
Mrps6	4.36625	3.70217	4.61576	4.54952
Mrvi1	0.286564	0.0385252	0.696427	0.159137
Msi1	7.99102	7.48974	8.45058	7.31799
Msmp	3.01423	2.57423	3.20931	1.67685
Mtag2	1.05404	1.12033	1.89045	1.15224
Mtap1b	5.54365	5.52923	6.26539	5.17551
Mtap2	5.9126	4.27445	6.13216	5.2371
Mtap6	5.39642	3.54531	5.4103	4.05991
Mtap7d2	2.07506	1.37148	2.36169	1.29339
Mtap9	3.10221	2.35555	3.44127	2.28607
Mtf1	2.40966	2.24955	2.5875	2.23892
Mtfr1	4.17183	3.84708	5.45075	4.71677
Mtm1	1.83071	1.34055	2.2651	1.96565
Mtmr1	3.59639	3.13889	3.95702	3.3937
Mtmr3	4.91739	4.40922	5.1015	4.43317
Mtmr6	4.74449	3.83575	5.28163	4.26195
Mtmr9	4.51816	4.32738	4.46567	3.81993
Mtnr1a	2.09478	0.743247	1.29223	0.559226
Mtss1	4.81539	3.12478	3.3385	3.94445
Mtus1	5.63865	4.5899	5.12374	5.12522
Mtus2	2.40477	1.09908	1.09715	0.456563
Muc19	0.645098	0.00616341	0.358732	0
Mudeng	3.46404	3.24489	3.59889	2.95701
Murc	1.84278	0.837031	0.82174	0.792002
Mvk	4.11303	3.88382	4.54011	4.07501
Mxd1	3.97856	2.56226	4.35239	3.24312
Myadml2	0.66162	0.15293	1.29253	0.302272
Mybl1	6.59493	5.03779	5.0411	5.41509
Mybpc1	1.46051	0.0580078	0.131071	0.0295832
Mybphl	0.345962	0.0585667	1.59046	0.479584
Mycbp2	3.89545	3.02368	3.55196	2.46791
Mycn	6.16508	5.3752	6.08731	5.7227
Myh3	1.15254	0.173031	0.636326	0.387876
Mylk	2.77555	1.62022	3.12297	1.2881
Mynn	3.64754	3.40807	3.90881	3.53083
Myo10	2.81058	1.55363	3.53365	2.25637
Myo16	3.00516	0.399402	0.653951	0.203626
Myo18a	3.95925	2.88899	3.19109	3.05222
Myo1g	0.588533	0.102527	1.14673	0.333814
Myo7a	0.548255	0.14597	0.982809	0.318832
Myo9a	3.76773	2.89392	4.00328	2.53518
Myrip	0.690793	0.191676	1.91894	1.56479
Myst4	4.06263	3.30928	4.10995	3.25159
Myt1l	2.52848	0.394899	0.821131	0.202631
Mzf1	1.27081	0.979415	1.61997	1.03661
N4bp2	3.47473	3.73683	3.43874	1.87707
N4bp2l1	2.11445	0.778921	2.02337	1.46581
Nalcn	1.89532	0.581288	0.664527	0.309663
Nanos1	2.16823	2.05687	2.50572	1.76853
Nanos3	1.71135	0.657955	1.47821	1.2098
Nap1l1	7.80177	7.90539	8.75256	7.66906
Nap1l2	2.74509	1.04426	1.56572	1.16928
Nap1l5	3.16265	1.42743	1.50271	1.32289
Napa	5.31903	4.82225	5.97357	5.55279
Napg	4.09887	3.5771	4.78044	4.04771
Napsa	0.236805	0.00789015	0.606782	0.287362
Narf	4.98567	4.06562	5.073	4.7753
Nat14	2.56399	1.88892	2.7172	2.57758
Nav1	3.45133	1.16338	1.69366	0.964759
Nbeal1	2.21546	1.88943	2.03217	1.01548
Nbeal2	1.04657	0.664399	1.15579	0.649235
Nbr1	6.05637	5.17264	6.53505	5.82172
Ncam2	1.30057	0.227587	0.0908277	0.207227
Ncan	3.08042	0.601126	1.62472	1.47437
Ncdn	4.28103	3.78765	3.96459	3.82123
Nckap5l	3.02749	1.92675	2.55347	2.18838
Nckipsd	2.30452	1.74728	2.49478	2.03125
Ncoa1	4.96846	4.28045	5.17573	4.19577
Ncoa2	4.40338	4.03421	5.3288	3.64688
Ncoa6	4.45372	4.31142	4.49521	3.74616
Ncor1	5.06178	5.01407	5.02637	4.43761
Ncor2	5.0397	4.3526	5.55985	4.22835
Ncrna00085	3.40892	2.70203	3.63635	2.25245
Ncs1	4.28851	3.27217	2.79747	3.16084
Ndel1	4.08686	3.67289	4.36261	4.09797
Ndfip1	7.70516	6.89193	8.63454	7.73457
Ndfip2	4.36274	3.97267	4.73173	4.47237
Ndrg3	4.99936	4.39349	6.23012	5.32744
Ndrg4	4.52425	1.89283	2.63946	2.2715
Ndst1	4.57823	4.20474	5.05497	3.78794
Ndst3	2.12558	0.58226	0.252435	0.292585
Ndufv3	6.53798	6.2416	7.50191	7.45227
Necab1	2.52853	0.179265	1.20178	0.349107
Necap1	4.83924	4.08791	5.42972	4.67892
Nedd4	7.95642	7.78452	8.07495	7.70661
Nefh	0.749835	0.0981771	1.97939	0.471032
Nefl	3.33327	2.35946	0.888599	0.279755
Nefm	3.604	1.80939	1.30186	1.10892
Negr1	2.96175	2.60689	3.49255	2.36979
Nek6	2.11626	1.69426	2.18953	1.93053
Neu1	3.11293	2.05479	3.47336	3.14272
Neurl1a	2.90268	1.58753	3.48469	2.05825
Neurl2	1.81047	0.894126	1.67882	1.23339
Neurl4	4.72149	4.3312	4.82518	4.12308
Nf2	4.99997	4.44579	4.76826	4.48541
Nfasc	2.78368	1.41062	3.22061	2.45676
Nfat5	4.01634	3.01812	4.20694	2.71158
Nfe2l1	4.94714	4.63272	5.12392	4.78068
Nfic	3.777	3.07145	5.09277	3.37831
Nfil3	4.64855	3.7412	3.97469	3.87771
Nfrkb	4.08029	3.72551	4.35887	3.7735
Nhlrc2	3.50343	3.41846	3.23697	2.32841
Nhlrc3	2.84562	2.65017	2.36057	1.73322
Nhsl1	3.62765	2.38435	2.32901	2.52202
Nipbl	4.85234	4.66498	4.9297	3.89851
Nisch	6.47622	6.13899	6.21028	6.09281
Nkain1	5.8807	3.32221	4.37752	3.9736
Nktr	5.05516	4.80057	5.18623	4.29207
Nlgn2	5.91875	4.22692	5.28477	4.43517
Nmnat2	2.66095	0.475589	1.09293	0.5508
Nol4	5.01156	3.82214	4.12162	4.44698
Nomo1	4.07779	3.58622	4.09724	3.89445
Nos3	0.405632	0.0459647	1.73869	0.645517
Notum	1.63324	0.394713	1.01139	1.10037
Nova2	3.29947	0.83556	1.3796	0.911873
Npc1	3.72329	3.34007	4.07529	3.72475
Npdc1	6.16271	4.47479	6.24554	5.99534
Npepl1	4.31943	4.27238	5.01409	4.3916
Npepps	5.58385	5.00698	6.06777	5.13488
Nphp4	2.79626	2.07258	3.92971	1.97348
Nphs1	0.805458	0.0624966	0.183494	0.043585
Npnt	2.40921	1.14365	2.92447	1.52424
Npr3	1.06342	0.0810519	0.0856136	0.0889806
Nptx2	2.68947	1.46073	1.68862	1.15645
Nr3c1	3.05267	3.56307	4.22741	3.03768
Nr4a1	1.95578	2.11065	2.70625	1.63185
Nr4a2	3.53859	0.625203	1.1266	0.466956
Nrd1	5.22591	4.93606	5.20723	4.91997
Nrg2	1.5547	0.158376	0.410063	0.178656
Nrip1	3.95732	3.70108	4.40483	2.78801
Nrip2	2.27618	1.80651	2.40302	1.18464
Nrp2	2.09917	0.529741	1.05879	0.404481
Nrsn2	3.03926	0.634421	0.738718	0.09135
Nrxn1	1.87722	0.632207	0.737794	0.625059
Nrxn2	4.12941	0.967979	1.85381	0.737733
Nsd1	4.70498	4.38025	4.59114	3.97233
Nsf	4.42753	3.49844	5.1379	3.9937
Nsg1	6.0692	4.77689	4.27042	4.539
Nsg2	6.13751	2.97	3.74117	3.73308
Nsun4	2.564	1.99813	3.00457	2.67228
Nt5c3	4.36175	4.02174	5.0016	4.47734
Nt5dc3	1.58873	0.826328	1.68583	1.25514
Ntrk1	1.67594	0.0228649	0.578949	0.175132
Nuak1	3.29861	0.853771	2.26124	1.238
Nub1	4.27332	3.48007	4.99781	4.20307
Nucb1	4.62937	4.41868	5.18718	4.90476
Nudt10	3.17583	2.46112	2.52215	2.45979
Nudt11	3.41017	2.55598	2.61106	2.38227
Nudt17	1.6456	0.798358	2.14596	1.5445
Nudt3	6.48397	5.57865	6.63559	6.34927
Nudt8	3.52748	2.69715	3.73462	3.17722
Numa1	5.5426	5.21357	5.17563	4.88783
Nup62-il4i1	1.20997	0.726394	1.88845	0.88803
Nupl1	4.84895	4.71235	5.35997	4.20552
Nupr1	2.68003	0.443452	0.454964	1.12508
Nxn	5.40794	3.94443	4.47887	4.72184
Nxph1	1.70261	0.0679443	0.0354001	0.101718
Nxph4	5.81178	5.32287	7.17439	6.48713
Nyx	0.364278	0.0318127	0.725025	0.17207
Oaz1	6.62193	6.45523	7.11626	6.87814
Oaz3	2.0138	1.99272	2.64547	2.0034
Obox6	0.597707	0.0477035	0.845294	0.527445
Ofd1	2.90575	2.60918	3.56278	2.93986
Ogt	6.45963	5.90621	6.14083	6.0197
Olfm2	2.90485	1.67351	3.57588	3.05888
Olfr1420	0.262953	0.0736512	0.571107	0
Olfr772	0.493975	0.0338928	1.58891	0.310418
Olfr773	0.319469	0.0369945	1.19188	0.336077
Olig2	4.83889	2.62469	2.70037	4.45236
Onecut1	2.14113	0.331906	1.26617	0.0338625
Onecut2	2.84937	0.930927	2.03771	1.09382
Ophn1	2.62713	1.82553	2.05234	1.99737
Oprl1	2.75863	0.271965	0.788007	0.152817
Orai2	2.00699	1.1136	1.9464	1.41009
ORF19	3.83795	3.40137	4.12923	3.96041
Orm2	1.07239	0.273034	0.631816	0.294325
Ormdl3	5.11684	4.68255	6.06734	5.48415
Osbpl2	4.1144	3.32742	4.72431	3.87619
Osbpl5	2.54603	1.25708	1.67197	1.65719
Osbpl8	4.12403	3.05503	3.92574	3.34884
Osgep	4.18634	4.40777	5.83519	4.90677
Otor	0.0717126	0.458203	1.67846	0.897587
Otub2	2.83947	2.15801	3.45571	2.77364
Otud3	2.70622	2.31412	2.7496	2.06117
Otud7b	4.06416	3.51304	5.32822	3.70702
Ovgp1	2.12132	1.40108	2.0745	1.66486
Ovol1	0.557641	0.260368	0.882994	0.329775
P2rx1	1.82807	0.140313	0.316786	0.141639
P4ha2	2.61414	1.6525	1.82026	1.93868
Pacrg	1.60925	1.15275	2.96588	1.91516
Pacs1	3.78113	3.5807	3.90322	3.07691
Pacs2	4.58841	4.37489	4.88931	4.33133
Pacsin1	4.53882	2.13476	3.31025	1.96075
Pacsin2	3.63614	4.04195	4.8474	3.79647
Padi6	0.644589	0.170193	0.827005	0.171785
Pak1	4.18189	3.15041	2.95053	3.55555
Pak7	2.53756	1.19687	1.30893	1.3878
Palm	5.3746	4.41723	4.50857	4.6162
Palmd	2.6577	0.233968	0.718516	0.39628
Pan2	4.9547	4.93946	5.34082	4.55086
Pank3	4.75799	4.47416	4.5723	3.98029
Pank4	4.42343	4.02321	5.10868	3.71849
Panx2	1.43278	0.401185	0.621304	0.281964
Pappa2	0.790369	0.0394015	0.118968	0.0280184
Paqr4	4.2293	4.2665	5.95231	4.4703
Paqr7	1.4417	0.671494	2.21504	1.13567
Paqr9	0.619367	0.195349	0.658913	0.390872
Pard6b	3.98098	3.20761	4.80937	2.96622
Parp10	0.557102	0.200757	1.1175	0.321836
Parp11	3.70787	2.84032	3.52375	3.04503
Parp16	1.87307	1.18269	1.96701	1.53955
Parvg	0.777237	0.339356	0.731763	0.28807
Pbx1	5.04223	4.0778	4.46321	4.00901
Pbx2	5.20985	4.71448	5.26347	4.79205
Pbx3	3.99474	3.29577	3.42393	2.27208
Pcbp2	6.86589	6.82069	7.49912	7.26452
Pcbp4	8.35639	7.45907	9.1369	8.0251
Pcdh1	2.36688	1.57924	1.39166	1.49067
Pcdh17	3.1095	0.914384	0.698204	0.566255
Pcdh19	2.67057	1.2868	0.823496	1.02321
Pcdh8	3.10868	2.18945	1.33425	1.66497
Pcdha10	0.729872	0.144343	0.663403	0.170472
Pcdha11	0.706271	0.131665	0.418528	0.0846804
Pcdha12	0.890881	0.169947	0.801967	0.213459
Pcdha2	0.970202	0.151734	0.384683	0.278369
Pcdha3	0.769037	0.0477497	0.456355	0.101739
Pcdha4-g	0.998189	0.276861	0.539764	2.74666e-06
Pcdha7	0.79823	0.166065	0.433158	0.180764
Pcdha9	0.773725	0.152525	0.419496	0.150059
Pcdhac2	1.83051	0.453857	1.26406	0.397588
Pcdhb10	1.95776	1.03099	1.99403	1.77999
Pcdhb11	2.00486	1.26321	1.96729	2.00742
Pcdhb12	1.83355	1.15747	1.53557	1.53075
Pcdhb13	1.23037	0.659683	1.19196	1.02974
Pcdhb15	1.89628	1.18706	1.87256	1.56368
Pcdhb16	2.72067	2.06976	2.3663	2.08647
Pcdhb17	3.61297	2.70624	3.55319	3.25398
Pcdhb18	2.23405	1.35658	2.28131	1.93666
Pcdhb19	2.22248	1.48654	2.0171	1.40352
Pcdhb2	1.17343	0.626409	0.93177	0.609401
Pcdhb20	2.97407	2.05242	2.88662	2.90797
Pcdhb21	2.11268	1.40034	1.58196	1.08406
Pcdhb3	1.6631	0.895663	1.19984	1.1385
Pcdhb6	1.74401	0.898539	1.64649	1.18194
Pcdhb7	2.30837	1.53566	1.97272	2.08523
Pcdhb8	1.74372	1.24595	1.72187	1.44694
Pcdhb9	1.82946	0.853752	1.4027	1.174
Pcdhga1	1.22889	0.601027	1.15235	0.798836
Pcdhga10	2.053	1.24442	1.61265	1.44281
Pcdhga2	2.05806	1.25303	1.63048	1.43472
Pcdhga3	1.87146	1.24014	1.5012	1.39104
Pcdhga4	2.26979	1.33521	2.3852	1.89528
Pcdhga5	1.42023	0.893446	1.45653	1.34738
Pcdhga6	1.436	0.79344	1.1812	0.98969
Pcdhga7	1.72289	1.07352	1.79427	1.47644
Pcdhga8	1.41175	0.59963	0.974931	0.889977
Pcdhgb1	1.59039	1.07845	1.65452	1.07278
Pcdhgb2	1.49736	1.28682	1.78889	1.36995
Pcdhgb4	1.5738	0.825162	1.50554	1.3586
Pcdhgb6	2.50842	1.78091	2.5208	2.29399
Pcdhgb7	2.95551	2.16878	2.8591	2.50424
Pcdhgc3	5.12715	3.82067	4.30776	4.02033
Pcdhgc4	1.67596	1.13127	1.16984	0.243862
Pcgf1	4.00971	3.4799	4.42761	4.07673
Pcgf2	4.81506	4.20768	4.46418	4.15908
Pcgf3	4.78399	3.96766	4.358	3.85724
Pcolce	0.990958	0.707649	1.04537	0.623665
Pcp4	1.26878	1.30864	3.02882	2.02546
Pcp4l1	3.58445	0.895849	1.298	0.589498
Pcsk1n	3.56488	1.2028	2.93865	1.98486
Pcsk2	1.83077	0.684261	1.69157	1.46583
Pcsk7	3.51172	2.95548	3.54568	3.18819
Pcyt2	4.61479	4.3237	4.77646	3.90948
Pdcd4	5.31036	4.64734	5.94438	5.70269
Pde1b	5.3443	4.54132	4.87686	5.06338
Pde4a	1.82619	0.596936	0.665725	0.413831
Pde4b	3.32478	1.05595	0.968339	2.17597
Pde4dip	3.60278	2.99364	3.92665	3.24602
Pde6c	2.02167	0.568442	1.42903	0.640822
Pde6d	5.22908	4.86306	6.47011	5.57406
Pde8a	0.679068	0.299185	1.03187	0.128418
Pde9a	4.05949	2.5808	2.99484	3.00734
Pdgfa	1.28223	0.845805	2.1475	1.18828
Pdp1	3.54128	3.27923	3.33623	2.91857
Pdpk1	4.11192	3.63565	4.31877	3.41191
Pdpr	2.87303	2.93247	2.86508	1.80445
Pdxp	5.0108	4.01535	4.75371	4.31745
Pdzd2	2.23188	1.78943	2.94199	1.59913
Pdzd4	4.26562	2.01184	3.52217	2.42765
Pdzrn4	1.27239	0.0755329	0.289575	0.172345
Pea15a	7.48642	7.06336	7.58822	7.56398
Peli1	4.73116	3.90925	4.43357	4.26985
Peli2	2.8992	2.10673	3.70065	2.49093
Per1	3.10294	2.77925	3.42521	2.50766
Pex1	2.76731	2.51793	2.8698	2.51871
Pex16	3.73239	3.29892	4.03936	3.84194
Pex19	5.01043	4.36806	5.11374	5.02427
Pex26	2.25518	1.82839	2.65252	2.41437
Pex5	4.61612	3.87834	4.47196	4.3375
Pfkfb2	3.71122	2.97273	4.07001	3.20876
Pfkfb4	2.58427	1.68167	2.6992	2.0845
Pfn4	1.29276	0.500176	1.29788	1.12812
Pgam2	2.25496	1.4506	1.85709	1.72134
Pgc	0.516923	0.0901831	0.845991	0.296321
Pgm2	4.75133	4.75369	5.85317	5.28034
Pgm2l1	3.67409	2.4979	3.65746	2.35693
Pgpep1	2.89575	2.55874	3.84865	3.27433
Pgs1	4.27557	3.8975	4.60835	4.35356
Phactr1	4.17183	3.82586	5.38583	4.5473
Phactr3	1.58736	0.426011	0.517055	0.556599
Phc1	5.3712	4.9489	5.59371	4.65986
Phf1	4.00535	2.96571	4.49836	3.31276
Phf12	4.92153	4.59016	5.08857	4.50571
Phf16	2.65259	2.63352	2.93417	1.8927
Phf21a	4.35145	3.83887	3.97006	3.83392
Phf21b	5.03529	3.06867	4.83149	3.94065
Phf23	4.8869	4.43542	5.46582	5.00655
Phf8	3.93517	3.22532	4.39817	3.27831
Phip	5.53759	4.69776	5.26011	4.46003
Phldb1	3.95756	2.90599	1.87595	2.12476
Phlpp2	2.46828	2.63102	3.61934	2.30662
Phospho1	0.666695	0.38567	1.93024	0.546028
Phtf2	3.47556	3.34899	3.83146	3.28406
Pi4k2a	4.00746	3.69371	4.2948	3.88276
Pi4ka	4.1499	3.776	4.12136	3.57733
Pi4kb	4.28608	3.97496	4.52584	4.12145
Pias1	4.12093	3.85707	4.65766	3.84834
Pias4	4.43905	3.83864	4.70343	3.97788
Pid1	2.91823	0.826314	2.47233	2.50278
Pigb	2.50676	2.54755	3.01743	2.2323
Pigk	2.83044	2.54338	3.05212	2.6065
Pigy	2.59037	2.16501	3.36045	3.07541
Pik3ca	3.93878	3.43917	4.04831	3.73488
Pik3ip1	3.93988	2.61287	4.42702	4.04308
Pik3r2	4.73724	4.265	4.79698	4.60607
Pik3r3	5.42471	4.12215	4.67052	4.84753
Pim3	3.72144	3.37676	3.55485	3.23859
Pink1	5.66882	4.54659	6.33877	5.51816
Pip4k2b	4.48259	3.95502	3.79927	3.70513
Pip4k2c	4.00402	3.36632	5.35709	3.95999
Pip5k1a	4.62482	3.84394	5.10749	3.91993
Pip5k1c	5.0761	4.64485	4.73328	4.68685
Pisd-ps2	3.82985	3.16622	3.90592	3.27877
Pisd-ps3	4.7197	3.91873	3.6822	3.58023
Pitpnc1	4.08466	2.96357	4.76921	3.34564
Pja2	5.16713	4.38627	5.35766	4.45719
Pkd1	3.25326	3.1646	3.17078	2.23892
Pkib	1.46691	0.255857	0.395246	0.393224
Pla2g2c	0.300087	0.182193	0.806434	0.407366
Pla2g4b	2.77276	2.13296	3.13335	2.34524
Pla2g4e	0.946638	0.123209	0.150852	0.0384529
Pla2g6	4.2529	3.29765	4.10848	4.06771
Plagl2	4.15312	4.15657	4.5001	3.68418
Plb1	0.230043	0	0.546191	0.0118906
Plcb4	2.65406	1.87371	2.83207	1.6199
Plcd3	1.09184	0.754571	2.37245	1.21404
Plcg1	5.12184	4.24237	4.60305	3.95709
Plcl1	2.4874	0.905432	1.89145	0.910559
Plcxd3	1.30183	0.266926	0.24626	0.0325331
Pld3	4.46588	4.0413	5.05685	4.65604
Plekha1	6.54439	5.82869	5.89438	5.68654
Plekha4	1.17496	0.668362	1.68022	1.33291
Plekha5	3.79403	3.18959	3.42802	2.97767
Plekhb2	4.46901	4.08266	5.14683	4.1553
Plekhh3	3.07337	3.0667	3.49517	2.80392
Plekhm2	3.67147	3.28905	3.91503	3.5342
Plekhn1	2.72195	2.99398	3.52876	2.67949
Plk2	2.14237	0.679235	1.98053	1.60594
Pllp	0.581061	0.346132	0.783813	0.349183
Pls1	0.437056	0.271668	1.03204	0.411871
Plxna1	4.81342	2.5139	3.31695	1.78708
Plxna3	3.86382	2.62867	2.9982	2.07152
Plxna4	1.42571	0.520383	0.49793	0.438292
Plxnb1	5.44148	5.03879	5.41492	5.07762
Plxnb2	5.66632	5.41161	5.85767	4.88536
Pm20d2	1.18194	0.749621	1.94827	1.10222
Pnma2	1.42062	0.328943	0.841201	0.181136
Pnmal1	3.38285	2.41637	1.65179	1.94551
Pnmal2	4.78848	2.84075	4.46222	3.52707
Pnmt	1.07993	0	0.156443	0
Pnpla6	3.2532	2.62196	2.99471	3.04777
Pnpla7	2.39091	1.69665	2.87875	2.13893
Pnrc1	6.07102	5.55714	6.51661	6.39814
Poc1b	3.79329	3.65458	4.36648	3.63974
Poc5	3.71184	3.43855	4.05717	3.61251
Podn	1.54485	0.20867	1.87592	0.887379
Polb	4.97193	4.01241	5.16169	5.17481
[truncated: 1,130 more rows]

## Sheet: C1
gene	P1_Hes1_N	P1_Hes1_P	P4_Hes1_N	P4_Hes1_P
2016-03-01	1.8038	0.540388	4.03345	1.95735
Abca1	1.84941	0.779184	3.63584	3.19213
Abca4	2.51289	0.223647	4.3665	2.19303
Abcg1	4.16309	2.47064	4.90957	3.89121
Abcg4	3.5856	1.93638	5.34223	2.97616
Abhd14b	4.75977	3.01744	6.64352	4.27935
Abhd3	3.10782	0.804502	3.74913	1.99746
Acad10	2.48434	0.89408	3.02572	1.57604
Acbd7	0.727736	0.426241	3.0767	1.25614
Accn3	1.42942	0.285784	2.52667	0.880284
Acsl1	4.0801	1.94932	5.53736	3.30599
Acsl6	5.04164	2.93318	6.08183	4.1396
Actl6b	4.37553	0.952049	3.7692	1.89424
Adcy2	4.03289	2.74303	4.7213	2.95416
Agpat3	6.19235	4.56835	7.59781	5.5859
AI118078	2.15843	0.728479	3.51784	1.64611
Aipl1	4.46345	2.2087	5.91512	4.06694
Akap1	4.01226	2.98819	5.30296	3.74106
Aldoc	2.62425	1.739	4.42634	5.48908
Amph	3.83499	1.71349	4.27369	4.2503
Angel1	3.97146	2.68548	4.7741	3.32201
Angpt1	3.00692	0.235227	2.47544	0.835883
Ankrd12	3.57738	1.68909	4.26412	2.14414
Ankrd33	3.10697	0.744393	5.47925	3.43237
Ankrd33b	6.24427	2.13898	6.7433	4.39579
Ano2	3.16474	0.761946	5.46736	2.99551
Apbb1	6.7165	4.57365	7.47298	5.67168
Aplp1	6.70842	3.30655	5.63214	4.06757
Apobec2	1.73448	0.644191	4.35375	2.32684
Arhgap24	1.5355	0.446012	3.56669	1.53214
Arhgap31	4.36812	1.80049	5.90836	3.48094
Arid3c	3.7914	0.288634	4.27475	2.30066
Arl4d	2.17463	0.438697	2.50079	1.12075
Arl6	4.66692	4.07211	6.61658	5.1908
Arr3	1.15465	0.299418	2.44549	1.53445
Asphd1	2.80568	0.883801	2.97125	1.37033
Atp1a3	6.92877	3.05502	8.73361	5.85391
Atp1b2	7.76216	5.90835	9.39879	7.12591
Atp6v0b	7.02998	5.66259	7.8757	6.74885
Atp6v1b2	6.23009	4.95882	6.92354	5.8649
Atp8a2	1.92947	0.629614	3.81771	1.12599
B3galt2	2.48019	0.431236	2.34055	1.16366
Baiap2	4.08559	2.94552	5.37335	3.36394
BB283400	5.35602	1.51139	6.59615	4.22177
Bbs4	4.28986	3.27775	5.54374	4.09498
Bbs5	3.51886	2.58784	5.25835	3.56308
Bbs9	3.45297	3.07366	5.48106	4.05651
BC022687	3.33165	1.91048	4.76822	3.24032
BC024659	4.56381	3.19879	5.19625	3.99572
BC027072	3.41934	0.75722	5.74611	2.84188
BC029214	4.6658	2.94642	5.51639	4.66164
BC031353	4.14298	2.31681	4.34251	3.22116
BC033916	4.20785	1.60066	6.67351	4.9419
BC048943	5.55946	0.563213	3.38109	1.79924
Beta-s	6.28476	0.335546	7.49941	1.96705
Bin1	6.73835	3.47022	7.84969	5.54922
Btg2	7.25854	4.93274	7.64222	6.85981
C1ql2	4.67816	0.327557	1.90771	0.401807
C1ql3	3.98524	1.27443	5.45085	2.96168
C1qtnf4	4.4751	1.38195	3.73261	2.22486
C2cd2l	4.37462	2.05151	6.19969	3.90971
C2cd4b	3.79041	0.910014	4.82624	2.54767
Cabp1	5.60306	2.19621	5.54903	3.83727
Cacna1f	2.27673	0.426473	4.06065	1.47306
Cacna1g	3.79678	0.41661	1.91772	0.833114
Cacna2d4	3.87663	0.676999	5.54933	2.80724
Cacnb2	1.01791	0.254329	2.88443	0.830886
Cacng3	4.60231	0.57516	2.47813	1.0543
Cadm2	4.33329	1.86889	5.28875	2.9513
Cadm3	6.98722	3.68773	6.5305	4.61826
Calml4	1.08473	0.102683	3.05408	1.97506
Camk2b	3.94883	1.29256	5.10954	2.74243
Camkk1	3.4867	1.23929	4.50355	2.1797
Ccdc113	1.17583	0.279743	3.12974	1.26583
Ccdc126	3.6273	2.12811	5.77589	3.83263
Ccdc136	6.28293	3.94281	6.68472	4.64711
Ccdc24	3.1326	1.34004	4.2729	2.52485
Ccdc64	3.37353	2.00885	4.23213	2.69071
Ccdc72	7.38037	5.77522	9.16287	7.69645
Ccndbp1	5.19202	4.03207	6.13643	5.1873
Cdc42ep3	3.87222	1.26532	4.76023	2.64536
Cdhr1	6.32232	2.78662	8.0536	5.42191
Cdk2ap2	4.91662	3.98583	6.54313	5.39071
Cdk5r2	3.56978	1.34407	5.26842	3.01662
Celf3	6.8841	2.5609	6.99681	4.70003
Celf4	5.34321	2.10797	4.16362	2.81701
Celf6	2.07145	0.329214	2.7082	1.13359
Celsr3	4.22565	0.850304	3.71907	1.36792
Cep290	3.81362	2.58717	5.01913	2.54269
Cerkl	2.89061	0.508702	4.36518	1.55129
Chchd10	3.07279	2.71617	5.4705	4.47685
Chga	4.58607	1.1438	4.44697	2.57174
Chgb	6.86601	2.56303	7.61014	4.95809
Chn1	4.15987	2.78714	5.06627	3.718
Chodl	3.89253	0.768963	2.81192	1.79236
Chrna5	1.56921	0.637944	2.72408	1.21449
Chrnb2	4.00025	0.884657	3.17327	1.42611
Chrnb4	4.48372	1.92123	5.11534	3.24401
Cited2	6.59861	3.90487	7.09778	5.42568
Ckmt1	2.97665	1.1346	5.30519	3.376
Cln3	4.19036	2.74072	5.72552	3.83067
Cltb	6.95153	5.57573	7.74039	6.41182
Clu	2.11426	0.997758	3.78294	4.18865
Clvs1	3.1127	0.399005	3.6777	1.64392
Cnga1	1.97306	0.20201	5.34983	2.96071
Cngb1	2.94765	0.583502	6.27311	3.81479
Cngb3	3.31377	0.738304	3.68193	1.80503
Col17a1	0.415829	0.091716	2.35969	0.668326
Cplx1	3.35487	1.09093	2.92435	1.70634
Cplx2	6.50793	3.08026	7.97271	5.47002
Cplx3	5.54521	1.60364	6.57252	4.51466
Cplx4	1.9558	0.599443	4.79382	2.64431
Cpt1a	3.4618	2.68487	5.49769	3.2218
Crabp1	8.0649	3.1113	4.97597	3.22659
Crocc	5.05004	3.58088	5.8515	3.75756
Crtac1	3.24539	0.937949	2.9814	1.6639
Crx	8.05908	3.88547	9.53024	7.13889
Crxos1	2.32364	0.436109	3.63443	1.8854
Ctsf	6.36081	4.47936	7.22909	5.99288
Cxcl14	5.50466	1.00715	2.94992	1.63742
Cxx1c	6.91574	4.38745	7.0746	5.95213
Cygb	4.2621	1.42383	3.31013	2.08904
D0H4S114	8.71831	6.37269	9.31038	8.30801
D4Bwg0951e	4.24104	1.33792	5.30905	3.07591
Darc	6.73979	3.00341	5.91383	4.46627
Dbndd2	2.23998	1.08723	3.3783	2.08078
Dcc	3.9747	0.788581	3.40865	1.38554
Dctn1	6.25717	4.99974	7.26998	5.53538
Dedd2	3.39344	1.86755	4.18373	2.81019
Dgkd	5.95544	4.3409	6.43709	4.74069
Dgke	3.38911	2.02145	4.33036	2.46991
Dlc1	5.23264	2.26086	6.75981	3.92757
Dlg2	4.79642	0.996981	2.57461	1.06835
Dlg4	5.35192	3.5203	5.9192	4.02776
Dmd	3.33295	2.14909	4.56535	2.8451
Dmxl2	4.4015	2.66626	5.36315	3.11306
Dnaja4	2.88704	1.3735	4.13649	2.40432
Dnajc12	3.63769	2.57181	4.75385	3.85854
Dnajc6	4.13621	1.3771	4.79463	2.56119
Dnm1	4.09203	1.15294	4.77196	2.33358
Dnm3	3.15776	0.850967	3.13412	1.22739
Doc2b	4.73598	1.28827	6.3411	3.42743
Dpysl3	6.83879	3.79057	7.0681	4.64767
Drd1a	3.13188	0.156521	2.03328	0.928064
Dscaml1	2.00541	0.227848	3.086	1.08617
Dusp26	5.76618	2.03871	5.45142	3.59555
Dusp5	4.12868	1.26315	5.0527	2.81148
Dusp8	4.32899	2.86927	5.57146	3.68418
Dyrk2	4.85475	3.83763	6.18195	3.75635
Ebpl	4.95207	2.77714	7.22744	5.28401
Ece1	6.15752	3.21288	6.65275	4.20996
Egflam	5.37106	1.84076	6.74093	4.10017
Eif2c4	3.61502	1.85425	3.9603	2.30719
Elfn1	3.29513	0.751914	5.20503	2.49669
Elfn2	1.61767	0.344783	2.50745	0.515625
Elovl2	5.54869	3.09584	6.85712	4.44118
Elovl4	5.65742	3.86259	7.43367	5.31283
Eml3	4.79434	3.53733	6.0669	4.15411
Eml5	5.2221	3.24656	5.61768	3.67913
Enc1	5.3896	3.10082	5.81461	3.34527
Engase	3.17586	1.62767	4.32351	2.76218
Eno2	4.88022	3.27505	5.9814	4.60874
Epha8	6.85025	2.34027	6.25108	3.46953
Esrrg	3.39022	0.714131	3.56152	1.35617
Fabp12	1.903	0.240629	3.88628	2.17511
Fabp7	9.16556	4.41697	9.57161	7.88059
Fam107b	4.63467	3.05259	5.22149	3.66016
Fam123a	6.71548	3.74791	7.24515	4.12552
Fam132a	4.64342	3.31324	5.72069	3.7536
Fam149a	2.7172	1.41987	4.01879	2.25432
Fam161a	3.58333	2.13207	5.60296	2.99005
Fam19a3	3.02095	1.07843	3.29985	2.06713
Fam53b	4.63176	1.57233	5.54429	3.2467
Fam57b	5.42931	3.14572	7.39992	5.07119
Fam78b	2.39907	0.496763	2.84993	1.18779
Fam89a	3.91536	1.65898	5.26595	3.0768
Fbxl16	5.0681	3.07413	5.34132	3.84518
Fbxl21	1.79742	0.496521	2.48829	0.97143
Fgf11	3.91358	2.25278	4.43001	3.35406
Fhod3	3.97431	1.39229	5.13097	2.55735
Flcn	5.41129	3.83222	6.5698	4.78275
Fn3k	3.1999	0.830262	4.73597	2.71541
Foxp4	4.74972	2.23998	5.18138	3.04036
Fyco1	4.42158	2.48358	5.37959	3.15367
Gabrb3	4.00358	1.44272	4.00841	2.0846
Gabrg2	3.98842	1.15087	2.84497	1.42527
Gabrr3	0.195416	0	2.23138	0.987292
Gal3st4	2.48435	1.86893	4.7621	2.8821
Gdap1	3.66405	1.34534	3.13077	1.8302
Gdap1l1	4.38017	1.36223	4.66251	2.93911
Gdpd5	5.29284	1.84512	6.29341	4.07646
Gem	3.212	0.603465	4.02066	2.30818
Gjd2	1.80179	0.345427	2.77309	1.17
Gje1	1.63214	0.468624	3.81315	2.02814
Glcci1	6.93513	3.80589	7.1095	4.71626
Glo1	6.86699	5.69199	8.85037	7.44334
Gm11744	4.40811	1.63269	6.63593	4.66858
Gm16119	3.02827	2.21253	4.40177	2.38088
Gm4980	2.68706	0.312669	3.59306	1.61535
Gm514	5.50079	1.84269	6.87445	3.77986
Gm5512	1.73554	0.000266011	2.21333	0.609165
Gm7616	1.71435	0.218961	3.24277	1.31847
Gnat1	1.02404	0.650814	4.28108	2.23381
Gnat2	4.28694	2.03597	4.24677	3.207
Gnb3	7.31879	3.44021	8.34432	6.03424
Gnb5	4.47338	3.52609	5.82866	4.39562
Gngt1	4.06088	1.48394	7.55308	5.82828
Gngt2	7.66411	4.40426	9.43716	7.76557
Gpr135	3.59846	1.3569	3.93956	1.70783
Gpr162	6.06856	3.84583	6.34721	4.71925
Gprin1	4.62771	2.00681	3.89307	2.1819
Gpsm3	1.60438	1.04906	3.40187	2.16207
Griiiik3	4.92625	1.17022	5.32472	2.52022
Grina	7.20659	4.99016	8.40942	6.67037
Grk1	1.70527	0.376823	4.58554	1.75698
Gse1	6.14255	4.48298	6.47094	4.94984
Guca1a	2.60827	1.0953	4.46834	3.29843
Gucy2e	1.79482	0.352326	4.535	1.98871
Guk1	5.25357	3.51605	6.65435	5.44403
Gulo	3.38799	1.24322	4.10272	2.34668
H2-D1	4.00563	3.30392	5.56378	4.2687
Hba-a1	6.37491	0.309349	7.70228	2.22342
Hbb-b1	4.83285	0.000187219	6.93978	0.000127353
Hcn1	3.53168	0.738006	5.03899	2.44361
Herc3	2.76059	2.3765	4.92005	2.88802
Higd2a	7.07119	5.72975	8.26249	7.40381
Hist1h1c	5.34515	3.60458	7.14689	5.3813
Hist2h2aa1	3.3998	2.36022	4.6976	2.90494
Hs3st3b1	2.77539	0.545818	4.62266	2.10783
Hsbp1l1	1.15261	0.157923	2.45187	1.42859
Hsd11b2	1.69188	0.27298	2.33734	1.31959
Hspa12a	4.79513	1.61694	4.49121	2.4194
Htra1	4.75594	1.65902	7.49581	5.21933
Icmt	4.75335	3.50882	6.3694	4.311
Ier3	3.88029	1.88945	6.10182	3.94854
Igdcc3	2.54757	0.743032	2.71209	1.46799
Igdcc4	3.85225	1.76666	3.91597	2.15201
Igfbpl1	3.68491	0.508265	2.80384	1.99484
Igsf21	5.73548	1.88458	7.01289	4.72327
Impdh1	6.10509	3.94584	7.38434	5.35986
Impg1	1.01348	0.0657962	4.24571	1.78037
Impg2	5.57415	2.22827	7.36272	4.48734
Inhbb	3.96438	0.583429	4.75976	2.13126
Insm1	6.70436	4.48449	7.96117	5.76433
Insm2	4.63963	0.941364	5.91967	3.2756
Iqcd	1.76851	0.953156	3.26298	1.86883
Iqsec3	4.61295	0.902234	2.86119	1.33054
Irf5	2.26717	0.241934	2.20003	0.596641
Isl2	2.59208	0.873573	2.81749	1.00279
Itga3	2.63781	1.14588	4.18437	2.06566
Itga4	2.60654	1.09827	3.42246	1.81883
Jam2	5.88085	3.31743	6.75904	4.75609
Jarid2	4.50507	3.15567	5.80563	4.1677
Jhdm1d	4.12993	2.12659	4.11201	3.11174
Junb	2.89538	1.23251	3.9071	2.37392
Kank1	2.66507	0.880953	4.13585	1.92923
Kcnb1	2.50942	0.614355	3.67789	1.03591
Kcnc3	2.92342	1.35315	3.38414	1.86105
Kcnd3	3.70884	1.5314	3.64368	2.02562
Kcne1l	5.62128	4.29963	6.72333	5.93243
Kcne2	1.13404	0.328257	2.84518	1.99753
Kcnn1	3.10069	0.885253	2.82536	1.79529
Kcnv2	2.94482	0.539482	5.15395	2.45958
Kdm4c	4.00962	2.98792	5.23823	3.77872
Kdm5b	5.19454	3.13546	5.53975	4.94008
Kdm6b	5.34	3.40063	5.54732	4.14811
Kif19a	5.47241	2.41715	6.88537	4.33493
Kif21b	4.57931	1.33677	5.17728	2.49906
Kifc3	2.05258	1.23597	3.47864	2.10999
Klc2	4.49441	2.76163	4.72872	3.4996
Klc3	5.5077	2.2375	6.91787	4.78187
Klc4	4.8015	2.90856	5.62763	4.40297
Klf12	4.19849	1.81678	3.97996	2.15703
Klhdc8a	4.09574	1.30529	4.0237	2.4975
Klhdc8b	4.19749	2.48897	5.46488	3.74238
Klhl1	2.55811	0.59016	3.00626	1.14471
Klhl18	3.85848	2.25372	5.76321	3.35371
Klhl29	3.87691	1.16479	4.67514	2.40834
Klhl33	3.84098	0.652428	5.60807	2.54594
Klhl35	4.1702	0.543421	3.34428	1.76461
Krt12	1.7468	0.0650885	1.89147	0.45718
L1cam	4.07053	1.25225	3.4476	1.22345
Lactb	3.33187	2.11589	4.2044	3.28004
Lactbl1	3.71885	0.383609	4.62476	1.61611
Laptm4b	5.64807	5.1004	7.2641	5.85024
Lbh	6.59928	4.58492	6.7417	6.21381
Lcorl	5.60739	3.7969	6.15137	4.15882
Lgmn	6.25319	4.49324	7.65413	5.88936
Lhfp	3.04408	0.683481	2.64741	1.71585
Lhx3	1.50155	0.130943	2.00535	0.9563
Lhx4	3.98809	0.909526	4.42026	2.50314
Lifr	3.51446	2.45217	4.65305	2.87213
Lingo3	4.00698	0.983975	4.1955	2.16938
Llgl2	3.08246	1.32558	5.47463	3.01162
Lman1l	1.7527	0.320007	3.0694	0.850051
Lmo1	4.13245	0.874692	6.21039	4.23023
Lmo2	2.30124	0.621765	3.38546	1.92008
Lpcat2	3.53239	0.976952	4.34036	2.78289
Lrit1	3.0594	0.688229	5.42873	2.78123
Lrit2	3.80724	0.881605	5.9133	3.34654
Lrp11	4.17967	1.6097	4.46618	2.79235
Lrp4	4.40661	2.24832	6.08087	3.52762
Lrrc38	1.40234	0.14747	3.29774	1.42478
Lrrc4	3.86605	1.57173	4.51848	2.38424
Lrrc48	2.15341	1.25165	3.81184	2.29441
Lrtm2	3.66007	1.02772	3.19834	1.41867
Madd	5.39324	3.21603	6.11888	3.88684
Mafb	2.82142	0.720009	2.53187	1.27945
Mak	4.83715	1.30382	6.2498	3.46831
Mapre3	4.73546	3.182	5.56735	4.32843
Mast1	4.54992	1.66179	3.94077	1.88726
Mdga1	3.81018	0.744709	3.22815	1.30132
Me1	2.27316	1.11963	3.89802	2.39475
Mef2d	5.43218	3.57817	6.475	3.88235
Meg3	8.00725	3.85945	7.63174	5.55794
Meis2	6.16987	2.46768	5.61359	3.78804
Mfap4	5.35903	1.97706	4.80233	3.76847
Miiiirg	3.21333	0.761329	2.64848	2.29404
Mmd2	2.62397	1.28178	4.67154	4.64389
Mmp2	4.1955	1.20307	3.36777	2.53264
Mmp28	2.14245	0.311976	2.68238	0.949993
Moxd1	3.13583	1.31903	3.81192	2.19139
Mpp4	3.30056	1.13275	5.3714	3.04806
Mpped2	4.1524	2.63451	4.75333	3.91471
Mtfp1	4.42665	2.80129	6.37288	4.33988
Mthfr	5.15616	3.13991	5.85593	3.73961
Mxd4	4.87108	2.84892	5.11147	3.82805
Mxi1	4.74508	3.49075	5.65691	4.80934
Myt1	5.62985	1.97359	5.9146	4.02694
Naaa	2.87824	1.52843	4.30065	2.80737
Nacad	3.46375	0.693752	2.48644	0.988885
Napb	4.05823	1.96184	4.45685	2.64534
Nbea	4.12844	2.52562	4.48948	2.7468
Ndrg1	7.7341	6.22126	9.14745	7.48893
Neurod1	9.02659	4.49737	9.92871	7.61775
Neurod2	2.80569	0.359189	2.50575	1.76054
Neurod4	8.44197	3.50697	8.77526	6.83235
Neurog1	2.95669	0.241711	1.87092	1.12709
Nfkbia	4.56965	3.14316	5.69641	4.06288
Nhlh1	2.57308	0.137619	2.51325	1.42475
Nhlh2	5.52681	1.26493	4.08859	2.67098
Nipal3	3.78713	2.33289	4.36835	3.74526
Nkiras2	5.53952	4.05702	6.20153	4.94986
Nlk	6.66174	4.12126	6.92677	5.37784
Npr2	4.23321	2.23841	4.15224	3.32742
Nr2e3	7.2201	3.318	9.94308	7.37688
Nr6a1	2.10958	0.986037	3.26033	1.26585
Nrl	7.3692	3.25334	9.77445	7.53421
Nrn1l	2.52998	0.811775	3.24235	2.29563
Nrsn1	2.51564	0.437851	2.62178	1.2098
Nrtn	3.24931	0.982042	5.16705	3.18808
Nrxn3	3.87343	0.624843	4.26529	2.40185
Nt5e	4.70116	1.21421	6.86367	4.12836
Ntm	3.49034	1.14446	4.15606	1.7438
Ntng2	5.99695	2.21728	6.64302	4.16921
Numbl	4.76777	2.63824	5.06609	4.2225
Nxnl1	3.2437	0.765857	5.83696	3.27532
Nxnl2	4.67856	1.75718	6.81697	4.76359
Nxph3	0.986268	0.0570207	2.11199	0.810017
Ogdhl	3.80792	2.18056	4.91448	2.9311
Opn1sw	5.89379	3.44306	6.12009	4.61601
Osbp2	1.4866	0.338232	3.89651	2.00154
Otop3	4.2841	1.16106	4.83594	2.66071
Otx2	8.99328	5.4179	9.70722	8.19475
Otx2os1	1.22986	0.276772	2.94144	1.40285
Padi2	1.69945	0.684232	3.42075	2.56865
Paqr3	3.64461	2.06523	4.13268	2.44123
Parp6	5.52299	3.04943	5.49054	4.33327
Parvb	3.43514	1.69661	3.67727	2.15749
Pax7	1.12941	0.116657	3.46544	1.39259
Pcbp3	6.99387	4.73537	6.82047	5.48741
Pcdh15	4.13034	2.65401	5.82693	3.93956
Pclo	2.9284	1.26879	3.4049	1.31481
Pcmtd2	5.93666	4.43807	6.91564	5.58466
Pcp2	2.73283	2.01872e-08	4.0905	2.38099
Pcsk4	2.00746	1.0159	3.33689	1.91223
Pdc	7.71651	4.14941	10.6648	8.27923
Pde6a	0.65528	0.054018	2.8873	1.04295
Pde6b	3.81986	0.814128	7.38386	4.48144
Pde6g	5.64601	2.92972	9.10206	7.14411
Pde8b	2.06599	0.939458	3.62053	1.62386
Pdk2	4.85406	3.26858	6.13509	4.67275
Peg13	4.80504	2.85008	4.70831	3.59052
Peli3	3.75445	1.21302	5.77325	2.97791
Pex5l	3.52643	1.02802	5.14187	2.59314
Pgbd5	4.05369	1.09348	3.10825	1.65235
Phyhd1	3.66892	2.55874	5.54774	4.0115
Pias3	5.52568	4.02003	7.46492	5.11338
Pik3r1	7.25026	4.38162	7.724	5.8761
Pisd-ps1	0.00232286	0.00147777	3.9424	3.16074
Pitpnm1	6.62988	5.37657	7.33703	5.41518
Pitpnm3	4.4454	1.18353	6.76859	3.86434
Pla2g7	3.49001	0.935353	5.58149	3.29419
Pla2r1	0.850153	0.101381	2.64549	0.732909
Plcd1	5.2563	1.52808	5.96699	3.91998
Plcd4	3.4147	0.908848	4.38809	2.40151
Plch2	4.1834	0.777986	6.25243	3.40385
Plcxd2	3.01625	1.26915	3.72076	1.77946
Plekha2	2.00027	0.719266	4.22692	2.19621
Plekha6	2.56614	0.425887	2.71781	0.904896
Plekhb1	5.53055	5.38624	7.76651	6.94941
Plk5	0.504863	0.0838888	2.31872	0.915959
Plxna2	5.27874	1.6242	5.37017	2.59071
Pnck	4.10895	2.21081	4.51342	3.29697
Pnp	4.34781	3.21844	5.59519	4.09879
Pnp2	4.06611	3.09471	5.37805	3.7928
Pnpla3	3.48052	0.778901	4.28859	2.20596
Podxl	4.88673	2.53823	6.24335	3.5526
Podxl2	7.07573	4.34554	7.82592	6.07915
Pou6f1	4.5672	2.17669	4.54702	3.33523
Ppara	0.880608	0.0992605	2.23598	0.595571
Ppef2	5.04073	1.31621	6.77464	4.01273
Ppfia2	4.27717	1.44926	4.81599	2.68038
Ppm1n	2.14119	0.279068	4.26674	1.87466
Ppp1r13b	4.0525	1.17887	3.42919	1.96268
Ppp1r14a	3.11041	1.03121	3.75975	2.59365
Ppp2r2b	2.38613	0.932156	5.71595	3.51772
Ppp3cc	3.7005	2.24948	5.05842	3.40479
Prdm1	6.87912	3.35084	7.13493	4.72869
Prdm13	5.90312	1.45638	3.95984	2.1396
Prdm8	5.09331	1.57246	4.51535	2.90122
Prickle2	2.01579	0.273423	2.12179	0.849105
Prkab1	5.5252	4.55913	6.85788	5.17237
Prmt8	3.58118	0.95116	3.95258	2.16722
Prnp	6.62021	5.10719	7.30313	6.23559
Prom1	5.59058	4.24887	7.23532	5.07236
Prph2	5.80994	2.2284	8.81583	6.2538
Prrt1	1.97648	0.277546	2.42521	0.89293
Prtg	2.02696	0.489122	2.47709	0.80054
Psd	2.92937	0.973539	3.66331	1.59256
Psd2	2.9234	0.604448	2.39873	0.766404
Psg16	2.21082	0.308594	2.72195	1.11957
Ptf1a	4.7227	0.83844	2.41428	1.00165
Ptp4a3	4.77198	2.45189	6.96463	4.78646
Ptpn21	5.08361	3.80405	6.0066	4.12704
Ptpro	4.68176	0.905235	4.7547	2.74272
Pwwp2b	2.0062	0.496655	3.09547	1.28893
Rab27a	1.18048	0.428749	2.59268	1.30672
Rab3a	5.82917	3.19158	6.16238	4.58765
Radil	1.58457	0.5998	3.12214	0.981692
Ralgds	5.68949	3.71029	6.13077	4.91895
Rangrf	0.00294184	0.00446137	2.72221	0.00365342
Rapgef5	2.5083	0.498621	3.33312	1.09694
Rasgef1b	5.28115	1.36976	3.16409	1.66241
Rasgrf2	2.71126	0.593969	4.05742	1.76431
Rasl11a	3.22462	1.10791	4.86505	3.09466
Rassf8	4.48291	2.12477	4.88264	2.24693
Rbm24	3.14331	0.353296	4.0217	1.993
Rbp3	7.59871	3.7936	9.22997	6.29975
Rcvrn	3.92344	1.70533	6.82946	5.03516
Rd3	3.43314	0.871759	5.87549	3.60153
Rdh12	2.35118	1.06189	5.90412	3.59253
Rdh8	2.26864	0.315418	4.51554	2.08379
Reep6	3.10036	0.910677	6.00349	3.53
Rem2	3.48411	1.19502	3.23481	2.42325
Rerg	1.83628	0.126483	3.33546	1.2913
Rgs22	3.21943	0.832777	4.07799	1.42162
Rgs9	4.55486	2.37913	5.91879	3.26988
Rgs9bp	1.30411	0.242309	3.64116	1.36297
Rhbdf2	2.06709	0.90665	3.19812	1.55843
Rho	3.67905	0.985419	8.52163	5.80669
Rian	6.29802	2.68919	5.75235	4.40561
Riiad1	2.32656	0.922508	3.62609	2.78197
Rimkla	1.56048	0.480017	2.61221	1.51794
Ripply3	4.1614	1.21398	3.40865	1.85038
Rnase11	1.77152	0.265894	2.48212	0.861999
Rnase9	4.66342	0.947805	5.89289	2.36275
Robo3	5.76468	2.45469	6.21565	3.59835
Rom1	6.92071	3.29433	9.48936	7.13729
Rorc	1.94908	0.62915	2.99953	1.7116
Rp1	4.46144	1.18336	7.51506	4.46635
Rp1l1	2.9177	0.733463	5.32829	2.50701
Rpgrip1	5.86311	2.0223	7.34038	4.28843
Rpl3l	1.06762	0.0910798	2.35673	0.82897
Rraga	6.12102	5.49851	8.15297	6.75397
Rreb1	4.6013	2.66122	5.2509	3.24062
Rs1	1.47868	0.186739	5.22548	2.56061
Rspo2	3.51062	0.435353	3.64678	1.4487
Rtbdn	2.59777	0.640251	4.54837	2.47464
Rtn4rl1	4.00012	1.77293	4.93949	2.74967
Rtn4rl2	3.39679	0.811122	5.04051	2.62129
Rundc3a	6.18046	3.10337	5.81034	4.61955
Rxrg	3.03018	0.994898	3.84121	2.01838
Ryr2	2.63911	0.368915	2.50964	0.738073
Sag	6.39482	3.1033	9.68463	7.4363
Samd7	5.31122	1.62212	7.62803	4.94003
Samsn1	2.1905	0.503468	3.64081	2.08185
Sarm1	4.04212	1.88131	3.99661	2.52251
Scamp1	4.67861	3.33248	5.35015	4.14999
Scg3	5.98318	2.97053	6.09576	4.43693
Scrt1	4.41968	0.941747	2.45297	0.963607
Scrt2	5.68138	1.53378	3.72248	2.51847
Sec14l2	3.88531	2.08007	6.36241	4.01285
Sema7a	3.57877	0.994404	4.96507	2.56017
Serinc5	5.37585	3.14359	5.48948	4.00428
Sez6	4.71214	1.55631	6.34829	3.53891
Sez6l2	4.57728	1.20496	4.79605	2.45803
Sgtb	4.19783	2.44536	5.01556	3.09093
Shisa2	5.71549	4.64405	7.0855	5.10409
Six2	2.49031	0.22352	2.17081	1.1878
Slc12a5	3.57442	1.0307	4.00902	1.62179
Slc17a7	3.7059	1.24139	6.43431	3.88948
Slc1a1	3.34232	0.564856	4.71911	2.533
Slc1a2	5.11333	1.41365	5.8327	3.48428
Slc1a7	4.24483	1.36785	5.74916	3.28073
Slc25a22	4.43047	3.22652	5.67927	4.12561
Slc25a33	4.76162	2.11948	6.13851	4.42635
Slc27a2	2.21927	0.408032	3.72844	1.36582
Slc32a1	4.41872	0.539963	1.9397	0.710085
Slc43a2	2.68045	0.784216	2.97782	1.75043
Slc6a2	2.40799	0.373415	2.95311	0.924368
Slc6a9	4.32477	1.45149	5.98932	3.47325
Slc7a8	1.53251	0.789733	3.17209	1.89044
Slitrk6	4.2552	0.638412	3.87345	2.00388
Smpdl3a	3.76218	1.5807	3.77392	3.03058
Snap25	7.16838	3.55145	8.39642	6.11747
Snap91	4.49267	1.84026	5.07383	3.45143
Sncb	4.55522	1.07881	3.57846	1.95101
Snrk	4.88959	3.37181	6.18751	4.0359
Spata1	2.26413	1.27807	3.52519	1.88663
Sphkap	3.63173	2.00503	3.92252	2.57514
Spnb1	2.77057	0.777554	2.65121	1.09029
Srrm3	3.83999	0.752428	4.10628	2.05941
Srrm4	5.923	2.34196	6.16823	3.99857
St14	4.50882	0.622455	4.85938	2.51142
St6galnac2	2.22508	0.643481	4.2686	1.94049
Stmn3	6.10311	3.25885	5.30309	4.53475
Stx3	5.52527	2.99208	7.08468	4.95581
Stxbp1	7.09751	3.65226	7.57345	5.44977
Susd2	2.51048	0.405972	3.0887	1.37056
Susd3	1.13575	0.216477	3.73347	1.88664
Sv2a	4.5653	2.21479	4.53062	2.62049
Sv2b	5.20686	1.72823	6.42636	3.87608
Svip	3.45341	2.35027	4.63481	3.54503
Svop	3.85735	0.810335	4.18169	2.16861
Syn1	3.54673	1.20719	3.0796	1.71395
Syngr1	4.30149	3.20399	5.85039	4.27689
Synj1	3.87589	2.63902	4.60475	2.85826
Syp	7.38191	3.91422	8.90342	6.4578
Syt1	5.69526	3.46822	6.1493	3.82496
Tbc1d24	4.13385	2.38835	5.08576	2.62466
Tbc1d30	3.76358	0.945651	3.24344	1.77389
Tbc1d8	3.33202	2.28959	5.2459	3.1411
Tbc1d9	3.80408	2.65353	4.90851	3.19307
Tcfap2b	6.7748	1.67867	3.15957	1.16549
Tcfap2c	4.70744	0.749301	2.76853	1.63851
Tcp11	3.97576	1.33765	4.92353	2.66789
Tcp11l2	4.3215	2.51666	5.26316	4.35152
Tdrd7	2.68521	1.47217	5.15106	3.14262
Tecpr1	4.96304	3.02189	5.82878	3.64375
Tle2	3.25758	0.816381	4.89396	2.2706
Tle6	2.11458	0.548486	3.28559	1.33846
Tmcc2	5.0556	3.40922	5.74612	4.12522
Tmem145	4.04418	1.53173	3.89565	1.99772
Tmem150c	2.37968	0.799813	3.69228	2.12665
Tmem158	5.18034	2.14926	5.82048	3.63122
Tmem198	3.42499	1.08058	2.9548	2.06479
Tmem215	3.72083	0.868417	5.42161	3.14222
Tmem229b	3.43268	1.30296	4.62195	2.59879
Tmem86a	4.88833	2.28165	7.06259	4.86435
Tmem91	2.02766	0.359383	4.16218	2.20151
Tmem92-ps	1.72971	0.297049	2.89491	1.01883
Tmsb15b2	4.24346	2.98658	5.71013	5.17791
Tnfsf13	1.25953	0.879638	3.18829	1.43675
Tob2	5.19849	4.14035	6.73334	4.81265
Trafd1	5.36745	4.25943	6.32647	4.83406
Trak2	5.8655	3.1956	7.01766	4.75231
Trib1	6.22203	4.65479	6.6639	5.2704
Trim36	2.38887	1.78584	4.26279	2.35044
Trim67	3.21291	0.791593	3.01085	1.06167
Trp53inp2	5.44529	2.60307	5.68075	4.41057
Tshz2	1.8801	0.50496	3.38888	1.33821
Tspan17	2.87064	1.28444	3.37826	2.50883
Tspan9	5.94046	3.47528	5.77261	4.08694
Ttc34	1.17746	0.282297	2.27045	0.509655
Ttc8	4.27829	3.39131	5.58027	4.22996
Ttll1	3.58788	2.33749	4.46887	3.16561
Ttyh2	5.84956	3.47588	7.23301	5.56255
Tub	3.82839	1.40989	5.74178	3.03444
Tubb3	8.27112	4.42521	6.58309	5.8167
Tulp1	6.44504	3.1076	8.61457	6.13498
Ubxn11	2.42485	1.23169	4.42957	2.65007
Uckl1	4.27488	3.09616	5.29964	4.24335
Unc119	7.5896	4.70521	9.38582	7.3883
Unc13a	3.53503	0.980265	3.47954	1.45244
Unc80	3.26416	0.55469	3.92402	1.54597
Ush2a	1.67607	0.308115	3.14601	0.694484
Vamp2	6.64952	5.13004	7.12114	6.03415
Vat1l	2.43939	2.22858	4.56676	3.66353
Vipr2	4.48918	3.27316	5.59973	3.92305
Vopp1	6.70245	5.19162	8.38757	6.49769
Vtn	1.69586	0.199412	3.24425	1.63032
Wdr17	1.71412	0.903904	4.01092	1.94205
Wdr31	3.19084	2.54955	4.75605	2.80731
Wdtc1	4.71368	3.63858	5.89964	4.24285
Xkr7	3.35542	0.365854	2.45734	0.243803
Ypel2	4.43556	1.93127	5.06897	3.20259
Ypel3	7.27669	5.77174	8.01114	7.06864
Ypel5	4.50194	3.01079	4.97634	4.4308
Zfp365	4.03424	1.5455	5.2505	3.38381
Zfp385b	4.02871	1.02298	5.79989	3.67673
Zfp444	5.18131	3.04879	6.35779	4.42211
Zfp804a	2.42908	0.193595	1.81768	0.578328
Zranb1	6.10791	4.44701	6.9086	5.19914

## Sheet: C2
gene	P1_Hes1_N	P1_Hes1_P	P4_Hes1_N	P4_Hes1_P
2016-03-02	2.73831	2.7002	2.9616	3.11807
2016-03-05	5.534	5.47852	5.52474	5.60841
2016-03-06	5.17678	5.39771	4.9402	5.06915
2016-03-08	4.68416	4.55693	4.82102	4.58725
2016-03-10	0.0537988	0.0979396	0	0
2016-03-11	1.01992	0.842858	0.336636	0.486186
2016-09-02	5.10494	5.509	5.14777	5.84503
2016-09-04	4.2868	4.69388	5.52438	6.24864
2016-09-07	5.46573	5.89883	5.46058	6.24641
2016-09-09	4.63043	4.64079	3.75899	5.34706
2016-09-12	0	0	0	0
2016-09-14	0	0	0	0
2016-09-15	6.2172	6.95654	6.4682	7.81333
100043387	0.809311	0.845762	1.02139	0.628609
4930565A17	0	0	0	0
4933400C23	0	0	0	0
6430548G04	0.0569575	0.0605008	0.0824989	0.0217192
9830132P13	0.0130903	0.00578934	0.00913747	0.00554355
a	0.455645	0.302769	0	0.109172
A1bg	0	0	0	0
A1cf	0	0	0	0
A2m	0.635457	0.459696	0.534181	1.33766
A3galt2	0.961234	0.575492	0.504674	0.393893
A430075N02	0	0	0	0
A4galt	0.0540284	0.0533764	0.0600763	0.16364
A4gnt	0	0	0	0
A730015I17	0.0105104	0.00299965	0.00398053	0.00610665
A730043L09	0.0047496	0.0213842	0.00512709	0.0543455
AA387883	0.34588	0.0367624	0.213558	0.273244
AA388235	0.0065222	0.0225057	0.0136944	0.0404526
AA465934	4.8923	5.51398	5.74662	6.30467
AA467197	0.321138	0.231643	0	0.631975
AA474331	2.03984	2.45963	1.96643	1.7539
AA543186	0.780615	0.745502	0.722546	1.01632
AA545190	0	0	0	0
AA619741	0.0648078	0	0	0.0222749
AA792892	0.0283114	0.0100918	0.18254	0.00305222
AA986860	0.460726	0.373719	0.491791	0.701049
AA987161	2.38245	2.62655	2.52651	2.85941
Aadac	0	0	0	0
Aadacl2	0	0	0	0
Aadacl3	0	0	0	0
Aadat	0.157385	0.0344368	0	0.134334
Aagab	4.65674	4.52548	4.92656	4.7266
Aamp	5.83735	5.74892	6.06502	6.24053
Aard	0.362567	0.873146	0.425172	1.20805
Aars	4.63072	4.81263	4.61913	4.60061
Aars2	2.39957	2.55009	2.66747	2.6489
Aarsd1	4.44918	4.98368	4.39493	4.8469
Aasdh	2.29761	2.49259	2.11015	2.57808
Aasdhppt	3.57595	3.49214	3.95444	4.13978
Aass	0.0472579	0.41031	0	0.22035
Aatf	3.53424	3.96117	3.56839	4.12551
Aatk	2.74138	2.37739	1.27894	2.18976
AB099516	8.28771e-08	0.0729596	5.87056e-09	0.18283
AB124611	0.483646	0.432234	0.250447	0.210132
Abca12	0.0128648	0	0	0.0136112
Abca13	0.0165003	0.0343669	0.038887	0.0312708
Abca14	0	0.0210672	0	0
Abca15	0	0	0	0
Abca16	0	0.0223519	0.0115576	0.0113301
Abca17	0.327227	0.242382	0.549278	0.317775
Abca5	3.32049	4.01316	2.8137	3.62321
Abca6	0.0555125	0.305059	0.0637441	0.313957
Abca8a	0	0	0.00522237	0.118114
Abca8b	0.272382	0.67892	0.0932352	1.23274
Abca9	0.201505	0.407861	0.159131	0.281837
Abcb11	0	0.0116693	0.0120211	0.0693057
Abcb1a	0.119484	0.104257	0.199304	0.242155
Abcb1b	0.247739	0.213519	0.423627	0.402932
Abcb5	0	0	0	0
Abcb6	3.64164	4.05585	3.69319	4.12158
Abcb7	3.50239	3.74145	3.47208	3.62609
Abcb8	4.31885	4.21152	4.87272	4.62254
Abcb9	1.54409	2.16757	1.23518	2.61472
Abcc1	2.6748	2.66689	2.55457	2.46375
Abcc12	0.036078	0.0624336	0.0130877	0
Abcc2	0	0	0	0
Abcc3	0.0641439	0.222491	0.0234135	0.121957
Abcc4	0.328163	0.416013	0.147351	0.432346
Abcc6	0	0	0	0
Abcc8	0.418908	0.503086	0.0698409	0.196435
Abcc9	0.0428393	0.0457516	0.0167211	0.00283564
Abcd1	2.24165	2.79606	2.02897	2.44044
Abcd3	4.05493	4.12536	4.26145	4.38396
Abcd4	2.55912	2.91755	2.54657	3.29513
Abce1	4.81846	5.29235	4.73212	5.45318
Abcf1	4.92961	4.73824	5.3378	5.0644
Abcf2	4.53869	4.70121	4.38088	4.76061
Abcf3	3.76551	3.73085	4.14424	4.20168
Abcg3	0	0.0571059	0	0
Abcg5	0	0.0264383	0.0272314	0.0529115
Abcg8	0	0	0	0
Abhd1	0.870593	1.43833	1.01288	1.27601
Abhd10	3.69616	3.65578	3.69771	3.5483
Abhd11	3.55629	3.90163	4.10462	4.79023
Abhd12	4.27679	4.60307	4.18055	4.68193
Abhd12b	0	0	0	0
Abhd13	3.57398	3.75609	3.52103	3.68612
Abhd14a	3.2372	3.57251	3.64398	4.13786
Abhd16a	4.32134	4.23113	4.65142	4.4827
Abhd16b	0.15786	0.101248	0.0702997	0.134742
Abhd4	3.96667	4.48574	4.52995	5.4186
Abhd6	1.49714	2.23734	1.82859	2.34202
Abhd8	5.07921	5.06959	5.28032	5.30996
Abi1	4.54334	4.22136	4.78215	4.73049
Abi2	4.29881	4.23195	3.853	4.02319
Abi3bp	0.0559086	0.0585326	0.0767495	0.0663221
Abl1	4.9291	5.31601	4.31812	4.7008
Ablim2	0.406278	0.242652	0.423276	1.91225
Ablim3	0.978021	0.503589	0.13629	0.133718
Abo	0	0	0	0
Abp1	0	0	0	0
Abpa	0	0	0	0
Abpb	0	0	0	0
Abpd	0	0	0	0
Abpe	0	0	0	0
Abpg	0	0	0	0
Abpz	0	0	0	0
Abr	4.32214	3.71732	3.40172	3.69861
Abra	0	0	0	0
Abt1	2.18916	2.46138	2.29295	2.85387
Abtb2	1.79558	2.21409	0.813301	1.74057
Acaa1a	4.2569	3.82581	4.89598	4.83603
Acaca	3.18487	3.69024	3.60848	3.20562
Acacb	0.367151	0.330753	0.161583	0.200003
Acad11	2.25706	1.84925	2.94478	2.93423
Acad8	3.46428	3.86491	3.9318	4.04809
Acad9	3.20334	3.56268	3.19706	3.64939
Acadm	4.2713	4.33868	4.82261	5.12148
Acads	3.89563	3.53126	3.74098	4.42841
Acan	0.029048	0.0152925	0.007898	0.0307234
Acap1	0.346208	0.283723	0.207913	0.139211
Acap2	3.6364	4.12601	3.63776	3.7627
Acat1	4.32654	4.55982	4.9365	4.94834
Acat3	3.58732	4.26055	2.78762	3.21478
Acbd6	4.69023	4.71532	4.03611	5.17936
Accn5	0	0	0	0.0376767
Accs	3.12044	2.89353	2.53326	3.05099
Accsl	0.332316	0.0548858	0.286562	0.0554202
Acd	4.53363	4.30488	4.85659	4.66481
Ace2	0.0638336	0.0668209	0.0175089	0.21
Acer1	0.0536334	0.0449458	0.0237582	0.00938023
Acer3	1.06802	1.98043	1.28495	1.77315
Acin1	6.40894	6.10202	6.30269	6.4656
Acmsd	0.109823	0.0756253	0.0141018	0.0992909
Acn9	3.57054	3.41246	3.5797	3.73226
Acnat1	0.112128	0.102566	0.0605846	0.0588763
Acnat2	0.169719	0.274182	0.147727	0.276657
Aco1	3.93459	4.66439	4.07568	4.46062
Acot12	0.0542838	0	0.01987	0.0385212
Acot13	3.50814	3.85551	3.83124	4.8744
Acot3	0.252511	0.747269	0.0860235	0.509642
Acot4	0.298243	0.65785	0.0986837	0.303443
Acot6	1.02622	1.8243	0.928011	1.50766
Acot7	4.45273	4.494	4.88232	5.03955
Acox2	0	0.0242781	0	0
Acox3	2.85593	2.58138	3.05334	3.08669
Acoxl	0.184972	0.0607446	0.180043	0.176696
Acp1	2.72207	3.21637	2.8207	3.42898
Acp2	4.19757	3.78248	4.22136	4.20524
Acp5	0	0.0470091	0.0484088	0
Acp6	3.34714	3.66964	3.58723	4.00782
Acpp	0.0540676	0.0127726	0	0
Acpt	0.0479736	0.0987727	0.0517254	0
Acr	0.968455	0.344084	0.250592	0.965743
Acrv1	0	0.173876	0	0.0609032
Acsbg1	0.172783	0	0.0645892	0.104074
Acsbg2	0.00848731	0.00103851	0.00375659	0.00226228
Acsf3	3.16714	3.19469	3.57409	3.49713
Acsl4	2.61951	3.02148	2.46636	2.59529
Acsm1	0	0	0	0
Acsm2	0.00615218	0.00201705	0.00187612	0.0139601
Acsm3	0.373315	0.501563	0.252596	0.416977
Acsm4	0.0785195	0	0	0
Acsm5	0	0	0	0
Acss1	0.719788	0.979947	0.493462	1.04535
Acss2	3.43876	3.46138	3.76526	3.99247
Acss3	1.59876	1.48103	0.868127	1.63937
Acta1	3.12958	3.10756	2.92928	2.88349
Acta2	2.0573	1.80651	2.118	2.21766
Actb	8.51934	8.4863	8.13559	8.90041
Actbl2	0.0205537	0.00361086	0	0
Actc1	0.298596	0	0.886526	0.749298
Actg2	0	0	0.0500348	0.096512
Actl6a	5.32234	5.94428	5.2782	5.8921
Actl7a	0.0784487	0	0	0.0420415
Actl7b	0.042426	0.0875263	0	0.0883688
Actl9	0.0442882	0	0	0.178831
Actn1	3.05868	3.72699	2.88436	3.25938
Actn2	0.0555065	0.0444401	0.00478337	0.00150632
Actn3	0.167864	0.0608791	0.253901	0.0813921
Actn4	4.88999	5.59772	4.89771	5.15198
Actr1b	5.41457	5.27923	5.58499	5.30664
Actr2	5.42084	5.10104	5.12421	5.4222
Actr3	5.72278	5.63251	5.82948	6.14661
Actr3b	0.938153	0.933137	0.874089	1.17
Actr5	3.45297	3.39933	3.37447	3.23915
Actr6	3.17732	3.35317	3.37031	4.01877
Actrt1	0	0	0	0
Actrt2	0	0	0	0
Acvr1	2.62548	3.02167	2.33414	3.03174
Acvr1c	0.0865572	0.142581	0.00668359	0.00655186
Acyp1	4.42526	4.55936	4.75921	5.5923
Acyp2	2.81832	3.33748	2.84804	4.49829
Adad1	0.0293493	0.0307399	0	0.0310417
Adad2	0	0.0315152	0	0.0629621
Adal	3.74603	3.61847	4.05608	3.86573
Adam10	4.94239	5.25161	4.79557	5.22578
Adam17	3.12304	3.80278	2.93965	3.71102
Adam18	0	0	0	0
Adam1b	0.781398	0.512329	0.8523	0.573472
Adam2	0.0655107	0.0907272	0	0.0692391
Adam21	0.232109	0.225077	0.195297	0.191684
Adam22	2.74565	2.05061	1.86788	3.058
Adam24	0	0	0	0
Adam25	0	0	0	0
Adam26a	0	0	0	0
Adam26b	0	0	0	0
Adam28	0.0827907	0.0819081	0.0246956	0.0144733
Adam29	0	0	0	0
Adam3	0	0	0	0
Adam30	0	0	0	0
Adam32	0.133847	0.0242892	0.253891	0.0957059
Adam33	0	0	0	0
Adam34	0	0	0	0
Adam39	0	0	0	0
Adam4	0.269645	0.0507794	0.310681	0.325685
Adam5	0.189659	0.436519	0.0217185	0.604444
Adam6a	0	0	0	0
Adam6b	0	0	0	0
Adam7	0.0781782	0.081818	0	0.220335
Adam8	1.35281	0.896363	0.978667	0.82763
Adamdec1	0	0	0	0
Adamts12	0.164262	0.62018	0.0909852	0.930639
Adamts13	0	0	0.0256505	0
Adamts14	0.281933	0.332599	0.0465496	0.11343
Adamts16	1.06345	0.945967	1.57682	2.65892
Adamts17	0.308954	0.201206	0.266403	0.916158
Adamts18	0.768513	0.856727	0.225007	1.75454
Adamts2	0	0.0154545	0.0159198	0
Adamts5	0.592106	0.481987	0.405355	0.697446
Adamts6	0.249681	0.572144	0.277968	0.969474
Adamts8	0.290059	0.830133	0.200167	0.278847
Adamts9	0.0381975	0.056297	0.021559	0.0282765
Adamtsl1	0.324703	0.0702585	0.0933444	0.105142
Adamtsl2	0.163047	0.170411	0.22395	0.172005
Adamtsl3	0.00738915	0.00774209	0.0472068	0.0078187
Adamtsl5	0.0698425	0.0731041	0.0255257	0.223602
Adap1	0.99523	0.554282	0.382802	0.254278
Adap2	0.0371401	0.076769	0.11698	0.0392758
Adar	3.7644	3.50444	3.03049	3.33507
Adarb2	1.5959	1.12638	0.32938	0.5626
Adat1	1.93984	2.33323	1.62526	2.28115
Adat2	2.67215	2.93162	2.59339	2.98636
Adat3	2.73002	2.7807	2.53215	1.95176
Adck1	2.70332	2.70915	2.31992	3.30462
Adck2	3.1148	2.94786	3.36408	3.38824
Adcy10	0.020809	0.0538898	0	0
Adcy3	1.53217	2.15034	0.841646	1.59211
Adcy4	0.0324999	0	0	0
Adcy7	0.887422	1.13938	1.09533	0.594713
Adcy8	1.48395	0.753195	0.333172	0.424581
Adcyap1	0.253947	0.0570502	0	0.0290901
Adcyap1r1	0.912967	0.561855	0.172967	1.08377
Add3	3.72941	4.92467	4.28927	4.52858
Adh1	0	0	0	0
Adh4	0	0	0	0
Adh5	5.70956	5.9768	5.59928	6.53394
Adh6a	0	0	0	0
Adh6-ps1	0.00421981	0	0	0.021309
Adh7	0	0	0	0
Adhfe1	1.05823	0.545885	0.489402	1.49499
Adi1	3.07494	3.91638	3.26395	4.28397
Adig	0	0.122616	0	0
Adipoq	0	0	0	0
Adipor2	4.73644	4.80773	4.94135	4.79884
Adm	0.729658	0.70351	1.02083	2.66779
Adm2	0.119453	0.239904	0	0.12612
Adnp2	3.55112	3.85908	3.46062	3.33306
Ado	3.98615	4.49024	3.81431	4.12918
Adora1	0.278857	0.25305	0.578895	0.443139
Adora2a	0.149501	0.13497	0.285602	0.220419
Adora2b	0.207992	0	0.162971	0.577591
Adora3	0	0.224896	0	0.148757
Adpgk	3.6469	3.7814	3.57124	4.0685
Adprh	5.80946	6.04997	5.9174	6.20642
Adprhl1	0	0	0	0.0469869
Adprhl2	4.58842	4.62477	4.72239	4.64035
Adra1a	0.38408	0.0139066	0.056468	0.0417281
Adra1b	0.119885	0.05685	0.0719595	0.0892198
Adra2b	0.0719773	0	0.075866	0.0309166
Adra2c	0.211421	0.156394	0.290216	0.285013
Adrb3	0.0219515	0.0246765	0.0641017	0.0422112
Adrbk1	4.08658	4.07005	4.11055	3.94754
Adrm1	5.57765	5.7129	5.52976	5.92688
Adsl	3.95455	4.55776	3.97052	4.72627
Adssl1	0.792924	1.12134	1.47485	1.16067
Aebp1	0.283872	1.07322	0.0435159	0.536313
Aebp2	4.552	5.11283	4.57216	4.30845
Aes	6.92161	6.94634	7.35128	7.26517
AF067063	0.074461	0	0.0802275	0
AF251705	0	0.21755	0.116155	0.31795
AF357359	0	0	0	0
AF366264	0.0719953	0.091935	0.0651405	0.0124867
AF529169	0.0384206	0.0135368	0	0.0136705
Afap1l2	0.123749	0.0768959	0.498501	0.157287
Afg3l1	3.76243	3.74198	3.9462	3.8339
Afg3l2	3.8831	4.14205	4.21187	4.18251
Afm	0	0	0	0
Afmid	1.24232	2.24666	1.25265	1.85622
Afp	0.0546619	0	0	0
Aga	2.58189	3.08726	3.06433	3.70399
Agbl1	0.0164749	0.0172592	0	0
Agbl2	0.0474993	0.382925	0.0343443	0.333159
Agbl4	0.273087	0.564636	0.649156	0.521746
Agfg1	4.41108	4.55811	4.23535	4.46614
Agfg2	2.50327	3.06022	2.65273	2.33964
Aggf1	4.49626	4.47922	4.409	4.63468
Agk	2.44871	2.78609	2.32164	2.84869
Agmat	0	0	0.0913303	0
Agmo	0.0266239	0.0278867	0.111611	0.109487
Agpat1	5.13666	5.10155	5.10266	5.45176
Agpat6	4.75598	4.83242	4.68855	4.97586
Agphd1	0.936833	0.58794	1.05342	0.842451
Agps	3.3153	3.65759	3.3851	3.46899
Agr2	0.257811	0	0.0981687	0
Agr3	0	0	0	0
Agrn	6.12341	6.08249	5.63239	5.69513
Agrp	0.561497	0.661462	0.677437	0.741039
Agt	0.236063	0.0974195	0.417785	1.69337
Agtr1a	0.31568	0.543884	0.0534238	0.267101
Agtr1b	0	0.014068	0	0.0282754
Agtr2	0.0195505	0	0	0.020682
Agtrap	2.93269	4.05358	3.24916	3.7914
Agxt	0	0	0	0
Agxt2	0	0	0	0
Agxt2l1	0.0831936	0	0.0896156	0.087898
Agxt2l2	2.37901	2.48973	2.43253	2.81859
Ahctf1	3.70741	3.93934	3.73286	3.17457
Ahcyl1	5.74738	5.76929	5.613	5.87066
Ahnak	0.134336	0.434429	0.025102	0.110542
Ahrr	0.461912	0.540359	0.684175	0.431227
Ahsa1	5.62896	5.77185	6.35037	6.29688
Ahsa2	4.2835	3.70559	4.27171	4.8478
Ahsg	0	0	0	0
AI115009	0	0	0	0
AI182371	0.218682	0.445219	0.354502	0.385451
AI314180	3.87545	3.90405	3.84536	3.71258
AI314831	0.00322159	0.00149429	0.00903234	0.00219656
AI314976	4.4192	5.19024	4.98027	5.42112
AI316807	3.76511	3.59303	3.88331	4.42028
AI317395	0.310674	0.266178	0.230487	0.212364
AI413582	3.04964	2.87061	2.41599	3.70528
AI414108	2.72499	2.20452	1.27798	2.22948
AI450353	1.76217	2.61841	2.10746	2.39819
AI462493	4.36951	3.91314	5.16654	5.1209
AI464131	2.57198	2.23284	2.55696	2.59344
AI467606	0.747046	0.93415	0.954821	0.940957
AI507597	0.163071	0.105674	0.114617	0.132517
AI597468	3.35768	3.80728	3.67004	3.97994
AI597479	4.06372	3.8417	4.2211	3.90592
AI606473	0.00167077	0.00304696	0.00337133	0.00290225
AI607873	0.0355441	0.0166629	0	0.0375891
AI646519	0	0	0	0
AI661453	0	0	0.019417	0.0346472
AI662270	0	0.0448985	0	0
AI747448	0	0	0	0.0440273
AI837181	4.62996	4.35388	4.81547	4.7998
AI846148	3.92624	3.6325	3.66687	3.44231
AI848100	3.804	4.04536	3.49112	3.92982
AI848285	2.46435	1.91991	0.753972	0.95398
AI854703	1.12888	0.697654	0.704026	0.944802
AI987944	2.46565	3.02021	2.71575	3.67084
Aicda	0.023712	0	0.0255832	0.0497359
Aida	3.62364	4.15296	3.38758	4.08158
Aif1	0.14814	0.226483	0.552869	0.485996
Aifm1	4.04146	4.48728	4.21305	4.6725
Aifm2	2.43623	2.74606	2.37778	3.11785
Aifm3	0.180591	0.0441171	0.253327	0.170489
Aig1	2.62465	3.433	3.33382	3.78555
Aim1	0.318509	0.332133	0.113228	0.247009
Aim1l	0.0341227	0	0.012373	0
Aimp1	4.99666	5.25761	5.2025	5.75896
Aire	0.0300726	0.313588	0.0641668	0.316382
Ajap1	1.91368	1.32385	0.668468	0.995847
AK010878	4.2685	4.49105	4.48244	4.24259
Ak1	3.04719	2.52536	2.67124	2.83633
AK129341	3.37365	3.59921	3.31275	2.55377
Ak3	4.64153	5.1951	4.58891	5.21596
Ak4	1.58116	2.4806	2.17177	3.11592
Ak5	0.0877653	0.0558038	0.0944916	0.0746545
Ak7	0.0180382	0.178673	0.076331	0.0190827
Ak8	0.0747593	0.0782442	0.0805483	0.153897
Akap12	1.4312	1.734	0.426827	1.13976
Akap13	2.87271	2.95727	2.85776	2.24948
Akap14	0.108363	0.142221	9.32495e-10	0.111771
Akap2	0.566092	0.469927	0.127592	0.260094
Akap3	0.0176737	0.054846	0.0378941	0
Akap4	0	0	0	0
Akap8	5.58266	5.78513	5.50781	5.51246
Akirin1	3.85973	3.77207	4.03907	4.31908
Aknad1	0	0	0	0
Akp3	0	0.00927253	0	0
Akr1a4	7.01759	6.87828	7.10045	7.79441
Akr1b7	0.0166304	0.227865	0.0179461	0.263522
Akr1b8	0.961433	1.20363	0.608485	0.755711
Akr1c12	0.0501279	0.152054	0.16258	0.247427
Akr1c13	0.190664	0.736607	0.38564	0.83593
Akr1c14	0	0	0.0250404	0
Akr1c18	0	0	0	0
Akr1c19	0.0975639	0	0	0
Akr1c20	0	0	0	0
Akr1c21	0.0512042	0.0536114	0.055204	0.0541336
Akr1c6	0	0	0	0
Akr1cl	0	0	0	0.0474689
Akr1d1	0.00856928	0.0078946	0.00730089	0.00138939
Akr1e1	3.03536	2.99331	3.90783	3.97513
Akr7a5	3.68925	3.78512	4.05698	4.53136
Akt1	5.78534	6.00645	5.66086	6.04773
Akt1s1	4.81651	4.72575	4.99215	5.42333
Akt2	4.81571	4.86283	4.94884	4.98767
Akt3	4.76242	4.97401	4.5496	4.16855
Aktip	4.60038	4.63234	5.41105	5.19657
Alad	4.30457	4.7656	5.15201	4.87311
Alas1	3.23638	3.3539	3.49079	3.78613
Alb	0.0282281	0	0	0
Alcam	0.898392	0.816515	0.683404	0.647462
Aldh16a1	3.8236	4.02732	3.78232	3.68001
Aldh18a1	3.98143	4.0656	3.37935	4.14012
Aldh1a2	0.0743991	0.151747	0.0272182	0.356184
Aldh1b1	0.620086	0.149137	0.153421	0.174174
Aldh1l1	0.234738	0.323406	0.149267	1.11238
Aldh1l2	1.97339	1.29384	1.11028	1.24716
Aldh3a1	0	0	0	0
Aldh3b1	0.182716	0.266641	0.164104	0.786074
Aldh3b2	0.0813758	0.00932699	0	0.101355
Aldh4a1	2.46823	1.9139	2.65378	2.96349
Aldh6a1	3.85164	3.70175	3.84004	4.35058
Aldh7a1	3.09138	3.84564	3.17367	4.35204
Aldh8a1	0.0505291	0.0605708	0.0274956	0.226201
Aldh9a1	3.37354	3.89714	3.84535	4.23206
Aldoart1	3.79484	3.72448	4.93276	4.85115
Aldoart2	3.20378	3.08214	4.34605	4.21577
Aldob	0.0296645	0.0310699	0.0320004	0.031375
Alg1	3.31924	3.26321	3.56043	3.85016
Alg11	3.08633	3.18333	3.12666	3.11608
Alg12	2.46347	2.90209	2.83212	3.23327
Alg13	2.73193	3.71603	2.75637	2.93684
Alg5	3.95475	4.02065	3.80407	4.59568
Alg9	3.44356	3.28119	3.40843	3.34118
Alk	0.131518	0.15491	0.15935	0.199306
Alkbh1	4.08827	4.11815	4.25397	4.45807
Alkbh2	2.15613	2.44947	2.508	2.35187
Alkbh3	3.85155	3.8822	3.90409	4.3466
Alkbh4	2.73502	2.65489	3.32471	3.14526
Alkbh5	4.70006	4.88166	5.08435	4.92979
Alkbh6	4.47285	4.21741	4.85119	4.82605
Alkbh7	3.91541	3.77674	4.41892	4.13975
Alkbh8	3.62653	3.38684	3.30344	2.98018
Allc	0	0	0	0
Alms1	3.55947	3.70907	3.29498	2.71366
Alms1-ps2	2.99287	2.97458	2.86713	3.24506
Alox12	0.0278381	0.04436	0.0465379	0.0444495
Alox12e	0	0	0	0
Alox15	0	0.0727172	0	0
Alox5	0.0198538	0.0814506	0	0
Alox8	0.0516752	0.0172032	0.00800218	0.0139571
Aloxe3	0.189214	0.0912166	0.343666	0.240336
Alpi	0.0243729	0	0.0262958	0
Alpk1	1.1808	1.02075	0.891374	1.32199
Alpk2	0.0221729	0	0.0858462	0.0234549
Alpk3	0.0501687	0.0439051	0.0716773	0.0267637
Alpl	0.646989	1.46599	1.82605	1.32032
Alppl2	0	0	0	0
Als2cl	0.0482743	0.0628962	0.0480572	0.0533851
Als2cr11	0.0534099	0	0.166268	0.0564628
Als2cr12	0	0	0	0
Als2cr4	3.9502	4.73464	5.40704	4.89952
Alx1	0.0450996	0.0238055	0	0.0240398
Alx3	0.0617016	0.0326571	0	0
Alx4	0.142772	0.127372	0.048919	0.069017
Amacr	1.5056	1.58099	1.91847	2.13435
Ambn	0	0	0	0
Ambp	0	0	0	0
Amd2	4.20563	4.88009	4.61596	5.20692
Amdhd1	0	0.0487314	0	0
Amdhd2	2.49693	1.99744	2.6684	3.01494
Amelx	0	0	0	0
Amh	1.13326	0.768517	0.955744	0.75205
Amhr2	0.0875151	0.120854	0.0635192	0.261291
Amica1	0.0230759	0	0.0248974	0.0484131
Amigo3	1.6669	1.57842	1.47413	1.84063
Ammecr1l	4.51075	4.57961	4.61979	4.70538
Amn	0.258507	0.0723247	0.110295	0.0730244
Amot	2.15616	2.95873	2.02679	2.54597
Amotl1	2.66849	3.10805	1.7027	2.59844
Ampd1	0.0243164	0	0	0.0257213
Ampd2	4.14129	3.52651	3.32808	3.4598
Ampd3	0.270383	0.270446	0.178238	0.136396
Amt	3.96147	4.01263	4.03467	4.72273
Amtn	0	0	0	0
Amy2a4	0.006894	0.00560703	0.0270837	0.0094231
Amy2a5	0.127235	0	0.101815	0.0266815
Amy2b	0.168904	0.0447158	0.139695	0.14647
Amz1	0.418928	0.386278	0.288558	0.596081
Amz2	4.64405	4.51368	4.56313	4.84149
Anapc1	4.41779	4.68601	4.21699	4.14999
Anapc10	2.17807	2.19287	2.68986	3.00604
Anapc11	3.15762	3.78234	3.37524	3.90712
Anapc13	6.04218	6.47004	6.51561	7.33768
Anapc16	4.83733	4.72118	5.35122	5.58537
Anapc2	5.23738	5.25561	5.13888	5.262
Anapc4	4.64803	4.52033	4.56831	4.99019
Anapc7	4.46964	4.42084	4.49086	4.59274
Ang	0.0968464	0.143657	0	0.186102
Ang2	0	0	0	0
Ang3	0	0	0	0
Ang4	0.102761	0.107504	0	0
Ang5	0	0	0	0
Ang6	0	0	0	0
Angel2	4.62189	4.52602	4.39208	4.63645
Angpt4	0	0.0408304	0.235665	0.334472
Angptl1	0.307857	0.229668	0.329763	0.451982
Angptl3	0	0.0387033	0	0
Angptl6	1.6022	1.61001	1.56735	1.87464
Angptl7	0.0279424	0.0292671	0.116972	0.058516
Ank	3.40389	3.18582	3.10531	3.28752
Ank3	4.32406	4.31715	3.26307	4.08673
Ankar	0.0355725	0	0.0256914	0.0862993
Ankdd1b	1.4851	1.20795	1.70399	1.73322
Ankfn1	0.0999161	0.201999	0.0547933	0.0537307
Ankfy1	3.2861	3.43356	3.29742	3.34303
Ankib1	3.07159	2.9532	2.73729	3.01469
Ankk1	0.0209728	0	0	0.022186
Ankle2	3.94037	4.05748	3.98875	3.96444
Ankmy1	0.0837983	0.137858	0.316552	0.0885359
Ankmy2	3.765	3.60002	4.11648	4.13374
Ankra2	4.09768	3.6608	4.29813	4.1945
Ankrd1	0	0	0	0
Ankrd10	6.28349	6.7967	5.85749	6.76139
Ankrd13a	4.55701	4.47942	4.2022	4.45784
Ankrd13b	5.11412	4.20571	4.06827	4.66426
Ankrd13c	3.66219	3.8117	4.04606	4.00077
Ankrd13d	2.21395	1.91527	1.16058	1.90296
Ankrd16	4.09807	3.95809	3.99839	4.21877
Ankrd2	0.313942	0.117581	0.285358	0
Ankrd22	0	0	0	0
Ankrd26	3.09914	3.2373	2.84122	2.02297
Ankrd27	2.9749	3.30378	2.67461	3.09461
Ankrd28	4.63937	4.22327	4.30566	4.59612
Ankrd29	0.695388	1.04323	0.373776	0.812501
Ankrd32	3.45638	3.76524	3.09663	3.0953
Ankrd34b	0.347611	0.315814	0.0593838	0.168091
Ankrd34c	0.0229047	0.0239925	0	0
Ankrd36	0	0.0127637	0	0
Ankrd40	5.36331	5.26713	5.6826	5.55929
Ankrd44	1.78662	2.05585	1.0037	1.44929
Ankrd45	1.3207	1.24784	0.649648	1.11032
Ankrd46	5.06172	5.19602	5.31051	5.52994
Ankrd53	1.27616	0.74029	0.8425	0.679806
Ankrd54	4.14316	4.40577	4.52524	4.20789
Ankrd56	0.0156379	0.0175363	0.0185245	0.000750655
Ankrd58	0	0	0	0
Ankrd6	1.47244	0.840582	0.846116	1.0438
Ankrd60	0	0	0.0642171	0
Ankrd61	0.814815	1.14266	0.57108	0.802246
Ankrd7	0.0522534	0	0.0563366	0.209357
Ankrd9	0.721103	1.70708	0.77967	1.2464
Anks4b	0.144011	0.644332	0.0701588	1.11341
Anks6	1.42963	1.54735	1.32217	1.42712
Ankzf1	4.02617	4.00957	4.43008	4.41032
Ano3	0.083589	0.162174	0	0.114249
Ano5	0.0609699	0.00723285	0.0148643	0.00730444
Ano6	3.69538	3.61311	3.61793	3.13151
Ano7	0.0512918	0	0.0186692	0
Ano9	0	0.0575441	0	0
Anp32a	6.71716	6.97867	6.64239	7.25783
Anp32e	6.73444	6.94439	7.25173	6.86285
Anpep	0	0.0667202	0.0174823	0.017139
Antxr1	1.69679	1.98788	1.03913	2.61294
Antxr2	1.73398	1.92306	1.42916	1.96997
Antxrl	0	0	0	0
Anubl1	1.71893	2.82662	1.45975	1.83755
Anxa1	0.0433371	0.0453803	0.0467323	0.367874
Anxa10	0	0	0.0543028	0
Anxa13	0	0	0	0
Anxa3	0.0371401	0.317235	0.11698	0.351605
Anxa4	0.838118	0.980827	0.887862	2.07986
Anxa6	1.55449	2.5653	1.86971	3.2017
Anxa8	0	0	0	0.0329579
Anxa9	0.504773	0.606126	0.350487	1.039
Aoah	0.000920777	0.00106639	0.00115967	0
Aoc2	2.25282	1.70949	1.90103	1.95468
Aoc3	0.154118	0.102229	0.119692	0.0799874
Aox1	0.0371774	0.0260724	0	0
Aox3	0	0	0	0
Aox3l1	0	0	0	0.01209
Aox4	0	0	0	0
Ap1ar	4.58082	4.21685	4.41559	4.4225
Ap1g1	4.33115	4.21153	4.56387	4.26267
Ap1g2	1.40977	1.43921	0.481273	1.197
Ap1m1	5.46764	5.3892	5.44531	5.49054
Ap1m2	0.146634	0	0	0.0358423
Ap2a1	4.90807	4.75424	5.05968	4.70908
Ap2b1	5.23549	4.92767	5.06185	5.10782
Ap2s1	6.10385	6.23062	6.12969	6.91498
Ap3b1	3.47718	3.41323	3.63417	3.60254
Ap3m1	3.78226	4.22866	3.47136	4.48938
Ap3s1	5.02777	4.82502	5.57928	5.92779
Ap4b1	3.35886	3.15629	3.55415	3.47919
Ap4e1	2.94044	2.85079	2.81596	2.70665
Ap4m1	4.19717	4.38762	4.12159	3.76709
Ap4s1	3.95025	4.01347	3.94499	4.53542
Apaf1	3.0208	3.25548	2.65829	2.73528
Apba1	1.94923	1.69359	1.39869	0.978015
Apba3	3.34019	3.57351	3.89673	4.0609
Apbb1ip	0.0442065	0.21789	0.0476686	0.199354
Apbb2	3.13544	2.90222	2.74393	2.91166
Apbh	0	0	0	0
Apcdd1	2.49109	2.4914	2.37535	3.52842
Apcs	0	0	0	0
Apeg3	3.66739	4.08101	3.68468	3.30127
Apeh	4.21188	4.18204	4.81749	4.67821
Apex2	2.72677	3.07148	3.31286	2.94097
Aph1a	5.19081	5.4222	5.39352	5.99684
Aph1b	2.89971	3.02499	2.58788	3.43587
Aph1c	1.22898	1.1841	1.11393	1.38864
Api5	5.44686	5.70157	5.60768	5.72997
Apip	3.54652	4.00464	3.72117	4.74782
Aplf	2.15297	2.3568	2.54725	2.31941
Apln	0.289528	0.860043	0.385799	1.0044
Aplnr	0.0155244	0.0162637	0.0167533	0
Apoa1	0.245959	0.134079	0.0706232	0.259081
Apoa1bp	4.77601	5.11616	5.30185	5.71402
Apoa2	0	0	0	0
Apoa4	0	0	0	0
Apoa5	0	0.025721	0	0
Apob	0.00763575	0.00400576	0	0
Apobec1	0.348525	0.704581	0.477608	0.984487
Apobec3	2.099	1.65699	1.45499	1.44727
Apobec4	0.0379734	0	0.0409543	0
Apobr	0.201511	0.0477621	0.0329748	0.0795073
Apoc1	1.18684	2.12361	3.13346	4.64454
Apoc2	0	0	0	0.238289
Apoc3	0	0	0	0
Apoc4	0	0	0	0
Apoe	6.39223	7.20279	7.25794	9.71124
Apof	0.0599238	0.00752117	0.00549026	0.0457599
Apoh	0	0	0	0
Apol10a	0	0	0	0
Apol10b	0	0	0	0
Apol11a	0	0	0	0
Apol11b	0	0	0	0
Apol6	0.02504	0.0342442	0.0610159	0.0126926
Apol7a	0	0	0	0
Apol7b	0.0348494	0.004519	0.00697779	0.00911315
Apol7c	0	0	0	0
Apol7d	0.102223	0.253815	0	0.347066
Apol8	0.0317275	0.246593	0.338068	0.0335555
Apol9a	0	0	0.0220848	0
Apol9b	0	0	0.0217122	0
Apold1	0.337375	0.335925	0.314618	0.299762
Apom	0.773545	0.739069	0.106476	0.80803
Apon	0.107116	0.489358	0.0778894	0.148939
Apoo	3.44919	3.50982	3.54503	4.26772
Apool	3.65179	4.10834	3.98859	4.777
Apoo-ps	3.60591	3.77741	4.32413	4.11231
Appbp2	4.48961	4.55734	4.79849	4.09685
Appl1	3.90289	4.08148	3.8558	3.93756
Appl2	4.32305	4.38245	4.37848	4.57825
Aqp1	0.468773	0.456825	0.576532	0.771702
Aqp11	1.42713	1.90963	1.46125	1.99666
Aqp12	0	0.0609646	0	0
Aqp2	0	0	0	0
Aqp3	0.00160009	0	0	0.00457504
Aqp4	0.0733708	0.426152	0.0569066	0.479625
Aqp5	0.0383902	0	0.0414034	0.329816
Aqp6	0.0279723	0	0	0
Aqp7	0.0513977	0.0733291	0.0701684	0.0308193
Aqp8	0	0	0	0
Aqp9	0.123496	0.0223445	0.132889	1.02885
Aqr	4.225	4.38649	4.54771	4.16314
Ar	0.0552144	0.0195273	0	0
Arap1	2.44242	2.34078	2.93419	3.17468
Arap2	0.28502	0.0965297	0.17138	0.111882
Arap3	0.266667	0.223188	0.120167	0.0976943
Arcn1	5.63967	5.65473	5.74058	5.84986
Areg	0.051709	0	0	0.107337
Arf2	4.71377	4.79416	4.48138	4.99813
Arf5	5.9256	5.82417	6.22574	6.57035
Arf6	4.16959	4.99009	4.05413	4.76842
Arfgap1	4.52137	4.53924	4.54346	4.62357
Arfgap2	4.8474	4.85313	4.90967	5.05229
Arfip1	3.32188	3.75413	3.61327	4.33914
Arfrp1	3.94296	3.80357	4.0457	4.26264
Arg1	0.393814	0.238048	0.281708	0.125106
Arglu1	6.69393	6.87875	6.31281	6.8969
Arhgap1	4.19612	3.74558	4.26435	4.17688
Arhgap10	2.48149	2.7279	2.60461	2.3535
Arhgap12	3.71494	3.52958	3.57295	3.42359
Arhgap15	0.0770876	0	0.0476939	0.139023
Arhgap17	3.54572	3.67183	3.53486	3.65274
Arhgap20	0.709593	0.542095	0.274783	0.242327
Arhgap22	0.0431521	0.110419	0.046533	0.111474
Arhgap23	3.73343	3.4617	3.40154	3.42413
Arhgap25	0.0886066	0.122344	0.0244564	0.0936074
Arhgap26	2.2909	2.81475	2.85581	2.50352
Arhgap27	0.165442	0.350503	0.082808	0.367189
Arhgap30	0.0522706	0.0627759	0.0646346	0.0383644
Arhgap36	0.0721531	0.038254	0.0198327	0.0194436
Arhgap39	4.16169	4.28588	3.95853	4.0752
Arhgap4	1.11838	0.923974	0.925226	0.80189
Arhgap40	0.11061	0	0	0
Arhgap42	2.30957	1.96126	1.61388	2.20967
Arhgap5	3.7549	4.51828	4.02922	3.66282
Arhgap6	0.0712261	0.274221	0.0147048	0.124803
Arhgap8	0.169021	0.158044	0	0.0415626
Arhgap9	0.0638028	0.104022	0.0347913	8.01749e-10
Arhgdib	0.313942	0.421864	0.285358	0.378677
Arhgdig	1.80684	1.94415	1.94099	2.49551
Arhgef1	4.66012	4.51604	4.71171	4.36349
Arhgef10l	3.782	4.34361	3.84432	4.58142
Arhgef16	0.0612766	0.145467	0.108453	0.0857287
Arhgef18	3.19113	2.86984	3.11117	3.05287
Arhgef26	2.24832	3.55915	3.51884	2.9233
Arhgef33	1.04987	1.52041	1.46214	1.02872
Arhgef37	0.87951	1.84887	0.808336	1.31348
Arhgef38	0	0	0	0
Arhgef4	1.97269	1.67815	2.07203	1.97902
Arhgef5	0.299357	0.864026	0.0742435	0.348933
Arhgef6	0.312125	0.284742	0.260414	0.234238
Arid1b	3.83267	3.7671	3.4917	3.34232
Arih2	4.19313	4.15618	4.55778	4.3473
Arl1	5.24203	5.59954	5.60031	5.77281
Arl11	0.191698	0.0423398	0.386086	0.0842768
Arl13a	0.0336828	0.0352764	0.036331	0.104332
Arl14	0	0	0	0
Arl15	3.36505	2.90288	3.0804	3.04869
Arl2bp	6.10685	6.30201	5.98478	6.77574
Arl3	5.2736	5.30612	5.6884	6.272
Arl4c	4.23412	2.91289	1.89238	3.28143
Arl5a	3.87195	3.68567	3.96726	3.9914
Arl6ip1	7.05601	7.80792	7.71143	7.72141
Arl6ip4	4.73827	5.14052	4.73182	5.25576
Arl6ip5	5.24507	5.25617	5.5261	6.09062
Arl6ip6	4.26626	4.99752	4.39193	4.65721
Arl8b	4.68958	4.65634	4.94443	5.07848
Arl9	0.242501	0.655741	0	0.255455
Armc1	4.12053	4.15851	4.45246	4.57512
Armc3	0.055292	0.0952278	0.020143	0.412266
Armc4	0.031695	0	0	0.016858
Armc5	3.33531	3.17446	3.55452	3.33751
Armc6	3.6878	3.8318	3.37339	3.82285
Armc8	4.05839	3.90114	4.12347	4.08918
Armcx4	5.00488	5.48039	4.35726	5.10086
Armcx5	2.49553	2.46589	2.43987	2.60155
Arnt	4.09178	4.35775	4.11767	4.25896
Arnt2	3.99542	3.40429	2.32074	2.79464
Arntl	5.40259	5.73599	5.82371	6.21093
Arntl2	0.221033	0.0697992	0.20566	0.0704752
Arpc2	5.84379	5.80828	5.98681	6.26273
Arpc3	5.71543	5.79092	5.61065	6.61022
Arpc4	4.58432	4.98566	4.63984	5.34047
Arpc5	5.3054	5.16513	5.26637	5.76785
Arpc5l	4.5033	5.03299	4.60912	5.42613
Arpm1	0.30658	0	0.21744	0.322589
Arpp19	4.32387	4.8311	4.15231	4.85699
Arpp21	0.506604	0.238332	0.0980202	0.296246
Arrb2	4.23688	4.8114	3.81233	4.68925
Arrdc1	3.19019	3.09193	3.51288	3.15884
Arrdc2	2.98897	2.69109	2.7669	2.74624
Arrdc3	4.79164	4.42385	5.29268	5.66848
Arrdc4	2.76806	2.15807	2.68722	2.994
Arrdc5	0	0.0630136	0	0
Arsa	2.60313	2.56967	2.58272	3.00399
Arsg	0.751408	1.05082	0.964242	1.45738
Arsi	0.0674534	0.0706061	0	0.0360851
Arsj	0.196596	0.0916172	0.0790072	0.41259
Art1	0.163202	0.248848	0	0.172169
Art2a-ps	0	0.0409635	0	0
Art2b	0	0.0406006	0	0
Art3	0	0	0	0.0793952
Art4	0	0	0	0
Art5	0.163881	0.138613	0.108257	0.0716577
Artn	0.266154	0.132906	0.420117	0.184523
Arv1	3.34777	3.16948	3.37026	3.02803
Arx	0.0206184	0	0	0
Arxes1	3.77869	3.83579	3.9281	4.26841
Arxes2	4.42994	4.29313	4.53003	4.98124
As3mt	3.70311	3.73652	4.33399	4.31387
Asah1	4.31903	4.73222	4.41128	4.87992
Asah2	0.403876	1.04623	0.268032	1.2332
Asap1	3.86481	3.84545	3.05893	3.19184
Asap2	3.63077	3.88281	3.11177	3.32904
Asb10	0	0.0257571	0	0
Asb11	0	0	0.0524924	0
Asb12	0.0487763	0	0	0
Asb13	3.91209	3.73393	3.76802	4.27266
Asb14	0.48673	0.302888	0.55451	0.322851
Asb15	0	0	0.0138662	0
Asb16	0.0445515	0.046651	0.0480403	0.0471064
Asb17	0	0	0	0
Asb18	0.125385	0	0.0463878	0
Asb2	0.251032	0.0219345	0	0.0866317
Asb3	2.62053	2.71653	2.94053	2.77498
Asb4	0.700699	1.16111	0.341966	1.35654
Asb5	0.178994	0.0777461	0.192334	0.1162
Asb6	3.76363	3.76408	3.87643	4.0025
Asb9	0	0	0	0
Ascc1	3.46486	3.33775	4.06425	4.19409
Ascc2	2.9911	3.45072	2.717	3.06281
Ascl2	0.141696	0	0	0.0767074
Ascl3	0	0	0.108309	0
Ascl4	0.0860848	0.224291	0.093576	0.179894
Asf1a	4.28541	4.67282	4.28433	4.94692
Asgr1	0.143584	0.0517932	0.104764	0.0522979
Asgr2	0	0	0	0
Ash2l	5.03605	5.0834	4.97444	5.1919
Asl	3.12613	3.18605	3.50952	3.90256
Asna1	5.2296	5.25889	5.6394	5.9702
Asns	1.94369	2.17427	1.65081	1.6823
Asnsd1	4.19735	4.63362	4.17424	4.755
Aspa	0	0	0	0.0411077
Aspg	0.119373	0.276102	0	0.0643937
Asph	3.91393	4.43755	3.6001	4.6211
Asphd2	3.86164	3.32689	2.22932	3.31573
Aspn	0.0244038	0.152817	0	0.112698
Aspscr1	4.73736	4.73638	4.81775	4.91818
Aste1	1.94026	2.63245	2.51717	2.24092
Astl	0	0	0.0258165	0
Astn1	4.1375	3.09219	2.72121	3.8262
Asxl1	4.18379	4.71497	3.78359	4.0042
Asxl2	3.31184	3.47216	3.53505	3.07794
Asz1	0	0	0	0
Atad1	5.40988	5.34721	5.49739	5.762
Atad3a	4.16317	4.48133	4.09007	4.49161
Atf1	3.71047	4.63284	3.90956	4.40307
Atf2	4.52328	4.40752	4.56204	4.46493
Atf3	0.140814	0.280805	0.506521	0.283336
Atf6b	5.38153	5.40903	5.43146	5.61723
Atf7ip2	0.0218642	0.150543	0	0.0458921
Atg10	2.15249	1.58092	2.32727	2.43771
Atg12	4.87466	4.72701	5.22126	5.39057
Atg16l1	3.80625	3.70408	3.98958	3.78051
Atg4a	2.12544	2.47973	2.17401	2.98296
Atg4d	3.89511	3.62586	4.20781	4.06935
Atg5	3.44591	3.59037	3.65938	4.03546
Atg7	2.68908	3.08933	2.80303	3.0629
Atg9b	0.198439	0.303286	0.0979393	0.0807592
Atm	2.86809	3.2421	2.53308	2.35329
Atoh1	0	0	0	0
Atox1	5.23787	5.2371	5.30964	6.7217
Atp10a	0.854349	1.40197	0.562806	0.785336
Atp10d	1.06185	1.00153	0.676158	0.879769
Atp11a	3.8661	4.04859	4.2658	3.58217
Atp11c	4.07393	4.2159	3.21699	3.64927
Atp12a	0.0139294	0.0575071	0	0.0293254
Atp13a1	4.55924	4.58619	4.41997	4.46952
Atp13a3	3.61871	3.82626	3.62147	3.55757
Atp13a4	0.0853724	0.0559542	0.231975	0.0879654
Atp13a5	0.0593147	0.0126347	0.0130155	0.0626981
Atp1a2	0.858046	1.42456	1.17048	2.50704
Atp1b4	0.0269356	0	0	0.0143155
Atp2a1	0.275261	0.186099	0.216424	0.177302
Atp2a2	5.88717	6.05	5.77228	5.66278
Atp2a3	0.120957	0.0913715	0.0477906	0.0782186
Atp2b3	0.630531	0.0531016	0.114438	0.0129138
Atp2c2	0	0.0535982	0	0.0363048
Atp4a	0.393799	0.20501	0.269898	0.161724
Atp4b	0.133584	0.0946071	0.0495099	0.0955156
Atp5a1	7.64968	7.74999	7.95956	8.18573
Atp5b	8.32797	8.44719	8.76198	8.84738
Atp5c1	6.59346	6.6794	7.02443	7.41637
Atp5d	5.94943	6.39872	6.39581	7.10934
Atp5e	7.45603	7.90658	7.66423	9.10714
Atp5f1	6.36607	6.50791	6.65725	7.16494
Atp5g1	5.32848	5.54862	6.08764	6.35458
Atp5g2	7.3692	7.92515	7.5358	8.43915
Atp5g3	7.59405	7.80276	8.34065	8.57526
Atp5h	6.55014	6.89734	7.12538	7.84479
Atp5j	6.27838	6.64699	6.65988	7.38185
Atp5j2	6.60011	6.78419	7.28836	7.92312
Atp5k	7.06201	7.43546	7.68789	8.47226
Atp5l	6.55704	6.62801	7.18887	7.91666
Atp5o	6.82166	7.1192	7.4072	7.87106
Atp5s	2.54812	2.53201	2.95705	3.27832
Atp6ap1l	0	0.160183	0	0
Atp6ap2	5.301	5.20554	5.37644	5.43032
Atp6v0a2	3.46447	3.5578	3.47423	3.56252
Atp6v0a4	0.1368	0.0556409	5.74823e-12	0.0194763
Atp6v0c-ps2	0.0015561	0.159147	2.55969	6.08097
Atp6v0d2	0	0	0	0
Atp6v0e	4.23013	4.52082	4.23717	5.67212
Atp6v1b1	0.171882	0.122197	0.0324774	0.0318428
Atp6v1c1	4.252	4.02676	4.45963	4.46172
Atp6v1c2	0.0379599	1.67219e-13	8.66174e-12	0.0406839
Atp6v1f	6.06953	5.68584	6.54804	6.70567
Atp6v1g3	0	0	0	0
Atp7a	2.28993	2.35188	1.91142	2.47046
Atp7b	1.0739	1.22376	1.44128	0.743641
Atp8a1	3.14527	3.42717	3.20984	3.85349
Atp8b1	0.0167261	0.0087877	0.0269901	0
Atp8b2	3.65981	3.49986	3.68314	3.61522
Atp8b3	0.186834	0.12506	0.0266712	0.162064
Atp8b4	0.00147416	0	0.000708798	0
Atp8b5	0.140344	0.0752322	0.0774499	0.0759594
Atp9b	3.39479	3.28199	3.41465	3.45245
Atpaf1	2.39252	2.60526	2.79273	2.87768
Atpaf2	3.0838	3.52997	3.36175	3.81843
Atpbd4	3.54389	3.94649	4.11348	4.22272
Atpif1	7.18438	7.05292	7.29309	7.75229
Atr	3.03658	3.27724	2.82482	2.76519
Atxn10	5.89872	5.86891	5.86693	6.36619
Atxn1l	3.37858	3.73973	3.15335	3.00193
Atxn2	4.16803	4.3241	4.24979	4.0982
Atxn3	3.63255	3.34932	3.35556	3.51062
Atxn7	2.97335	3.09325	2.84167	2.93849
AU015228	0.644033	0.618055	0.782814	0.543049
AU015836	0	0	0	0
AU018091	0.0014689	0.00229775	0.00249116	0
AU018829	0	9.46476e-08	0	1.15735e-06
AU019823	3.84651	3.67244	3.97615	4.03288
AU019990	0	0.00421982	0	0.00596276
AU021034	0	0	0	0
AU021092	0	0	0.181777	0
AU022751	0.101266	0.128408	0	0.0335148
AU023762	0.0170374	0.0197365	0.0157246	0.0109362
AU023871	0.257234	0.446982	0.131963	0.205803
AU041133	2.12587	2.16529	2.38751	2.1738
Aup1	5.44088	5.47886	5.64723	5.78135
Aurkaip1	4.95364	5.1894	5.39749	5.98114
Aurkc	0.268142	0.214781	0	0.241702
AV039307	2.29768	1.88038	1.45855	1.39001
AV051173	0.229678	0.239782	0	0.126053
AV320801	0	0	0	0.00633997
Aven	2.24913	2.34313	2.26385	2.54115
Avil	0.329946	0.281453	0.321561	0.377556
Avp	0.083649	0	0	0
Avpi1	1.42889	2.07109	2.46391	2.8418
Avpr1a	0	0.0438705	0	0
Avpr1b	0.0633428	0.0370074	0.0511279	0.0309599
Avpr2	0.231633	0.132286	0.103709	0
AW046200	0.116646	0.197958	0.31318	0.531668
AW112010	0	0	0	0
AW146020	2.73665	3.05784	2.46171	2.36594
AW146154	2.11324	2.43692	2.27978	3.08564
AW551984	0.112743	0.10415	0.0609985	0.0135038
AW554918	2.53864	2.9335	2.43914	2.56168
Awat1	0	0	0	0
Awat2	0.679437	0.630504	0.794196	0.915079
Axin1	4.04683	4.26012	4.27249	4.25696
Axin2	2.38754	2.40958	2.29326	1.99617
AY026312	0	0	0	0
AY074887	2.74703	3.4339	3.00043	3.53877
AY512915	0	0	0	0
AY512931	0.134632	0.171779	0.0725715	0.107985
AY761184	0	0	0	0
AY761185	0	0	0	0
Aym1	0.290873	0.76743	0.16425	0.437868
Azgp1	0	0	0	0
Azi1	4.12619	4.09587	4.16383	3.61917
Azi2	4.52341	4.30156	4.88011	4.60011
Azin1	5.01818	5.28063	4.90179	5.10786
B230314j19	0.0114713	0.0230068	0.0023805	0.0117342
B3galnt2	3.5081	4.14543	3.19295	3.78491
B3galt4	1.55158	1.45766	2.19234	1.87182
B3galt5	0.0881929	0.0515788	0.14938	0.157102
B3galt6	2.77009	2.76779	3.02785	2.81164
B3gat2	1.40359	1.3164	1.07194	0.972643
B3gat3	5.13401	4.78323	4.9008	5.17283
B3gnt1	4.06499	4.3104	4.90426	4.83565
B3gnt2	0.708818	1.27489	0.395358	0.944526
B3gnt3	0	0	0.0295004	0
B3gnt4	0.376199	0.543053	0.438809	0.681894
B3gnt6	0.0476819	0.0981825	0	0
B3gnt7	0.296316	0.0673426	0.317487	0.0456844
B3gnt8	0.410776	0.567532	0.648164	0.479859
B3gnt9-ps	0.342193	0.432329	0.218109	0.431241
B3gntl1	2.09445	2.45058	2.05367	2.52873
B4galnt3	0.0188956	0.0197944	0.0404949	0
B4galt3	4.3833	4.16655	4.40781	4.52037
B4galt4	2.18723	2.18935	2.26299	2.863
B4galt7	3.46901	3.15873	3.71313	3.71719
B930018H19	0	0	0	0
B9d1	3.52193	3.98031	4.51319	4.63122
Baalc	0.350994	0.21705	0.268364	0.173165
Baat	0.115609	0.12092	0.0321274	0.207289
Baat1	3.09195	3.11655	3.40359	3.47486
Bace2	0.11415	0.0609332	0.0317102	0.59639
Bad	3.61744	3.94485	3.95098	4.39477
Bag1	5.15527	5.364	5.03315	5.84616
Bag4	3.26008	3.3326	3.16424	2.98842
Bag5	4.01978	4.30832	4.33909	4.544
Bai1	2.82722	3.03985	2.07262	2.31801
Baiap2l1	0.377375	0.426535	0.255382	0.250695
Baiap2l2	0.347477	0.688423	0.116371	0.49746
Bambi	1.34157	2.25506	1.04492	1.93824
Bambi-ps1	1.57727	1.88009	1.06928	1.56532
Banf2	0	0	0	0
Bank1	0	0	0.0367389	0.0181235
Banp	2.79672	2.75473	2.80692	2.53261
Bap1	5.30239	5.28349	5.21932	5.35695
Barhl1	0.0784348	0.067374	0.245684	0.0763094
Barx1	0	0	0	0
Barx2	0	0.0676101	0.035224	0
Batf	0	0.0763095	0.0785582	0
Batf2	0	0	0	0
Bax	5.70978	5.31535	5.81978	6.03832
Baz1a	2.62155	2.84077	1.34329	2.4816
Baz1b	5.25262	5.76981	4.89629	4.74928
Baz2b	5.0981	5.0663	5.24214	4.77563
BB014433	0	0	0	0.230165
BB019430	0.0232846	0	0.0498148	0
BB031773	0.238511	0	0	0
BB123696	0.0335242	0	0.0266546	0.0131256
BB287469	1.93866e-08	1.39408e-08	1.50469e-08	1.66437e-08
BB557941	0.0573628	0.422272	0	0
Bbip1	4.10393	4.25875	4.50505	4.98627
Bbox1	0.0363425	0.111295	0	0
Bbs10	1.98762	2.36563	2.45003	2.64066
Bbx	3.25928	3.33891	3.12614	3.12383
BC002163	5.49939	5.48932	6.2214	6.54634
BC003331	3.33303	3.41549	3.56026	4.10199
BC003965	3.33518	3.43819	3.40126	3.89372
BC004004	3.39445	3.5703	3.79014	4.27355
BC005624	4.77595	4.78012	5.18055	5.33472
BC006779	0.269732	0.127405	0.52601	0.159053
BC006965	0.0113793	0.202236	0.0434082	0.519139
BC013529	3.34031	3.79839	3.60056	4.53546
BC013712	0.0222537	0.0462512	0	0.0467027
BC016423	3.82269	3.64647	3.62007	3.42276
BC016495	0.801701	0.968678	0.563468	1.67676
BC016579	0.31009	0.13415	0.135762	0.185681
BC017158	3.76745	4.03422	4.55673	3.98237
BC017643	4.01702	4.17019	3.87287	4.59605
BC018473	0.169237	0.0465366	0.0564494	0.0419365
BC019943	3.38411	3.33138	3.46985	3.37141
BC020402	1.74965	1.61958	2.20749	2.08307
BC020535	0.513724	0.0551612	0.0567989	0
BC021614	0	0.0382659	0	0.1728
BC021785	0.330853	0.465462	0.336981	0.411282
BC021891	0.00952631	0	0.0204914	0.0200894
BC024139	0.0857658	1.68603e-08	0.0107977	0.0073772
BC024386	0.0281405	0.0172164	0.177399	0.0454417
BC024479	4.45484	4.43299	4.28528	4.35211
BC024582	0.124537	0.172864	0.135268	1.88276e-10
BC025920	2.75572	2.45783	3.17049	2.95432
BC026590	2.85214	2.95241	2.72407	3.24588
BC027231	2.68849	3.40801	2.56038	3.10954
BC028528	7.07433e-08	0.571269	0.219242	0.847218
BC029722	2.84133	2.94549	3.59192	4.10257
BC030307	1.49832	1.35999	1.36132	1.65283
BC030336	3.61731	3.71955	3.65176	3.68234
BC030476	0.0921982	0.0219163	0.120237	0.0594842
BC030870	0.021995	0.00953165	0.132425	0.0497656
BC031781	4.10779	4.11955	4.40095	4.2524
BC037032	0.655737	0.719998	0.7585	0.398571
BC037034	4.11479	3.84467	3.88147	3.8232
BC039771	0.108061	0.124349	0.0832801	0.0257981
BC039966	0	0	0.16716	0
BC046404	3.42179	3.55839	3.60306	3.25623
BC048502	0	0	0	0
BC048507	3.86233	3.65256	4.6069	4.50805
BC048546	0.00434393	0.0036534	0	0.00177184
BC048562	0	0	0	0
BC048609	0.407144	0.541579	0.160067	0.157185
BC048644	0.0808736	6.89356e-09	0	0
BC048671	0	0	0	0
BC048679	0.135396	0.434778	0	0.142909
BC049352	0	0	0	0
BC049635	0	0	0	0
BC049715	0.0550167	0.0934002	0.0817297	0.0267101
BC049730	0.0531226	0	0.1258	0.0561595
BC049762	0.0751006	0.15314	0.0809153	0.0793599
BC051019	0.0877591	0.0618655	0.0322005	0.0927135
BC051070	0.0353628	0	0	0
BC051628	0	0	0	0.0463592
BC051665	0	0	0	0
BC052040	2.99322	3.40955	3.18105	3.05941
BC052688	0.465929	0.753203	0.331395	0.519834
BC053393	0.0233279	0.0271253	0.0153063	0.0219551
BC053749	3.36115	3.71359	2.85175	3.20834
BC055004	0.0246592	0	0.103596	0
BC055111	0.194117	0	0.0930721	0
BC055402	0.276273	0.0350249	0.105619	0.0527324
BC056474	4.63655	5.09063	4.3651	5.81994
BC057079	1.42437	2.00167	1.45461	1.84008
BC060267	1.64936	2.26215	1.78276	2.26362
BC061194	0.170602	0.243859	0.346016	0.148596
BC061212	0	0	0	0
BC061237	0	0	0	0
BC065397	1.14915	0.931993	1.18528	1.15259
BC066135	0	0	0	0
BC067068	2.71465	2.6342	3.19302	2.8232
BC068281	2.06059	2.41568	2.19985	2.12589
BC080695	0	0	0	0
BC085271	4.10512	4.50089	3.82991	4.26073
BC088983	3.89622	3.92943	3.98471	4.15559
BC089491	0.552771	0.337366	0.255651	0.105702
BC089597	0.00984172	0.0256416	0.0459065	0
BC090627	1.10209e-10	6.40685e-16	0	1.93983e-05
BC094916	0.010683	0.0177985	0.0291098	0
BC096441	0	0	0	0
BC100451	0.113606	0.201937	0	0.0612262
BC100530	0	0	0	0
BC117090	0	0	0	0
BC125332	0.0294366	0.0758773	0	0.015651
BC147527	0	0	0	0
Bcan	0.966768	0.736053	1.45471	3.01593
Bcap29	2.9592	3.57749	3.20251	4.33032
Bcap31	4.77736	5.51467	5.33056	5.79988
Bcar1	4.00367	3.86091	3.19523	4.31393
Bcar3	0.902128	1.30823	2.42575	1.80631
Bcas1	1.53165	0.856869	1.8244	2.43538
Bcas2	5.46071	5.63478	5.34279	6.1569
Bcat2	2.55451	2.77846	2.48174	3.35968
Bcdin3d	3.48671	3.67455	3.68572	3.82967
Bckdha	4.32103	4.09895	4.55147	5.04349
Bckdk	3.45431	4.1447	3.61327	3.88451
Bcl10	3.69539	3.91581	3.79244	4.2452
Bcl11a	3.37293	2.61294	1.93165	2.86369
Bcl11b	1.30074	0.8741	0.525514	0.469593
Bcl2a1a	0.0291658	0.0604623	0.0314628	0.0906325
Bcl2a1b	0.03081	0.249135	0.169013	0.095629
Bcl2a1c	0	0	0	0
Bcl2a1d	0.0291658	0.236747	0.0314628	0.0906325
Bcl2l10	0	0.152476	0	0.15391
Bcl2l11	3.00115	3.82483	2.98659	3.90602
Bcl2l13	4.53522	4.60424	4.56641	4.41526
Bcl2l14	0	0	0	0
Bcl2l15	0.918997	0.798397	1.09628	0.781593
Bcl3	0.062885	0.275112	0.0342859	0.0664673
Bcl6	0.160894	0.374858	0.205202	0.816907
Bcl6b	0.183179	0.412534	0.0347232	0.363506
Bcl7b	3.80435	3.80127	4.5844	4.29024
Bcl7c	3.82536	4.05108	3.9386	4.31374
Bcl9l	3.18409	3.87075	3.00443	3.17067
Bclaf1	5.72281	5.74884	5.67396	5.68388
Bcmo1	0.001234	0.00860017	0	0.0565065
Bco2	0.107936	0.0290661	0.394528	0.0293515
Bcorl1	2.00982	1.98314	1.85546	1.57001
Bcs1l	2.55438	2.5133	3.02163	2.90823
Bdh1	4.03164	3.81278	2.94651	4.46912
Bdkrb1	0.0895669	0	0.0490384	0
Bdkrb2	0.102778	0.0367378	0.0378357	0.209498
Bdnf	0.599528	0.264484	0.195073	0.375494
Bean1	0.502042	0.159911	0.0982134	0
Becn1	5.40299	5.39269	5.34136	5.90794
Begain	3.70195	2.52053	1.86556	3.29999
Bend3	2.4932	2.66227	1.99609	2.40385
Best1	0.158459	0.290461	0.0590491	0.340503
Best2	0.0293808	0	0.0316946	0.120478
Best3	0.333567	0.0216837	0.0223351	0
Bet1	4.01248	4.21123	4.23779	4.94576
Bet1l	3.4591	3.30256	3.68593	3.99747
Bet3l	0	0	0	0
Bex1	5.35392	5.47486	4.64852	5.50914
Bex4	4.83518	5.29282	4.38185	5.61303
Bex6	0	0	0	0
Bfar	4.2812	4.03116	4.79635	4.99155
Bfsp1	0.487799	0.25486	0.464713	0.168871
Bfsp2	0.477408	0.29581	0.27108	0.948315
Bglap	0.676299	1.24752	0	0.118876
Bglap2	0.383638	0.562528	0	0
Bglap-rs1	0.16497	0.274826	0	0.226326
Bgn	0.00109029	0.21677	0.200155	0.492216
Bhlha9	0.0513044	0.203815	0.108581	0
Bhmt	0	0	0	0.0294137
Bhmt2	0	0	0	0
Bicd1	2.29006	1.76689	1.58092	1.66195
Bicd2	3.25638	3.38601	3.21748	3.56873
Bid	2.44844	1.9082	1.21747	2.54401
Bik	0.478035	1.56334	1.34337	0.990876
Bin3	3.45106	3.55917	3.43113	4.07383
Birc2	4.53438	4.46731	4.64571	4.48091
Birc3	0.702619	0.690358	0.733236	0.747345
Birc7	0.740707	0.734713	0.164446	0.670618
Bivm	3.21256	2.95495	3.29281	3.45007
Blk	0	0	0	0
Blmh	5.07216	5.47226	5.13453	5.61598
Blnk	0	0.0287318	0.0585909	0.0853484
Bloc1s1	5.50333	5.37726	6.10372	6.41937
Bloc1s2	3.92991	3.65894	3.90323	4.44116
Bloc1s3	2.81372	2.55498	2.87747	3.36118
Blvra	1.84535	2.23335	2.59256	3.18184
Blvrb	1.70059	3.02358	2.41297	2.82761
Bmp1	3.2947	3.49228	2.73607	3.9682
Bmp10	0	0	0	0
Bmp15	0.188843	0.0565382	0.497508	0.147485
Bmp2	0.323795	0.0920954	0.183742	0.321515
Bmp4	0.0255804	0.214841	0.0720259	0.740064
Bmp5	0.0223866	0.177723	0	0.674274
Bmp6	0.356211	0.112421	0.191924	0.35496
Bmp7	1.80538	1.4252	0.391425	0.688011
Bmp8a	0.0928541	0	0.0647908	0.016149
Bmp8b	0.18281	0.099596	0.0999177	0.0805323
Bmper	0.216686	0.131622	0.38536	0.771858
Bmpr1a	4.28636	4.98897	4.23494	4.72623
Bms1	4.06506	4.35196	3.94001	4.18377
Bmx	0	0.0194857	0	0.0196779
Bmyc	3.84056	3.78977	4.25369	4.60072
Bnc1	0.389373	0	0.049923	0.0489533
Bnc2	0.232111	0.0497986	0.00307678	0.0176584
Bnip1	3.91966	3.94689	3.84702	4.28462
Bnip2	5.49358	5.45639	5.61346	5.56687
Bnip3	5.14709	5.05559	5.32087	6.21105
Bnip3l	5.68221	5.69835	5.9714	6.36414
Bnipl	0.146856	0	0.178961	0.034601
Bod1	5.32584	5.47339	5.38595	5.8726
Bola1	3.84777	4.31383	4.1877	4.80951
Boll	0	0	0.0667124	0.0654247
Bop1	3.82999	4.08488	3.4939	4.42649
Bpgm	4.73418	4.15147	4.69475	5.00591
Bphl	2.92135	2.8422	3.27192	4.02629
Bpi	0	0	0	0
Bpifa1	0	0	0	0
Bpifa2e	0	0	0	0
Bpifa3	0	0	0	0
Bpifa5	0	0	0	0
Bpifa6	0	0	0	0
Bpifb1	0	0	0	0
Bpifb2	0	0	0.0366129	0
Bpifb3	0	0	0	0
Bpifb4	0	0	0	0.0287438
Bpifb5	0	0	0	0
Bpifb9a	0	0	0	0
Bpifb9b	0	0	0	0
Bpifc	0.00599754	0.00322965	0	0.0258892
Bpnt1	3.47041	3.18315	4.08123	3.92493
Brap	3.74904	3.72424	3.92146	4.00317
Brcc3	3.88523	4.26392	4.08264	4.11316
Brd4	4.71076	4.73758	4.7211	4.14069
Brd8	4.84429	5.1262	4.82531	4.7264
Brd9	4.84535	4.71361	4.385	4.82474
Brdt	1.27019	1.47712	1.18934	1.61249
Bre	3.77281	4.39114	4.05407	4.87227
Brf2	3.50858	3.60894	3.63697	3.95486
Bri3	4.93301	4.79433	5.22168	5.41239
Bri3bp	3.38184	3.45399	3.20776	3.38083
Brix1	3.79456	4.15952	3.85969	4.61481
Brms1	4.32128	4.3785	4.12865	4.7272
Brms1l	4.02768	3.74927	4.08016	4.16602
Brp44	4.44006	4.77181	4.60402	5.62225
Brp44l	3.78484	3.94703	3.96173	5.06926
Brpf1	4.64988	4.75527	4.60908	4.02715
Brpf3	3.60798	3.97581	3.37141	3.00897
Brs3	0	0	0	0
Bscl2	4.25012	3.9166	4.05713	4.69484
Bsg	6.81438	7.15493	7.32276	8.01679
Bsnd	0.0207406	0.0217265	0	0
Bsph1	0	0	0	0
Bst1	0.0483632	0	0.052145	0
Bsx	0.0759707	0	0	0
Btaf1	3.12911	3.08447	3.31603	2.87044
Btbd1	5.12104	4.98614	5.48456	5.3427
Btbd11	1.50053	1.02056	0.845608	0.833969
Btbd16	0.00788123	0.00308593	0.01109	0.00885041
Btbd17	5.78129	5.41088	5.15597	6.00966
Btbd19	0.461728	0.900556	0.452265	1.12283
Btbd2	4.58417	4.33286	4.61228	4.46424
Btbd3	2.5999	2.93317	2.35077	2.74086
Btbd6	2.93157	3.16401	2.64747	2.93066
Btc	0.5344	0.254032	1.15787	1.04203
Btd	2.75917	3.37522	2.76087	3.43902
Btf3	6.80649	7.0671	6.73022	7.74859
Btf3l4	4.51295	4.4319	4.18143	4.81387
Btg1	6.29237	6.11372	6.44163	6.92735
Btg4	0	0	0	0
Btk	0.0223199	0.134915	0.0240823	0.178875
Btla	0	0.0794002	0	0
Btn1a1	0.000897834	0.099893	0	0
Btn2a2	0	0.00109809	0.00191974	0.0198324
Btn3a3	0	0.011711	0.109326	0
Btnl2	0	0	0	0
Btnl3	0	0	0	0
Btnl5	0	0.0076492	0	0.0230518
Btnl6	0	0.0128706	0.0872169	0
Btnl9	0.000928099	0	0	0
Bub3	5.13577	5.69804	4.84406	5.45686
Bud13	3.48192	3.76736	3.74122	3.7866
Bud31	5.73556	5.8759	6.01251	6.72719
Butr1	0	0	0	0
Bysl	2.83994	2.62155	3.12431	3.24393
Bzw1	6.40605	6.5926	6.21289	6.63401
C1d	3.66199	3.64988	3.82774	4.37163
C1galt1	1.96691	2.09549	1.98997	1.64541
C1galt1c1	3.84328	4.0454	4.32126	4.59095
C1qa	1.16374	1.93213	2.02857	2.23856
C1qb	0.277134	1.6049	1.13025	1.65611
C1qbp	5.51872	6.10056	5.23688	6.35343
C1qtnf2	0.10046	0.053507	0.159353	0.156369
C1qtnf3	0.165979	0	0.156095	0.111895
C1qtnf5	0.0128798	0.275237	0.334965	2.05128
C1qtnf7	0	0	0	0
C1qtnf9	0.201256	0.368853	0.0651261	0.125027
C1ra	0.00511559	0.0828012	0.0281493	0.0427474
C1rb	0	0.0139326	0.0840473	0.0622624
C1rl	0.0307683	0.106531	0.0397979	0.0646377
C1s	0	0.0101161	0.0639384	0.0797837
C2	0.237249	0.087374	0.132889	0.342532
C230079O03	0	0	0	0
C2cd2	1.727	2.69511	1.96914	2.09904
C2cd3	3.53569	3.70502	3.39734	3.13921
C2cd4c	0.284468	0.426248	0.210217	0.401348
C3	0.0726306	0.0439286	0	0
C3ar1	0.0161336	0.152683	0.0699716	0.259783
C4a	0.895398	0.656488	0.791366	0.360161
C4b	0.520486	0.197668	0.321566	0.180885
C4bp	0	0	0	0
C4bp-ps1	0.178697	0.0963806	0.0992007	0
C5ar1	0	0	0	0
C6	0	0	0	0
C77370	1.59517	1.29589	0.559659	0.672834
C80913	3.86478	4.01616	4.26229	4.27794
C85492	2.76365	2.88117	3.06623	3.15463
C86187	0	0	0.0103511	0
C86695	0	0	0	0
C87414	0	0	0	0
C87436	3.01923	3.28465	3.16722	3.53445
C87499	0	0	0	0
C87977	0	0	0	0
C8a	0	0	0.0164087	0
C8b	0.0255353	0.0530072	0.0275491	0.0270099
C8g	0.476854	0.496171	0.601097	1.10534
C9	0	0	0	0
Cab39	5.26734	5.12989	5.17782	5.33368
Cab39l	3.50022	3.67249	4.42258	4.1133
Cabin1	3.86245	3.84702	3.97857	3.52891
Cabp7	0.286523	0	0	0.107689
Cabyr	0.733493	0.878016	0.465704	1.06844
Cachd1	1.34192	1.08969	0.199621	0.578179
Cacna1c	1.06281	0.55918	0.28809	0.168672
Cacna1e	0.616043	0.130344	0.0577655	0.0394525
Cacna1s	0.0346424	0	0.0840293	0
Cacna2d2	3.62338	3.36789	2.47574	4.24114
Cacna2d3	1.16964	0.95487	0.855534	0.886384
Cacng1	0.593445	0.580269	0.108999	0.157553
Cacng5	0.810225	0.457493	0.141808	0.0625289
Cacng6	0	0	0	0
Cacng7	5.45428	5.44157	4.43618	5.14276
Cacng8	2.12637	1.58334	0.810865	1.22915
Cacybp	4.7877	4.84981	5.02836	5.28515
Cadm1	5.71469	6.69018	6.12462	6.79542
Cage1	0.524303	0.314945	0.514779	0.300876
Calb1	0.252273	0.228515	0.122225	0.0206897
Calca	0.437415	0.492355	0.0816149	0.426286
Calcb	0	0	0	0
Calcoco2	0.0287824	0.124035	0.191665	0
Calcr	0.0628211	0.0167237	0	0
Calcrl	0.0446536	0.0538001	0.0242764	0.0727697
Cald1	4.40617	4.28284	4.46959	5.24587
Calhm1	0	0	0	0
Calhm2	0.519323	0.766967	0.226634	0.874764
Calm1	6.43937	6.16249	6.37897	6.98367
Calm2	8.25441	8.60243	7.78578	8.55038
Calm3	6.92813	7.02577	6.14193	7.07668
Calm4	0	0	0	0
Calm5	0	0	0	0
Calml3	0	0	0	0
Caln1	0.398204	0.198881	0	0
Calr	7.5794	7.6799	7.93866	8.36305
Calr3	0.633254	0.971987	1.30406	1.60071
Calr4	0.0730417	0.407642	0.0398873	1.39028
Calu	5.67699	6.41956	5.68413	6.34255
Camk1	3.50593	4.27177	3.70921	4.49618
Camk2a	0.539471	0.203998	0.0652551	0.0829309
Camk2n1	3.94444	3.58035	4.11666	4.26238
Camkk2	1.96193	1.89414	1.61922	1.23347
Caml	4.51275	4.55777	4.91493	5.25063
Camp	0.350598	0.132363	0	0.133618
Cand1	4.36776	4.52506	4.2827	4.3359
Cand2	3.00638	3.79652	2.31607	2.65615
Cant1	4.27369	4.33635	4.34376	4.62554
Canx	5.95289	6.5396	6.02278	6.63607
Cap1	5.55165	5.97136	5.51644	6.04993
Capg	0.197489	0.206302	0.056021	0.258812
Capn1	0.269427	0.327869	0.368533	0.477784
Capn11	0.0648627	0	0.0699038	0.0685551
Capn12	0.043175	0.04677	0.0471796	0.124941
Capn13	0	0	0	0
Capn3	0.239123	0.174473	0.179472	0.117431
Capn6	0.136257	0.0163167	0.00631856	0.272454
Capn8	0.023563	0	0	0
Capn9	0.0244525	0	0	0.025865
Capns1	4.94777	5.19285	4.5809	5.82321
Caprin1	6.55706	6.47248	6.15513	6.59274
Caprin2	2.65985	3.23547	2.78065	2.81122
Caps2	0.555081	0.576981	0.298984	0.719919
Capsl	0	0.0721054	0	0.142109
Capza1	5.47025	5.56143	5.6398	5.7839
Capza2	5.65766	5.95475	5.64012	6.32271
Capza3	0	0	0	0
Capzb	5.79887	5.93823	5.93445	6.43577
Car1	0	0.0549467	0	0
Car12	0.16891	0.645255	0.40498	1.94823
Car13	0.165332	0.503931	0.0788587	0.197688
Car15	1.64869	1.57746	1.40763	2.09874
Car3	0.990535	1.10373	0.643715	2.02691
Car4	0	0	0	0
Car5a	0.0143549	0.113349	0.0340359	0.0986261
Car5b	0.186211	0.175724	0.103855	0.307221
Car6	0.0442882	0.0913068	0.0477567	0.136158
Car7	0.184152	0.192408	0.269971	0.332683
Car8	0.395584	0.159678	0.148565	0.128987
Car9	0.368299	0.962938	0.197311	0.71448
Card10	0.264541	0.581921	0.343642	1.24963
Card11	0	0	0	0
Card14	0.0579338	0.0460817	0.092941	0.0476291
Card6	0.343852	0.362511	0.339665	0.341131
Card9	0.175164	0.148244	0.354725	0.0767603
Carkd	4.6602	4.90779	4.70358	5.54276
Carm1	4.73617	4.62249	4.52162	4.23949
Cars	3.63298	3.94436	4.03117	3.83526
Cars2	2.88347	2.97207	2.93972	3.38047
Casc3	5.15981	5.08298	5.26056	5.01867
Casp1	0	0.0413525	0	0.041757
Casp12	0	0	0	0
Casp14	0	0	0	0
Casp2	4.89667	5.51508	4.38247	5.06899
Casp4	0	0	0	0
Casp8ap2	3.23547	4.14046	3.03635	2.94236
Casq1	0.968855	0.671735	2.10833	2.04662
Casq2	0	0.139247	0	0.0952133
Casr	0	0	0.0130185	0.0127624
Cass4	0.0835858	0.0024591	0.0304898	0.0329714
Catsper1	0	0	0	0
Catsper3	0	0.141601	0.191144	0.14294
Catsperb	0	0.0155639	0	0
Catsperg1	0.176001	0.095651	0.128802	0.111162
Catsperg2	0.107676	0.0585893	0.0445658	0.0147138
Cav1	0.250216	0.593209	0.439085	1.45684
Cav2	0.0677091	0.555772	0.119637	0.656563
Cav3	0	0	0.0581512	0
Cbfb	4.37116	5.19994	4.43338	5.04531
Cblb	3.21297	2.95664	3.02977	2.71227
Cblc	0.038989	0	0	0
Cbll1	4.0141	3.96504	3.92204	3.86325
Cbln3	0.144349	0.260523	0.176637	0.809437
Cbln4	0.0593808	0	0.18408	0
Cbr2	0	0	0	0
Cbr4	3.42272	3.2188	3.47385	3.96664
Cbs	0.400932	1.18172	0.428537	1.62157
Cbwd1	2.85251	2.61865	3.06158	3.11563
Cbx1	6.15485	6.62487	5.85919	6.16139
Cbx2	4.53194	4.8654	4.52276	4.08227
Cbx3	7.25299	7.70183	7.10664	8.07205
Cbx6	4.24613	4.39881	3.71159	3.94249
Cby1	4.78157	5.04865	4.64317	5.58833
Cc2d1a	3.62096	3.39711	3.6862	3.38783
Cc2d1b	3.55391	3.62302	3.52257	3.52163
Ccar1	5.41835	5.44232	5.23319	5.35834
Ccbe1	0.0917363	0.0583547	0.0795701	0.124755
Ccbp2	0.117063	0.141871	0.296471	0.359819
Ccdc101	3.76614	4.18303	3.95093	4.04066
Ccdc104	4.48529	4.48995	5.40654	5.05457
Ccdc105	0.0342099	0	0	0
Ccdc107	4.15125	4.46749	5.26405	5.18701
Ccdc108	0.0189012	0.00993408	0.0405066	0.0100323
Ccdc109b	0.0911228	0.26899	0	0.186499
Ccdc11	0.334174	0.146213	0.509704	0.166909
Ccdc110	0	0.0665008	0	0.110234
Ccdc111	2.0747	2.72112	1.99917	2.10877
Ccdc112	2.60746	2.33982	2.4118	2.55407
Ccdc114	0.538501	0.420796	0.188487	0.780944
Ccdc115	4.58456	4.86931	5.06973	5.42737
Ccdc116	0.363283	0.226227	0.189518	0.260144
Ccdc12	4.96431	4.8595	5.49341	5.86238
Ccdc121	0.0634938	0.0664656	0	0.363156
Ccdc122	0.163166	0.486999	0.141983	1.1483
Ccdc123	3.55469	4.35311	3.92731	4.14036
Ccdc124	5.14722	5.31967	4.99632	6.12887
Ccdc125	0.255774	0.247982	0.21695	0.583613
Ccdc127	4.03644	4.44204	4.23012	4.31274
Ccdc129	0	0	0	0
Ccdc13	0.791662	1.53194	1.19447	1.68988
Ccdc130	2.67976	2.64258	2.94627	3.19181
Ccdc134	3.5675	4.15837	3.24179	3.79141
Ccdc135	0	0	0	0
Ccdc137	3.09431	3.38349	3.28944	3.49126
Ccdc14	2.66805	3.29191	2.70502	2.64248
Ccdc141	0.66692	0.903713	0.528278	1.06131
Ccdc144b	1.30311e-07	1.3267e-11	3.30415e-10	9.03347e-11
Ccdc146	0.155916	0.162977	0.0351216	0.283812
Ccdc147	0	0	0	0.0175618
Ccdc148	0.44931	0.445696	0.355944	0.554578
Ccdc15	1.26367	1.85406	0.878941	0.479074
Ccdc150	0.509703	0.561467	0.396039	0.534517
Ccdc151	1.47874	2.17327	0.885124	1.62488
Ccdc152	0	0	0	0
Ccdc153	0.0879251	0.0424786	0.0478371	0.0131882
Ccdc154	0.0234996	0.0726212	0	0
Ccdc155	0.494775	1.17225	0.317404	0.522126
Ccdc158	0.351058	1.05424	0.21424	0.465836
Ccdc160	1.15522	1.08031	0.771128	1.3389
Ccdc162	0.0204575	0.0425466	0.167801	0.0639732
Ccdc163	4.25695	4.70958	5.00403	4.66822
Ccdc164	0.152483	0.0238779	0.163959	0.116725
Ccdc17	1.1376	0.575596	1.61518	1.73075
Ccdc19	0.182349	0.24883	0.0683072	0.0669887
Ccdc22	3.88868	3.99643	4.00703	4.03135
Ccdc23	5.14091	4.92675	4.68273	5.96196
Ccdc25	3.61975	3.96816	3.78753	4.28409
Ccdc27	0.0276189	0.0289284	0.0876009	0
Ccdc3	0.0938102	0.0487971	0.095139	0.076668
Ccdc30	1.95723	1.44948	1.40539	1.5426
Ccdc32	3.31031	3.29737	3.55062	3.96004
Ccdc36	0.56664	1.17046	0.29212	0.503747
Ccdc37	0.459643	0.576728	0.290178	0.600453
Ccdc38	0.519381	0.918182	0.598307	0.991834
Ccdc39	2.9447	3.02579	2.97225	2.56826
Ccdc40	1.37368	1.04902	0.670701	1.03386
Ccdc42	0	0	0	0
Ccdc42b	0.208205	0.145778	0.155214	0.0761547
Ccdc43	3.71868	3.76779	3.53099	3.94927
Ccdc45	3.67408	3.68914	3.88108	3.77519
Ccdc47	4.81655	4.99963	5.11677	5.29387
Ccdc48	0.248153	0.421693	0.0161982	0.0756309
Ccdc50	4.85495	4.73704	4.50018	4.94628
Ccdc51	1.99382	2.189	2.17777	2.25417
Ccdc53	3.24901	3.55186	3.61945	4.2226
Ccdc54	0	0	0	0
Ccdc55	3.4206	3.53168	3.70516	3.80917
Ccdc56	5.22479	5.26578	5.38861	6.08813
Ccdc58	3.86134	4.25884	3.90877	4.90778
Ccdc59	5.10582	5.01123	5.44327	5.44166
Ccdc60	3.27515	3.29402	2.05365	2.47118
Ccdc62	1.04022	1.01801	1.23382	1.17828
Ccdc64b	0	0.0317081	0.0326307	0
Ccdc66	3.65009	3.80123	3.81955	3.84701
Ccdc67	0.0407279	0.201774	0.00837397	0.0303412
Ccdc68	0	0	0	0
Ccdc69	0.200964	0.859527	0	0.762123
Ccdc7	0	0	0	0
Ccdc70	0	0	0	0
Ccdc71	3.72014	3.74783	3.95291	3.9159
Ccdc73	1.02225	0.918136	0.875014	0.783605
Ccdc75	3.29378	2.81908	3.13495	3.24469
Ccdc77	3.37459	3.76304	3.82143	3.68025
Ccdc78	0.967034	1.9844	0.628741	0.956854
Ccdc80	0.0449747	0	0.0954146	0.0318759
Ccdc81	0.215062	0.126818	0.0225844	0.188011
Ccdc82	2.37923	3.1641	2.14147	2.19508
Ccdc83	0	0	0	0
Ccdc84	3.27811	3.3134	3.59106	3.44643
Ccdc86	2.45905	3.12504	2.75246	3.57606
Ccdc87	0.167154	0.12447	0.710688	0.303346
Ccdc88a	3.9958	3.747	3.26087	3.1115
Ccdc88c	3.74077	3.57615	3.37594	3.1508
Ccdc89	0.816382	1.2523	1.52631	0.894551
Ccdc9	4.72532	4.45151	4.80245	4.57081
Ccdc90a	2.53996	2.86312	2.26591	2.95687
Ccdc90b	4.47695	4.4343	4.85824	4.90283
Ccdc91	3.07823	2.94573	3.41134	3.46766
Ccdc92	2.5226	2.27543	2.65007	2.65196
Ccdc93	2.43014	2.65341	2.49821	2.54237
Ccdc94	3.51264	3.67855	3.69088	3.88343
Ccdc96	0.93671	1.05791	1.63301	1.11923
Ccdc97	4.65592	4.31918	4.55707	4.43031
Ccin	0.136844	0.115579	0	0
Cck	0	0	0	0
Cckar	0.0214139	0	0.00190314	0.00203504
Ccl1	0	0	0.332845	0
Ccl11	0.0298226	0	0	0
Ccl12	0	0.296857	0	0.157517
Ccl17	0	0.315676	0.171207	0.168014
Ccl19	2.00848	2.04181	2.69138	2.26292
Ccl2	0	0.0883266	0	0
Ccl20	0	0	0	0
Ccl21a	0.0098637	0.00517644	0	0.0104366
Ccl21b	0.0206905	0.0108645	0	0.0218875
Ccl21c	2.55609e-05	2.60042e-05	0	2.70507e-05
Ccl22	0	0	0	0
Ccl24	0	0	0	0
Ccl25	1.52531	1.55029	1.52677	2.00456
Ccl26	0	0	0	0
Ccl28	0.892115	0.510184	0.381771	0.284108
Ccl3	0	0.256487	0.263584	0.0915291
Ccl4	0	0.115405	0.118759	0
Ccl5	0	0	0	0
Ccl6	0	0.0864933	0.0452032	0.129084
Ccl7	0	0	0	0
Ccl8	0	0	0	0
Ccl9	0.0431405	0.110093	0.137431	0.0585511
Ccm2	3.48051	3.96254	3.93115	4.06721
Ccnb1ip1	0.115787	0.0415086	0.275619	0.270653
Ccnb3	0	0.0125797	0	0
Ccnc	3.96532	3.75016	4.00972	4.30039
Ccnd2	0.786547	0.69847	0.605753	0.821463
Ccnh	3.72702	3.98425	3.94596	4.34898
Ccnj	3.40033	2.90588	3.23882	3.34142
Ccnk	4.41263	4.72734	4.47477	4.71431
Ccnt2	4.94717	4.87218	4.93852	4.49788
Ccny	4.38328	4.59206	4.15534	4.59069
Ccnyl1	3.07502	3.27896	3.1164	3.23439
Ccr1	0	0.0813301	0	0
Ccr10	0.162762	0.293094	0.575272	0.203724
Ccr1l1	0	0	0	0
Ccr2	0.00772577	0.0422458	0.0538971	0.00502186
Ccr3	0	0	0	0
Ccr4	0.0233536	0.00193258	0.00121708	0.00357619
Ccr5	0.0765932	0.432916	0.158135	0.190696
Ccr6	0	0.224486	0.0491244	0
Ccr7	0	0	0.0316075	0
Ccr8	0	0	0	0
Ccr9	0.193951	0.0463737	0.392044	0.0411175
Ccrl1	0.157511	0.192525	0.30334	0.0582253
Ccrl2	0.0802412	0.26277	0	0.240725
Ccs	4.20203	3.96181	4.76	4.96019
Cct2	6.78765	6.70833	6.78053	7.28918
Cct3	6.47951	6.62932	6.37135	7.12549
Cct4	6.09182	6.06969	6.22245	6.59441
Cct5	6.65469	6.92151	6.56965	7.33409
Cct6a	6.5726	6.64297	6.57601	6.94951
Cct6b	0.187908	0.101497	0.293111	0.198141
Cct7	6.19566	6.17561	6.08791	6.56328
Cct8	6.19991	6.43565	6.03558	6.75046
Cct8l1	0.0584695	0.0908694	0.0935334	0
Ccz1	4.77218	4.62609	4.93661	5.21583
Cd101	0	0	0.018609	0.0182436
Cd14	0	0.234655	0.0431048	0
Cd151	3.01993	3.2269	2.81216	4.33595
Cd160	0.505773	0.402735	0.539346	0.442789
Cd163	0.00573133	0.0301551	0.00325953	0.0191872
Cd163l1	0	0	0	0
Cd164	5.13981	5.86804	5.5969	6.25479
Cd164l2	0.0654496	0.0685108	0.202034	0
Cd177	0.0207406	0	0	0
Cd180	0.118531	0.461387	0.0778827	0.100972
Cd19	0.0462322	0	0	0
Cd2	0	0	0	0
Cd200r1	0	0.0321981	0	0
Cd200r2	0.00178327	0.00177524	0	0
Cd200r3	0	0	0	0
Cd200r4	0	0	0	0
Cd207	0.0769526	0	0	0
Cd209a	0	0	0	0
Cd209b	0	0	0	0
Cd209c	0.429667	0.341009	0.523843	0.348841
Cd209d	0	0	0	0
Cd209e	0	0	0	0
Cd209f	0	0	0.030907	0
Cd209g	0	0	0.0442974	0
Cd22	0.00270392	0.00499572	0.00878753	0.00877242
Cd226	0.0267186	0	0.00116394	0.00109709
Cd244	0	0	0	0
Cd247	4.06668	3.97335	4.00659	3.74716
Cd248	0.206804	0.690408	0.0472314	0.493425
Cd27	0.290558	0.242774	0.125691	0.196373
Cd274	0.308932	0.203078	0.350811	0.357931
Cd276	3.30761	2.98105	3.4681	3.68278
Cd28	0.0126958	0	0	0
Cd2ap	3.19081	3.68074	3.01876	3.48621
Cd2bp2	4.93874	5.14134	4.74834	5.13993
Cd300a	0.240524	0.711139	0.110688	0.613431
Cd300c	0	0	0	0
Cd300e	0	0	0	0
Cd300lb	0	0	0	0.02059
Cd300ld	0.0143271	0.0153032	0.0192161	0.00212926
Cd300lf	0.00175034	0.0226895	0.0430697	0.0386928
Cd300lg	0	0.00182881	0.00263726	0.0256496
Cd300lh	0	0	0	0
Cd302	0.756768	0.784698	0.802907	1.18734
Cd320	3.05067	3.39179	3.66468	3.76978
Cd33	0.00420758	0.183307	0.0968172	0.0374681
Cd34	0.269136	0.267396	0.325335	0.205511
Cd36	0	0.0170971	0	0.0172657
Cd38	0.13683	0.246168	0.198952	0.294346
Cd3d	0.0387699	0.0198943	0.0210761	0.0242063
Cd3e	0.0419175	0	0	0.0443238
Cd3eap	2.91979	3.24306	2.89516	3.60782
Cd3g	0	0	0	0
Cd40	0.187994	0.16743	0.154057	0.0393014
Cd40lg	0	0	0	0
Cd46	0.656069	0.747412	0.97914	0.847809
Cd47	3.71275	3.96611	3.43539	3.76951
Cd48	0	0	0	0.113599
Cd5	0.0819545	0	0.0594521	0
Cd52	0	0.326013	0	0.173805
Cd53	0.0593136	0.321028	0.125152	0.271756
Cd55	0.212393	0.156797	0.145329	0.22386
Cd59a	3.40631	3.03491	2.85104	3.72947
Cd59b	1.40827	1.15101	0.946568	1.45975
Cd5l	0	0	0	0
Cd6	0.0191995	0	0.0207172	0
Cd63	5.35361	5.52089	5.92133	6.73946
Cd68	1.85532	2.4328	1.7396	2.39286
Cd69	0	0	0	0
Cd7	0	0	0	0
Cd72	0.693877	0.255822	0.163624	0.52422
Cd74	0.210093	0.0512343	0.36215	0.0451606
Cd79a	0.175498	0.0946071	0	0.141002
Cd79b	0	0	0.109526	0
Cd80	0.0346162	0.071618	0	0.107151
Cd81	6.12373	7.00322	6.80485	7.40324
Cd82	2.20534	3.2322	2.53683	3.4219
Cd84	0.176685	0.263992	0.235741	0.215784
Cd86	0.0442253	0.113101	0.0476887	0.157436
Cd8b1	0.0318213	0.0296397	0.0389516	0.024131
Cd93	0.042437	0.0328631	0.123009	0.0138782
Cd96	0	0	0	0
Cd97	0.685836	0.87426	0.487151	0.691409
Cd99l2	3.8031	4.33059	3.41427	4.3284
Cda	0.37825	0	0.0904825	0.0887488
Cdan1	2.79294	3.23218	2.91996	2.76747
Cdc123	4.95912	5.26589	5.30399	5.52753
Cdc14b	1.61067	1.62555	1.55149	1.74155
Cdc16	5.48304	5.6361	5.48794	5.80643
Cdc23	4.68524	4.89311	4.70067	4.84972
Cdc26	5.6132	5.57403	5.77499	6.47607
Cdc27	4.06631	4.28864	3.71519	4.05797
Cdc34	4.6539	4.78214	4.90942	5.02478
Cdc37	5.54443	5.64163	5.53291	5.80453
Cdc37l1	4.50156	4.93798	4.58919	4.46499
Cdc40	4.17747	4.10555	4.52154	4.41312
Cdc42	6.51562	6.6574	6.6682	7.24051
Cdc42ep5	0	0.157306	0	0
Cdc42se2	5.10017	5.18079	4.85702	6.0539
Cdc5l	4.85802	4.94644	5.0059	5.01544
Cdc73	4.02358	4.25462	4.18151	4.43502
Cdcp1	0.0143171	0	0.000776488	0
Cdcp2	0	0	0.0233285	0.0228713
Cdh1	0.261354	0.0285731	0.0231638	0.000732449
Cdh10	0.528951	0.767303	0.182514	1.44284
Cdh15	0.0584111	0	0.0212939	0.0817518
Cdh16	0	0	0	0
Cdh17	0.0474993	0.0167697	0.0678901	0.0336738
Cdh18	0.500769	0.0840345	0.388432	0.184331
Cdh19	0.0363378	0.0191532	0.0583959	0
Cdh23	0.0100892	0.0314824	0	0.0265413
Cdh26	0.13052	0	0.0415342	0.0205063
Cdh29	0.164042	0.733036	0.128582	0.72749
Cdh4	3.22236	2.83427	1.7205	1.92428
Cdh5	0.0274716	0.0982945	0	0
Cdh6	0.755799	0.540906	0.294252	0.361931
Cdh7	0.863602	0.649403	0.185341	0.242746
Cdh8	1.16069	1.40506	0.975125	1.75543
Cdh9	0.695728	0.0598409	0.21411	0.0993425
Cdhr2	0.103174	0	0	0
Cdhr3	0	0	0	0.0200473
Cdhr4	0.108347	0.535556	0.0594951	0.801445
Cdhr5	0.0839955	0.135084	0.0231568	0.253285
Cdipt	5.00565	4.80848	5.52627	5.45097
Cdk10	4.18871	4.10726	4.52696	4.51333
Cdk11b	4.8213	5.02749	4.98412	5.05381
Cdk13	3.78117	3.72405	3.71389	3.39761
Cdk15	0	0	0	0
Cdk16	5.35703	5.54032	5.21615	5.59569
Cdk17	3.7679	3.36228	2.99541	3.75678
Cdk18	0.0719798	0.0568695	0.0393008	0.112647
Cdk20	2.47683	2.70324	3.1425	3.06486
Cdk2ap1	6.52774	6.92951	6.25519	7.565
Cdk4	7.49116	7.92304	6.79802	8.03968
Cdk5	3.96542	3.76007	4.17768	4.16057
Cdk5rap1	2.49823	2.46103	2.39031	2.84038
Cdk5rap2	2.93609	3.805	2.24174	2.47906
Cdk5rap3	4.81323	4.66431	4.6501	5.01323
Cdk7	2.7401	2.71806	2.68237	2.95096
Cdk8	4.49856	4.29826	4.68696	4.5836
Cdk9	4.8644	5.01401	4.85912	4.93358
Cdkal1	2.55238	2.8217	2.93046	2.97668
Cdkl1	0.228047	0.206409	0.0742636	0.302185
Cdkl4	0.262949	0.188615	0.119474	0.276892
Cdkn1b	6.07784	6.53609	6.33572	7.21112
Cdkn1c	4.38081	3.29631	4.5098	5.80989
Cdkn2a	0.293056	0.99972	0.314019	1.15109
Cdkn2aipnl	4.42243	4.82123	4.28033	4.82439
Cdkn2b	0.205055	0.435199	0.260469	0.747479
Cdkn2d	3.28106	3.92668	3.41582	3.79766
Cdnf	0.345056	0.24753	0.761626	0.567118
Cdo1	1.79589	1.84138	1.66845	1.60098
Cdr2l	3.73392	3.27521	2.81124	3.09417
Cdrt4	0	0.370507	0	0.198942
Cds1	0.371437	0.557594	0.717744	0.283957
Cdsn	0.12187	0.0437483	0.0227022	0.0657668
Cdx1	0	0.0350961	0	0
Cdx2	0.00207615	0.00564948	0	0
Cdx4	0	0	0	0
Cdyl	2.02451	2.80137	2.36095	2.40916
Cdyl2	1.01502	1.57742	0.876215	0.748147
Ceacam1	0.244148	0.495014	0.343055	0.742126
Ceacam10	0.717527	0	0	0
Ceacam11	0	0	0	0
Ceacam12	0	0	0	0
Ceacam13	0	0	0	0
Ceacam14	0	0	0	0
Ceacam15	0.0434807	0	0	0
Ceacam16	0.204538	0.0378768	0	0
Ceacam18	0	0.00175985	0.00375489	0.035233
Ceacam19	0.0658334	0.0739234	0.0708174	0.14341
Ceacam2	0.217974	0.395179	0.212315	0.429221
Ceacam20	0	0	0.0015019	0
Ceacam3	0.053683	0.0283759	0.0292264	0.0286547
Ceacam5	0	0	0	0
Ceacam9	0	0	0	0
Ceacam-ps1	0	0	0	0
Cebpa	0.533655	0.728259	0.23534	0.512292
Cebpb	0.458903	1.28373	0.798372	0.996832
Cebpd	0.728095	0.337233	0.950375	0.884435
Cebpe	0	0	0	0
Cebpg	3.80433	4.57353	3.71064	4.14118
Cebpz	4.03545	4.16358	4.10521	4.35773
Cecr5	3.50896	3.49595	3.6001	4.11583
Cel	0	0	0.0604352	0
Cela1	0.111693	0.116831	0.0613644	0.888986
Cela2a	4.42039e-09	7.11505e-09	1.20702e-07	2.61871e-07
Cela3b	0	0	0	0
Celf2	5.5947	5.60436	5.27626	5.71397
Celsr2	4.45576	4.6044	2.93378	3.19516
Cenpb	5.51537	5.26977	5.02556	5.14801
Cenpc1	4.17091	4.74742	4.07644	4.28396
Cenpj	2.65069	3.05794	2.2526	2.60155
Cenpo	2.03104	2.75866	1.6617	2.08385
Cenpt	4.5345	4.61357	4.44152	4.47119
Cep110	3.87921	4.39519	3.33674	3.82179
Cep135	2.40915	3.65717	2.40851	2.21547
Cep250	3.10269	3.74749	3.53672	2.58636
Cep57	4.69473	5.27138	4.55704	5.04073
Cep57l1	2.49843	3.41939	3.05386	3.27468
Cep63	3.69917	3.61452	3.79822	3.70136
Cep68	3.98901	3.94797	3.93619	3.59012
Cep70	3.55367	3.64171	3.15601	3.62104
Cep72	2.11216	2.85762	1.53439	1.8673
Cep76	3.04799	3.56103	3.02271	3.04666
Cep78	3.9791	3.80154	3.71305	3.93877
Cep97	3.186	3.57948	2.55324	2.79325
Cept1	3.57557	3.72584	3.71119	4.14155
Cer1	0.0744082	0.112323	0.147098	0.23607
Cercam	1.8683	2.44118	1.7259	1.97903
Cerk	3.95436	3.95204	4.65993	4.28421
Ces1a	0.0859848	0	0.234874	0.0611925
Ces1b	0	0	0	0
Ces1c	0	0	0	0
Ces1d	0	0	0	0
Ces1e	0	0	0	0
Ces1f	0	0	0	0
Ces1g	0	0.00309664	0	0
Ces2a	0.0312172	0	0	0
Ces2b	0.0540822	0	0.380247	0.032438
Ces2c	0.00986623	0	0.0317136	0
Ces2d-ps	0.00989973	0	0.0318206	0
Ces2e	0	0	0	0
Ces2f	0	0	0	0
Ces2g	0	0	0.00163928	0
Ces3a	0	0	0	0
Ces3b	0	0	0	0
Ces4a	0	0	0	0
Ces5a	0	0	0	0
Cetn1	0.378504	0.579175	0.45433	0.861063
Cetn2	4.53969	5.27277	5.05372	5.64583
Cetn3	5.96395	6.15173	6.16622	6.63349
Cetn4	1.33823	1.66901	2.27806	2.08237
Cfb	0.894627	1.01453	0.595017	0.966905
Cfc1	0	0	0	0
Cfd	0.138732	0	0	0
Cfdp1	5.68642	5.70241	5.6969	6.3168
Cfh	0.0373273	0.201394	0.142424	0.866268
Cfhr1	0.00343469	0.0652923	0.0079908	0.0686939
Cfhr2	0	0.10519	0.0200956	0.234631
Cfi	0	0.0290968	0.0299687	0.0293826
Cfl1	8.96773	8.86341	8.19218	9.36538
Cfl2	5.13013	5.46235	4.88849	5.71099
Cflar	2.70485	2.774	3.61585	3.10928
Cftr	0.139244	0.0179104	0	0.00907182
Cga	0	0	0	0
Cggbp1	5.19112	5.42133	5.51211	5.43587
Cgnl1	0.408727	0.173733	0.821393	0.612323
Cgref1	1.2786	0.822161	0.870893	0.943144
Cgrrf1	3.21083	3.35957	3.56094	4.39644
Ch25h	0	0.0470503	0	0.0935043
Chac1	0.825176	0.354865	0.42736	0.190066
Chac2	2.19736	1.86428	1.99999	3.07966
Chad	0.035724	0.366241	0	0.110493
Chadl	0.957791	1.16296	0.930213	2.76811
Chat	0.324669	0.0619075	0	0
Chchd1	5.5267	5.96202	5.73861	6.6211
Chchd2	6.78844	6.50943	6.79171	7.43813
Chchd3	5.04709	5.32045	6.07302	5.8941
Chchd4	3.4425	3.41276	4.04904	4.03181
Chchd6	3.81084	3.63607	4.1561	4.18999
Chchd7	4.8312	5.15541	5.62835	6.17194
Chchd8	2.82852	2.76392	2.63733	3.59579
Chd1l	2.28189	3.62499	2.6773	3.1153
Chd8	4.42736	4.26164	4.13064	3.6841
Chdh	0.0333927	0.0148743	0.0341098	0.0638033
Cherp	4.78853	5.28339	4.80638	4.92686
Chi3l1	0.134689	0.358386	0.244743	1.38138
Chi3l3	0	0	0	0
Chi3l4	0	0	0	0
Chia	0	0	0	0
Chic1	2.06554	1.89102	1.72885	1.84665
Chic2	4.16803	3.94159	4.48985	4.44011
Chid1	2.39064	2.4014	2.73416	3.14319
Chit1	0	0.0711084	0	0
Chka	4.71221	5.05464	4.59958	4.56958
Chl1	0.322542	0.260236	0.0297087	0.503957
Chm	3.17358	3.06231	3.23103	3.23514
Chml	2.4309	3.03669	1.77596	2.38926
Chmp1a	4.99915	4.96615	4.8138	5.50463
Chmp1b	4.74036	4.11119	4.46455	5.01636
Chmp2a	6.01773	5.78722	6.35864	6.78196
Chmp2b	3.80356	4.18921	4.14828	4.95541
Chmp4b	5.631	5.84555	5.77445	6.50903
Chmp4c	0.242768	0.100324	0.199611	0.165063
Chmp6	4.19108	4.34333	4.41587	4.70752
Chmp7	4.89963	4.60589	4.79957	4.90659
Chn2	3.46724	3.02263	1.79075	3.52583
Chordc1	4.71087	4.56004	4.74322	5.00088
Chpf2	3.32603	3.19495	3.15545	3.15729
Chrac1	4.76771	5.00633	5.42664	5.4928
Chrdl2	0.114774	0.120048	0.0423632	0.0415382
Chrm1	0.075525	0.00914677	0.199546	0.0813586
Chrm2	0.173926	0.126364	0	0
Chrm4	0.475388	0.0832997	0.205724	0.201692
Chrm5	0	0	0	0
Chrna1	0.0369092	0.0616203	0.0425679	0.0542308
Chrna10	0	0	0	0
Chrna2	0.066176	0.0164437	0	0.0370981
Chrna4	3.81911	2.51269	2.01481	3.17982
Chrna6	0.682872	0.781485	0.158574	0.0405024
Chrna7	0.823969	0.753676	0.623433	0.166426
Chrna9	0	0	0	0
Chrnb1	1.17105	1.09458	1.52399	1.60241
Chrnb3	0.782827	0.386802	0.125159	0.0127319
Chrnd	0.00077492	0.000845846	0.000774646	0.00186699
Chrne	0.0372986	0.0770919	0.154587	0
Chrng	0	0.0316422	0	0
Chst10	3.7794	3.63158	2.34456	3.59985
Chst12	2.10669	2.46579	2.87721	2.64939
Chst13	0	0	0	0
Chst14	1.1972	2.01916	0.824449	1.59542
Chst2	0.96215	1.44809	0.484263	1.36881
Chst4	0	0	0	0
Chst5	0.197782	0	0.154854	0.462198
Chst7	0.173463	0.181268	0.235535	0.409651
Chst8	0.200561	0.0732665	0.0255832	0
Chst9	0.671124	0.667222	0.138774	0.0921844
Chsy1	3.74926	4.26713	4.41853	4.33334
Chsy3	0.260238	0.678716	0.0749899	0.370586
Chtf8	5.52932	5.9865	5.39121	5.86638
Chuk	4.00588	3.94543	3.8982	4.07777
Churc1	3.74776	4.0505	3.77884	4.96103
Ciao1	3.85254	3.64871	4.12572	4.11765
Ciapin1	3.7868	3.55318	3.62458	3.71941
Cib1	3.44814	3.91765	4.28992	4.93242
Cib3	0	0	0	0
Cib4	0.089903	0	0	0
Cic	5.24529	5.57942	5.30373	4.52356
Cidea	0	0.110046	0.0577363	0.678405
Cideb	0.0672293	0.0628258	0.064549	0.304651
Cidec	0	0	0	0
Ciita	0.116103	0.0787582	0.13116	0.0617354
Cilp	0.198234	0.0411589	0.285287	0.0686185
Cinp	3.4055	3.80921	3.79893	4.11691
Cirh1a	3.26581	3.7119	3.35715	3.94006
Cisd1	4.76959	4.79366	5.19286	5.46272
Cisd2	4.36924	5.24444	4.72244	5.16243
Cisd3	2.88808	3.70894	3.53895	4.48986
Cited4	0.427096	1.17861	0.60477	1.38088
Ciz1	4.84949	4.91325	4.94038	4.80292
CK137956	0.156887	0.00144139	0.0306543	0.138141
Ckap5	5.03265	5.52224	4.85557	4.80958
Ckb	10.0507	11.1353	10.2359	11.7307
Ckmt2	0.0202944	0	0.0856657	0.0426225
Clasp1	5.06125	4.76138	5.18251	5.01416
Clasrp	4.49813	4.67724	4.41957	4.44404
Clca1	0	0	0.0536784	0.01956
Clca2	0.00759634	0.0124874	0.0133972	0.00976999
Clca3	0.128509	0	0.331862	0.154037
Clca4	0	0	0.00607111	0.0177811
Clca5	0	0	0	0
Clca6	0	0	0	0.00989708
Clcc1	4.26935	5.07037	4.14652	4.98748
Clcf1	0.959935	0.801462	0.399335	0.459556
Clcn1	1.09925	0.692135	0.58986	0.591332
Clcn3	4.88688	4.89115	5.10066	5.31028
Clcn5	2.08727	2.18552	1.19199	1.28743
Clcn7	3.62882	3.42004	3.71293	3.512
Clcnka	0	0.0247262	0.0254683	0.719863
Clcnkb	0	0	0	0.0257451
Cldn10	0.297331	0.0840063	0.276444	0.404346
Cldn11	0.309884	0.810032	0.248699	0.591823
Cldn13	0	0	0	0
Cldn14	0	0	0	0
Cldn15	0.482416	0.244804	0.514699	0.552788
Cldn16	0	0	0	0
Cldn17	0	0	0	0
Cldn18	0	0	0	0
Cldn19	0.221659	0.721492	0.219154	0.801736
Cldn2	0	0.0190735	0	0.281013
Cldn20	0.308501	0.874045	0.51501	0.116506
Cldn22	0.12682	0	0.0698393	0.196431
Cldn23	0.895568	0.326862	0.490446	0.620076
Cldn24	0	0	0	0.115776
Cldn26	0	0	0.046312	0
Cldn27	0.238618	0.0664255	0	0
Cldn3	0.0486408	0	0	0
Cldn4	0	0.03376	0	0
Cldn6	0	0	0	0
[truncated: 12,403 more rows]

## Sheet: C3
gene	P1_Hes1_N	P1_Hes1_P	P4_Hes1_N	P4_Hes1_P
2016-09-01	1.58811	1.95027	0.88572	2.28621
2016-09-06	3.63293	3.63965	1.81008	3.22303
2016-09-08	4.51158	6.2566	3.96559	6.02609
2016-09-10	2.99822	4.40121	2.25421	3.99102
2016-09-11	4.34382	5.21177	3.23087	4.49265
A2ld1	1.54024	2.80724	2.07892	3.89899
Aaas	3.73889	5.18787	3.15119	4.36001
Abat	4.99341	4.62169	2.69967	4.93637
Abcg2	2.30943	3.7555	1.02109	4.35694
Abhd15	0.576577	1.57155	0.198558	0.677485
Abhd2	3.22279	3.77318	1.77737	3.08927
Acaa2	1.72169	3.03483	2.09354	3.87224
Acadl	1.56499	3.505	1.39325	2.72825
Acat2	5.20367	5.86036	4.37002	5.06954
Acot1	2.53597	4.38486	1.12391	4.05848
Acot10	1.24032	1.87012	0.843448	2.60986
Acot11	0.666212	1.69113	0.374043	1.80306
Acot2	1.6669	3.04943	0.948374	2.84968
Acot5	0.720259	1.69822	0.190531	0.96192
Acot9	1.54545	2.20065	1.33189	3.18501
Acpl2	1.60018	2.80643	0.896301	2.13431
Acsf2	1.04663	2.7189	0.46834	2.59333
Acsl3	5.85608	7.70502	5.26925	8.39973
Acsl5	1.39402	2.48241	0.457176	2.52716
Acy3	0.56107	1.43269	0.164471	1.86145
Ada	0.778464	2.18916	0.150978	1.28267
Adam11	4.33969	5.74168	2.54091	4.94714
Adam12	2.5765	3.96	0.867938	3.67535
Adam15	1.94543	2.47562	1.21636	3.00244
Adam23	1.81575	3.60082	0.531423	3.29446
Adamts1	2.65997	4.30982	1.97012	4.16843
Adamts10	2.84519	4.14123	2.20468	2.88696
Adamts15	1.10981	3.1686	0.077053	0.446782
Adamts19	1.13601	1.90988	0.337877	2.02797
Adamts20	0.926868	1.99996	0.209951	0.700188
Adamts7	1.68841	2.41533	0.943856	2.67696
Adcy5	2.61025	3.29778	1.0699	2.8053
Adk	3.15578	4.23219	2.36783	4.49187
Adra1d	0.241887	1.72044	0	1.13369
Adss	4.27193	5.30576	3.44254	5.0057
Aen	3.22596	3.85074	2.66417	4.15454
Afap1l1	0.844313	1.52076	0.358573	1.59467
Agpat2	1.24816	2.22131	0.900092	2.01164
Agpat4	2.46838	2.52274	1.0584	2.8567
Ahcy	4.08105	5.22644	3.64975	4.51346
AI504432	1.50848	2.58014	0.388163	1.3942
AI506816	3.37972	4.112	2.32477	2.97133
AI646023	2.4952	2.96693	1.34303	2.67668
AI854517	2.75359	2.31448	1.45348	4.11902
Aif1l	3.17193	5.46373	2.24488	5.93966
Aim2	0.496067	1.42745	0.148818	0.496559
Aimp2	4.0161	4.98205	3.79061	5.07073
Ak2	4.92005	5.92548	4.64586	5.64371
Akr1b10	1.09716	2.40779	0.418286	2.47013
Akr1b3	2.39087	2.77113	1.04552	2.2959
Aldh1a1	2.79151	5.00911	2.1274	5.52148
Aldh1a3	1.72136	3.50097	0.258781	0.78425
Aldh1a7	0.536347	1.59985	0.252043	1.87688
Aldh2	2.81958	3.37205	2.23325	3.94665
Aldh5a1	3.2825	4.13718	2.89948	3.99431
Alg14	3.23709	4.13652	3.26312	4.75193
Alg3	3.35352	3.86078	2.97683	4.41737
Alg6	2.49987	3.55649	2.33968	3.08557
Alg8	2.97726	4.03786	2.53671	3.77501
Amd1	0.00129189	2.20524	0.00132055	0.000953107
Anapc5	6.11401	6.77491	5.5143	6.47053
Angptl2	2.17365	2.73442	1.05521	3.52157
Angptl4	0.577119	1.70637	0.453556	1.19537
Ankle1	2.59936	4.36323	0.486594	2.86634
Ankrd43	1.94621	3.9043	1.17187	4.18343
Ankrd49	3.4855	4.3068	3.16113	4.28611
Ankrd57	2.43433	3.45033	1.98255	2.95784
Anln	2.79589	4.37329	0.893535	3.17263
Ano1	1.51395	3.62206	0.403018	1.10345
Anp32b	6.22721	7.48684	6.10149	6.80705
Anxa11	0.818028	1.91212	0.637036	2.52972
Anxa2	1.26115	2.6181	1.38328	3.55766
Anxa5	2.33399	3.3608	1.55414	4.12115
Ap1s1	4.95822	5.02516	3.56702	5.51294
Ap1s3	0.36227	1.20867	0.192607	1.22305
Apba2	5.48132	5.9832	4.67714	6.01131
Apex1	5.57187	5.88377	4.64908	6.24935
Apitd1	2.96305	4.69954	2.31997	3.42397
Apod	0.515682	1.99186	0.14419	1.54213
Aprt	4.41124	5.16425	3.85108	5.80689
Arc	0.440132	1.55376	0.150608	0.865885
Arf4	6.10579	6.47276	5.61602	7.32558
Arhgap11a	3.27405	4.62529	1.46568	3.31546
Arhgap18	1.49663	2.64062	0.579756	2.28647
Arhgap19	3.11626	4.28235	1.81756	3.0558
Arhgap21	4.96485	5.33856	3.73823	4.77796
Arhgdia	5.56447	6.21606	4.90664	6.17619
Arhgef10	1.51773	3.0228	0.798274	2.40414
Arhgef17	2.26322	2.91657	1.09042	1.8952
Arhgef19	1.96459	4.20484	1.01445	4.33917
Arhgef3	0.928379	2.93068	0.973379	4.05011
Arhgef40	3.50039	4.87114	2.70983	4.57734
Arid5a	0.697724	1.96211	0.246642	1.48939
Arl5c	0.459183	1.00707	0.081067	1.91695
Armc10	4.52832	4.93407	3.97751	5.55447
Armc2	0.367478	1.46558	0.219961	1.13204
Arpc1b	1.57852	2.71523	1.36766	2.59728
Arsb	1.80471	3.02389	1.0579	2.37463
Arsk	1.76118	2.44806	1.34808	2.94408
Arvcf	4.61172	5.42441	3.5428	5.24289
Ascl1	7.06513	7.54868	4.84499	7.50784
Asf1b	3.25418	5.2542	1.52788	3.89354
Aspdh	1.77777	2.23056	0.5487	1.70846
Aspm	2.86716	4.28598	0.638439	2.75088
Asrgl1	3.08085	4.20475	2.73705	4.38658
Ass1	3.28648	5.59068	2.65637	6.75322
Atad2	3.09172	5.48435	1.31922	3.46785
Atad5	2.72744	4.15971	2.28917	2.57524
Atf5	3.54006	4.67596	3.26255	4.12624
Athl1	2.36684	3.46569	2.17378	3.01181
Atic	3.65838	4.77984	2.69903	4.59897
Atl3	3.0115	4.35155	2.59135	3.33795
Atoh8	1.78698	3.24553	0.629902	3.00219
Atp1a1	5.56336	6.83184	5.50056	7.04158
Atp1b3	4.9598	6.37379	3.48909	6.18478
Atp6v1e2	0.997742	1.85261	0.134668	1.13674
AU022754	0.26495	1.01261	0.0225187	0.905831
Aurka	3.57214	4.96842	2.26456	4.12198
Aurkb	4.18616	6.18125	1.2143	4.8421
AW011738	1.29805	3.14063	0.876186	2.96845
Axl	1.42603	3.20869	0.639873	2.97877
AY358078	1.06917	2.6939	0.789556	1.22394
B2m	2.52872	4.22723	2.01946	4.82263
B3galnt1	3.04957	4.06803	2.09841	3.57824
B3galt1	2.062	2.75398	0.764562	2.79823
B3galtl	3.10986	4.06468	2.11398	3.4052
B3gnt5	2.51812	2.82852	0.858606	2.32795
B4galt5	2.08903	2.9436	1.50328	2.8097
B4galt6	2.5515	3.04399	0.856788	2.90148
Bag2	1.72262	2.99487	1.89801	3.06608
Bag3	0.685736	1.58145	0.259533	1.79883
Bai2	4.61327	5.45188	3.65599	3.8728
Bak1	2.56828	3.65106	2.3694	3.87022
Banf1	6.09171	7.01333	6.02923	7.29472
Bard1	1.7566	3.40872	0.895917	1.94286
Batf3	0.584529	1.59412	0.206758	0.612274
BC003266	3.95097	4.67529	3.75524	5.1427
BC017612	1.50136	2.39679	1.08171	2.11206
BC026585	1.36349	2.38092	1.47019	3.14785
BC030867	1.40437	3.06623	0.264599	1.70896
BC048355	3.4982	5.17053	1.86609	4.64666
BC048403	1.37776	1.94993	0.733688	2.04602
BC055324	2.65483	4.10009	1.89779	2.4811
BC064078	4.79133	7.10389	3.17897	7.23989
Bc1	0	0	0	3.23837
Bcam	1.73379	3.24606	1.59098	2.62879
Bccip	5.26536	6.36107	4.76188	6.88699
Bche	0.822897	1.7155	0.177263	1.66257
Bckdhb	2.75667	3.74023	2.68678	4.35082
Bcl2	1.44114	2.61783	0.568228	2.12264
Bcl2l12	3.20327	4.80234	2.36166	4.76317
Bdh2	1.71023	2.0068	1.25066	3.8002
Bend4	1.96142	2.87616	1.03753	1.65993
Bhlhe40	0.677862	2.05051	0.404642	2.14134
Bicc1	0.366227	1.64749	0.112883	0.278276
Birc5	4.65374	6.70833	1.99842	5.72148
Blm	2.88345	4.11211	2.25925	2.6305
Bmp3	0.265811	1.51107	0.419394	2.26635
Bmpr1b	1.09322	2.07535	0.426726	2.49015
Boc	0.74099	1.47338	0.115869	1.42984
Bok	2.68755	3.39438	2.02342	3.18201
Bola2	5.4801	6.29321	5.452	7.14195
Bola3	3.80614	4.90147	4.041	5.63446
Brca1	2.07786	4.21186	1.2039	2.41391
Brca2	1.76223	3.26877	1.32866	1.71796
Brip1	0.99818	2.79364	0.122964	1.47723
Bst2	0.403414	1.14868	0.188184	1.70199
Bub1	3.00279	4.78475	0.808075	3.5963
Bub1b	3.51187	5.17358	1.34505	4.15906
Bves	1.38146	3.34634	0.878615	4.43152
C1qc	0.555578	1.98314	0.907661	1.78262
C1ql4	0.436539	1.93134	0.466222	0.979858
C1qtnf6	0.953285	2.07143	0.62824	2.74241
Cacng4	5.34164	4.74116	2.71721	4.14109
Cad	3.51352	4.44227	2.73532	3.4582
Cadps2	0.983006	2.34154	0.290268	1.80551
Capn2	3.64086	4.1173	2.68931	4.11898
Capn5	1.00174	1.61144	0.437782	1.58191
Car14	2.37004	2.95709	1.96465	6.05312
Car2	5.4661	6.8285	5.82012	7.95863
Carhsp1	5.97228	6.14499	4.69538	6.32734
Casc5	2.39413	4.16103	0.520757	2.1778
Caskin2	3.00303	4.92414	2.61486	4.4942
Casp6	3.57843	4.01902	3.05916	4.9778
Casp7	2.08845	3.4018	1.59947	2.85947
Casp8	0.802134	2.43782	0.281824	1.89921
Cast	1.05724	2.50756	0.369329	2.02658
Cat	4.20286	4.88315	3.88133	5.42265
Cbr3	1.21387	2.2609	1.04146	3.74942
Cbx5	5.41699	6.28203	4.4704	4.93619
Ccbl2	0.58332	1.91072	0.602887	2.3089
Ccdc102a	0.553101	1.52903	0.0529246	1.1432
Ccdc138	2.09586	3.29339	2.03312	2.61171
Ccdc18	1.42322	2.19412	0.628993	1.42483
Ccdc34	4.12705	5.38188	3.53703	4.84752
Ccdc41	3.66897	4.53136	2.87447	3.99269
Ccdc46	1.40015	2.76866	1.10303	1.97462
Ccdc61	3.24954	4.14551	2.41213	3.82795
Ccdc74a	0.883851	2.161	0.487015	1.02694
Ccdc8	3.91757	4.41913	2.86483	4.18709
Ccdc85c	5.71865	6.66982	4.98995	5.59868
Ccdc99	2.05929	3.42987	0.777898	2.39317
Cchcr1	2.22844	4.18621	0.434697	2.43781
Ccna1	0.890221	1.27819	0.0409543	0.840207
Ccna2	5.10686	7.10072	2.78167	6.00394
Ccnb1	4.8916	6.52585	2.12512	5.59694
Ccnb2	4.09914	5.65277	1.9649	5.30166
Ccnd1	7.93229	10.4575	4.88348	9.05697
Ccnd3	3.30405	4.43216	3.44727	4.17477
Ccne1	1.86972	4.15725	0.599298	3.01208
Ccne2	1.89681	3.90237	1.62377	2.56166
Ccnf	2.96674	4.68417	1.1417	3.62458
Ccnjl	3.32586	3.5853	2.48818	3.97809
Cd109	0.358952	1.60017	0.058786	0.810809
Cd1d1	4.50145	5.44286	3.46407	5.94604
Cd1d2	3.16922	4.07403	2.24243	4.61692
Cd44	2.27514	4.3348	0.887357	4.23789
Cd83	0.516613	1.79571	0.190911	1.03567
Cd9	3.57912	5.36203	3.34557	7.18742
Cdc14a	2.71314	4.26441	2.21002	4.34284
Cdc20	4.93289	6.43687	2.61597	5.7977
Cdc25a	3.00354	3.86448	2.34529	3.10767
Cdc25b	4.57672	5.36966	2.31921	5.24136
Cdc25c	2.9437	4.33798	0.821989	3.94386
Cdc42ep1	0.804172	2.66513	0.435553	3.34059
Cdc42ep4	5.75384	6.06776	4.04543	5.5233
Cdc42se1	4.31294	4.86662	3.84902	5.28602
Cdc45	2.78013	4.92622	1.49637	3.5058
Cdc6	1.60863	4.14012	0.284588	2.39022
Cdc7	3.61467	5.33236	2.73084	3.76441
Cdca2	3.08775	4.79265	0.946906	3.54373
Cdca3	4.39621	6.04846	2.357	5.47377
Cdca4	4.3991	5.35663	3.86829	4.58328
Cdca5	3.06068	5.12939	0.591723	3.73962
Cdca7	3.80109	5.96193	1.88442	4.72679
Cdca7l	2.55526	4.76733	0.737	3.82003
Cdca8	4.72675	6.4724	2.18837	5.56474
Cdh11	4.42442	6.14921	3.27703	6.29384
Cdh2	5.93658	7.19446	5.10911	7.03441
Cdh20	4.06726	5.79596	1.91411	5.30865
Cdh24	3.4491	3.98761	1.61714	2.57356
Cdh3	0.210638	0.843051	0	1.07435
Cdk1	3.98247	5.85552	1.36784	4.79586
Cdk14	3.46883	3.46946	1.77677	3.0301
Cdk2	3.66472	5.92003	2.47375	4.66125
Cdk6	1.74744	3.37545	1.25412	1.53655
Cdkn1a	1.63632	2.91868	1.78514	2.65463
Cdkn2c	3.52414	5.61705	2.1762	5.06788
Cdkn3	2.48257	3.9029	0.813038	3.75977
Cdon	4.23238	5.69877	4.14284	6.6223
Cdr2	2.1265	3.18417	1.66169	2.7227
Cdt1	3.82639	5.88055	2.58859	4.02591
Cdv3	4.3319	5.20154	3.75602	4.9557
Celsr1	0.571569	1.86053	0.120233	1.13002
Cenpa	4.45279	5.7177	2.52996	5.4643
Cenpe	3.03672	4.26058	1.10467	3.3808
Cenpf	3.4834	4.87134	1.1062	3.59463
Cenph	2.6223	4.70449	1.09512	3.46753
Cenpi	1.99563	3.87661	0.400443	2.50864
Cenpk	2.26799	4.38179	0.723577	3.08083
Cenpl	3.04049	4.44324	1.9948	3.63172
Cenpm	2.87858	4.75123	1.02469	3.82758
Cenpn	2.67565	4.24522	2.2052	3.27837
Cenpp	2.58412	4.44388	1.41131	3.82749
Cenpq	3.42497	4.76519	2.81109	4.16362
Cenpv	4.2982	4.9949	3.52716	4.95374
Cenpw	1.55774	3.03348	0.807229	2.48906
Cep152	2.07776	3.46982	1.65936	2.08049
Cep192	2.99021	4.00795	2.22261	2.53234
Cep55	3.43355	5.05942	0.982633	4.06991
Chaf1a	3.138	5.08331	2.02253	3.29588
Chaf1b	2.85386	5.02345	1.26312	3.63051
Chek1	1.97336	3.99765	0.445756	2.66933
Chek2	2.08997	3.84842	0.621776	2.53075
Chpt1	2.19265	3.06228	2.05514	3.26486
Chrdl1	1.32586	3.56917	0.344354	3.38102
Chst11	3.2659	4.28972	1.52027	3.67562
Chst3	2.26027	4.06228	1.43484	3.86106
Chtf18	2.11915	4.10281	1.78502	2.42737
Cit	1.88767	3.18707	1.30588	1.30568
Ckap2	3.90785	5.46028	2.03922	4.73561
Ckap2l	4.02727	5.78979	1.50234	4.62103
Ckap4	5.50519	6.0432	4.85696	5.80504
Cklf	2.54259	3.90535	2.20871	3.32903
Cks1b	4.81158	6.28847	3.84602	5.7102
Cks2	5.2698	6.71255	3.43611	6.2686
Cldn1	0.281476	1.17262	0.0368107	1.05426
Cldn12	3.44495	4.55973	3.6908	4.80024
Clec2d	2.55383	3.05286	2.19653	4.43285
Clic1	5.41764	7.23681	4.45772	7.20999
Clic4	5.07142	6.16731	4.39442	5.98648
Clrn1	1.49415	3.5904	1.34708	4.64795
Clspn	2.25523	4.37451	0.504835	2.4766
Cmtm3	2.64941	4.04454	1.50243	3.75459
Cmtm8	1.7134	2.44108	0.836048	1.52413
Cndp2	3.94494	4.9052	3.49569	5.0426
Cnn3	6.6757	7.33686	5.69449	7.45486
Cnp	4.52813	6.23129	3.60516	6.78556
Cnpy4	3.85802	4.78048	3.48513	4.89223
Cntn6	1.4903	3.24087	0.368162	3.22047
Cntnap2	2.12174	2.38997	1.11682	4.0521
Cobl	1.41074	2.83377	0.973996	3.07741
Cobll1	1.27209	1.72463	0.17017	0.765589
Col11a1	1.24356	1.74621	0.657517	2.06472
Col18a1	2.28621	4.05122	1.91012	3.91616
Col23a1	3.09702	5.46753	1.09469	5.21181
Col2a1	5.29853	7.15704	4.20838	7.85074
Col4a1	2.41953	3.69239	1.06343	3.2294
Col4a2	2.38057	2.91923	1.02031	2.15407
Col4a5	1.76768	3.02269	1.61612	2.85242
Col4a6	0.92811	2.17757	0.396997	1.21019
Col5a1	0.636382	2.11983	0.169286	1.96726
Col5a2	1.96277	2.33548	0.804881	2.72506
Col9a1	3.39538	6.00008	1.47462	5.22431
Col9a2	2.66292	4.45193	1.18981	4.58858
Col9a3	4.15747	5.62696	2.71326	5.94953
Copz2	0.632798	1.58162	0.571755	2.04446
Coro1c	5.37512	5.91981	4.67694	5.76944
Cort	2.11159	3.44977	1.37509	1.90076
Cox4i2	3.19852	6.26515	2.02452	6.93654
Cox6b2	3.36268	4.30203	2.68802	4.76368
Cp	3.54956	5.94893	2.13952	6.37916
Cpd	2.86684	3.99365	2.45632	3.21391
Cpne2	0.313247	1.70076	0.177476	0.778138
Cpz	0.352568	1.28162	0.0563749	1.15734
Crabp2	2.50891	4.25002	0.479211	2.08919
Crat	2.68373	3.34879	2.22736	3.45178
Crb1	3.70968	5.05466	4.18926	5.09375
Creb5	1.53103	2.96179	0.984594	2.29682
Creg2	0.975023	2.51406	0.698402	3.31488
Crhbp	0.553193	1.95855	0.0746552	0.874176
Crim1	2.18502	3.00713	1.71558	2.87423
Crip2	4.22078	5.63943	3.18532	6.4226
Crot	4.54086	5.2668	4.06975	5.9598
Crtap	1.67328	3.29632	0.952406	2.89071
Crybb1	0.217471	0.54065	0.233455	2.91509
Crym	5.71805	8.29721	5.03345	10.1788
Cryz	2.86248	3.86611	2.92932	4.58605
Csf1	1.11876	2.42415	0.368363	2.19354
Csrp1	2.68974	5.19917	1.70232	4.92897
Csrp2	5.87874	7.09084	4.35755	7.13407
Ctdsp1	3.57744	5.12742	3.48823	5.09087
Ctdsp2	6.26336	7.23072	5.90217	6.78829
Ctdspl	2.04672	3.56714	1.39661	2.92479
Cth	2.81793	4.28712	2.53954	4.88882
Cthrc1	3.14221	3.21458	2.48901	4.83476
Ctnnd2	4.10729	3.99361	1.79972	4.12923
Ctps	4.02315	4.81516	3.37604	4.53845
Ctsc	1.16985	3.30736	0.603119	3.66881
Ctso	1.58087	3.17488	1.54625	3.9502
Ctsz	4.09057	5.02222	4.33344	5.65613
Cux1	5.13831	5.90824	4.53728	5.46538
Cxcl16	1.43431	3.51448	0.872898	3.86701
Cxcr4	4.8683	7.17908	2.57775	6.67238
Cyb5	4.5822	5.33848	3.4384	5.82337
Cyba	1.62799	3.32736	1.60676	3.87006
Cyp1b1	2.78185	4.81426	1.68529	4.61956
Cyp20a1	2.95408	4.33996	2.09269	4.26286
Cyp26a1	2.75693	5.64546	0.348909	4.31259
Cyp26c1	0.894628	2.79414	0.0812998	0.995989
Cyp2d22	2.01662	3.82574	0.838505	3.81885
Cyp2j13	0.194951	0.968161	0.204614	1.35781
Cyp2j6	2.37913	4.05305	1.86803	5.62203
Cyp2j9	0.415881	1.55601	0.266519	2.81265
Cyp39a1	2.20095	3.92073	1.29868	3.67204
Cyp7b1	1.34327	2.4136	0.847863	3.06859
Cyr61	0.602126	2.28153	0.579826	3.1202
D10Wsu102e	3.49618	4.45485	3.07408	4.26427
D14Ertd449e	1.28284	2.66524	0.790283	3.46901
D16Ertd472e	2.30662	2.77131	1.26169	2.71827
D17H6S56E-3	0.672138	1.39197	0.227959	0.919424
D1Ertd622e	3.62757	4.5444	3.59727	4.56082
D2Ertd750e	3.53017	5.15006	1.64513	4.41833
Dab1	2.82996	4.13272	2.35272	4.35673
Dab2ip	4.52877	5.04807	3.71159	4.42706
Dag1	4.92664	6.24134	4.80553	5.29109
Dap	2.98918	3.87879	3.07969	4.20835
Dapl1	5.93053	7.83838	3.15773	7.44947
Dapp1	1.0821	2.4917	0.539022	2.88015
Dars	4.87606	6.15015	4.78762	6.65727
Dbf4	4.09591	5.33423	2.81786	4.55388
Dbi	6.446	8.67156	6.40918	10.6048
Dcbld2	2.45546	3.99036	1.39541	2.96082
Dclk2	4.69	5.21056	3.15779	4.51621
Dctd	1.82979	2.66261	0.848914	2.02191
Dctpp1	4.79767	5.91209	4.63329	5.59731
Dcxr	2.05343	2.69716	1.65069	3.60089
Ddit4l	0.935789	2.3644	0.169562	2.36642
Ddost	5.35331	6.42697	5.43519	6.46034
Ddx11	1.85584	3.24737	1.26433	1.98373
Ddx39	5.08964	5.9838	4.5629	5.66613
Degs1	2.86685	3.94858	2.38562	4.17129
Dek	6.32098	7.92947	5.88038	6.90357
Dennd1a	4.26215	5.62545	4.26595	5.66659
Dennd4a	2.92768	4.0425	2.88048	3.62824
Depdc1a	2.94313	4.55095	0.79422	3.5191
Depdc1b	2.02235	3.72403	0.401093	2.45882
Dgcr2	5.39944	6.05617	4.73591	5.69401
Dgkb	0.31627	0.930621	0.188606	1.61048
Dgkz	4.55615	5.66173	3.5669	5.0369
Dhcr24	4.59614	5.73255	3.25542	3.78315
Dhfr	2.07686	3.95576	1.84013	2.96515
Dhrs7	2.60505	4.01369	2.47566	4.8711
Diap3	1.09118	2.63993	0.413358	1.30072
Dio3	1.5681	3.94624	0.129999	1.99309
Dio3os	1.58161	4.08746	0.101569	2.03921
Diras2	3.60987	4.02748	2.30335	4.97027
Dkk3	7.26719	8.89885	5.21509	8.99518
Dleu7	0.95134	1.67488	0.0492945	1.62218
Dlgap3	4.00504	5.20381	2.92877	4.84677
Dlgap5	3.07875	4.61937	1.04832	3.77929
Dll1	5.6578	5.6352	3.8149	6.5054
Dmc1	0.560968	1.73849	0.186681	1.08542
Dna2	2.18998	4.05189	1.13229	2.37381
Dnajc9	4.86066	6.53096	4.43016	5.6763
Dnase1l1	0.621244	1.78161	0.707631	1.61481
Dnmt1	4.88988	6.23949	4.32971	4.57715
Dock1	1.72441	3.39677	0.656235	3.00141
Donson	3.54651	4.56778	3.08095	3.63414
Dpy19l1	3.45115	4.83368	3.42158	4.2869
Dpyd	0.732319	1.97596	0.354075	1.74199
Dscc1	1.5227	3.59154	0.615622	2.29142
Dsel	1.81209	3.12726	1.80721	3.02313
Dsn1	2.96986	4.49445	1.90891	3.299
Dtl	2.56788	4.93367	0.585604	3.18246
Dtx1	5.23545	4.89067	3.17227	4.38304
Dtx3l	0.619645	1.77319	0.368437	1.85055
Dtx4	4.51228	6.58612	2.87455	6.02147
Dtymk	5.80397	6.98473	5.50908	6.6408
Dusp10	1.96821	2.85323	1.45241	3.7646
Dusp16	3.67584	5.86286	3.09498	5.94209
Dusp6	3.60875	5.1922	2.46195	4.51321
Dut	3.92884	5.82174	3.91033	5.18995
Dzip1l	2.30534	3.65148	0.720141	2.63667
E2f1	4.82776	6.70219	2.72324	6.1891
E2f2	2.62571	3.9027	2.02001	2.36445
E2f6	3.68761	4.83333	3.45395	4.28695
E2f7	2.4603	4.48017	0.416886	2.42734
E2f8	2.78169	5.19688	0.570367	3.28157
Ece2	2.17265	2.95609	1.21904	3.44552
Ect2	3.58669	5.25041	1.36594	4.23279
Ednrb	2.21173	3.76557	1.06718	3.89156
Eef1d	4.49623	5.5652	4.33885	5.82748
Efcab1	0.668451	2.01678	0.172818	1.67979
Efcab6	0.567005	1.11495	0.213248	1.44467
Efemp1	0.810406	1.73458	0.201502	1.37589
Efemp2	2.96339	4.43986	2.75509	4.26125
Efha1	3.89636	4.38477	3.34565	4.72257
Efhd1	0.562238	1.40099	0.287472	1.53469
Efhd2	3.04643	4.4205	2.25844	4.50763
Efna1	1.05656	2.69508	0.691454	3.46052
Efna4	2.58749	3.47839	1.54392	3.69274
Efna5	2.93342	3.29602	1.17489	3.33646
Efnb1	3.79722	4.47914	2.84672	4.51517
Efnb2	4.66381	5.61474	2.81311	6.03204
Egfem1	0.323483	1.42503	0.116605	0.605536
Egfl6	0.202306	0.723922	0.186108	2.57021
Egfl7	1.69245	3.39935	1.20662	4.03998
Egfl8	1.71186	2.69995	1.49305	3.11514
Egln3	1.50478	2.57554	1.08882	3.06881
Ehd2	3.66723	5.49146	1.93309	5.02409
Eif1ax	5.78869	6.66141	5.54999	6.70155
Eif2ak1	3.52082	4.05899	2.98848	4.36398
Eif4ebp1	2.18588	3.3228	2.13049	3.36361
Elf4	0.323404	1.47284	0.115663	0.657474
Elmo1	1.67882	2.42443	0.97711	1.95677
Eln	1.33014	3.59145	0.524942	2.6172
Elovl1	2.18994	3.26422	1.88793	3.42892
Elovl5	4.25301	5.87235	2.88363	5.80626
Elovl6	3.18455	3.59542	1.93787	2.96868
Emb	2.88813	3.70065	1.75934	3.84736
Emd	4.72485	5.39104	4.31783	5.46786
Eme1	2.4636	4.17531	0.427202	2.79599
Emilin1	1.35045	2.99349	1.08376	4.10351
Emilin2	1.38333	2.93942	0.718963	3.38066
Emp2	0.374053	1.60794	0.0901072	0.786733
Enkur	1.47929	2.29291	1.17678	3.13133
Eno1	7.11771	8.50153	6.61397	8.57696
Enpp2	2.28342	4.15381	1.38391	4.90991
Entpd2	1.88934	4.45824	1.34439	5.69025
Epdr1	2.64631	3.85473	2.38506	4.43383
Epha2	3.4498	4.17591	2.09917	4.24931
Epha3	3.43374	4.43978	1.89307	3.6601
Epha4	2.95496	2.89041	1.05871	2.95584
Ephb1	1.82107	3.71477	0.699946	3.99679
Ephb2	5.67303	6.04105	4.18546	5.33294
Ephb3	3.55132	3.87806	2.22715	4.04967
Ephb4	1.47869	2.88242	0.603567	2.55616
Eps15	3.27161	4.00846	2.87579	4.8104
Erap1	0.696171	1.86378	0.666455	1.80076
Erbb2	1.51118	3.18679	0.461137	2.73686
Ercc6l	2.08419	4.27222	0.668672	2.61461
Erf	2.88143	4.66334	3.25419	4.28412
Eri2	3.45688	4.42045	2.88698	3.77807
Ermn	0.157238	1.26365	0.0352731	1.24494
Ermp1	2.89926	3.90826	2.66299	3.55564
Esco2	2.75389	5.05347	0.566083	3.56128
Espl1	2.79045	4.49408	0.66022	2.65246
Espn	5.32867	7.45464	3.35682	7.36295
Esyt1	2.39525	3.62236	1.84069	3.24268
Etl4	1.05744	2.38088	0.319401	1.82116
Ets1	0.824751	2.04627	0.289772	1.09097
Ets2	2.48214	3.39703	1.66798	3.40837
Etv1	1.60712	3.53824	1.20953	3.48671
Etv4	1.91126	3.883	0.546034	2.63116
Etv5	4.24528	6.66785	2.24892	5.698
Evc	1.95791	3.76778	0.476872	2.78076
Evc2	1.81622	3.20011	0.653148	2.70581
Exo1	1.62189	3.82052	0.208479	1.94289
Exosc2	4.12715	5.07645	3.88076	4.6917
Exosc3	4.62916	5.35456	4.36083	5.57445
Exosc6	2.87987	3.6322	2.33266	3.51201
Exosc8	4.05617	4.92152	3.69109	4.70941
Eya4	0.579826	1.88346	0.125239	1.29395
Ezr	3.37996	4.82936	3.79966	5.21613
F2r	3.93458	4.19835	2.59171	4.57561
Fads1	5.65402	6.36566	4.73881	5.63161
Fads2	6.10784	7.01183	5.26909	6.09756
Fads3	1.56983	3.21361	0.961639	2.92633
Fah	3.04705	4.27581	1.79595	4.26445
Fam102a	3.82126	4.78853	3.96547	4.95455
Fam102b	2.32572	3.16146	1.76323	2.78281
Fam111a	2.48223	4.90673	0.644707	3.33352
Fam115c	0.54345	1.66931	0.278632	1.42743
Fam118a	3.113	3.95262	2.74476	3.91501
Fam122b	1.93641	2.90302	1.47678	2.54333
Fam126a	3.48025	4.4566	2.76513	4.11104
Fam129b	3.36661	3.70756	2.47395	3.8198
Fam132b	0.738273	1.51225	0.310874	1.0938
Fam162a	5.20868	6.18052	5.60432	7.45331
Fam167a	1.24539	2.63395	0.244882	0.786903
Fam174b	1.1691	1.3445	0.307901	1.88145
Fam181b	1.66559	2.6427	0.523103	1.7592
Fam184b	2.85842	4.74511	1.95392	5.24532
Fam189a2	2.83278	2.90357	1.18408	3.12844
Fam19a1	1.31995	2.7033	0.459662	3.07936
Fam19a5	3.4672	4.2803	2.81462	4.46067
Fam38a	2.14169	4.20201	0.861425	1.58679
Fam46c	1.15991	1.64529	0.494073	1.50242
Fam49a	2.04466	2.68751	1.42388	3.69107
Fam54a	1.82385	3.71505	0.498541	2.59632
Fam5c	0.229044	0.965268	0.132181	2.02502
Fam64a	4.23386	5.98573	2.10225	5.03022
Fam69c	2.92031	5.28542	0.990102	4.6613
Fam70a	1.94615	2.55027	0.499779	1.01046
Fam81a	0.549472	2.05107	0.0647684	0.951047
Fam83d	3.05615	4.42773	0.581246	3.33497
Fam84b	1.60982	2.99961	1.32882	3.59634
Fanca	2.11305	4.0752	0.469963	2.00587
Fancb	1.63844	3.08534	1.02936	1.99684
Fancd2	1.28571	3.13491	0.497451	1.641
Fancg	2.1583	3.18998	1.46486	2.19783
Fanci	1.74173	3.58103	0.457596	2.42393
Farp1	3.1139	3.7604	2.0282	2.96292
Fat1	3.31952	4.97932	1.7508	3.80732
Fbln1	1.81688	3.49187	0.34897	2.38708
Fbln7	0.21567	1.21634	0.249249	1.15554
Fbn2	1.38995	2.24421	0.380815	1.02933
Fbxo10	3.0177	3.53968	2.20906	3.21497
Fbxo48	1.51679	3.16702	0.495851	1.26734
Fbxo5	4.80002	5.79892	4.40179	4.81025
Fbxw17	2.4725	3.33319	1.49113	3.06502
Fbxw7	5.42157	5.69202	3.54216	6.07
Fen1	4.14543	5.86962	3.55213	4.6809
Fgf13	3.68703	3.89811	1.65868	3.2046
Fgf15	4.944	7.54351	1.71179	5.54069
Fgf3	1.0193	1.83793	0.056023	0.255886
Fgf9	3.23943	4.70317	2.21546	4.76003
Fgfr1	2.75755	4.51489	1.8108	4.38792
Fgfrl1	3.05373	3.62122	2.44171	3.76743
Fgl2	0.554893	1.42668	0.0922789	1.2968
Fhl1	5.49257	6.20243	4.11162	6.09556
Fhod1	1.99764	3.49262	1.59105	2.59356
Fignl1	3.00932	5.14717	1.20605	3.68753
Fjx1	3.45796	4.53724	1.7806	4.10237
Fkbp10	0.863042	2.00573	0.884989	2.41955
Fkbp14	2.28915	3.10195	1.73629	3.86517
Fkbp9	2.45767	4.45441	1.74357	4.48752
Flna	5.09498	5.7553	4.01666	5.31049
Flrt1	1.0019	2.05176	0.0982114	0.545528
Flrt2	2.599	2.92388	1.06978	2.73685
Fmnl3	2.31777	3.27622	1.61485	2.14765
Fn1	3.21252	4.89304	2.99319	4.25954
Fnbp1	3.97732	4.55337	2.98479	4.51746
Fndc3c1	1.61316	3.23391	0.278517	1.67247
Fos	2.23653	3.19277	3.00352	4.92002
Foxd1	2.32156	3.35707	1.30901	2.59552
Foxd2	0.428824	1.88007	0.314991	1.64808
Foxi3	1.11076	2.79945	0.160104	1.44665
Foxj1	1.2215	2.51511	0.894881	2.90315
Foxm1	4.21869	6.15999	1.65049	4.3948
Foxn2	2.93602	3.66971	1.51906	3.55415
Foxn4	5.14578	5.25835	2.45499	3.33954
Frmd4a	5.31515	6.10719	3.22396	5.25226
Frmpd1	3.19503	3.66567	1.5358	3.66271
Fstl1	4.31365	5.37106	2.67153	5.13656
Fuca2	1.83157	2.88153	1.167	2.8245
Fut8	3.14388	3.55373	1.81656	3.18265
Fxyd1	3.30201	5.22332	1.73027	6.37522
Fxyd3	1.86064	2.99486	0.866538	4.27573
Fxyd6	5.34839	5.76403	3.48241	5.24596
Fxyd7	1.57923	2.77596	0.220462	3.17174
Fzd1	1.12733	2.51796	0.869858	2.64689
Fzd5	4.6333	6.52084	2.89177	5.86723
Fzd7	2.32952	4.08324	0.889352	3.62371
G0s2	0.843817	1.16946	0.385657	1.81695
G2e3	3.76077	4.66575	2.35565	4.05616
Galk1	3.4577	4.98219	3.59495	5.0612
Galm	0.682902	1.85282	0.508829	2.39464
Galnt10	2.07365	3.66088	1.56745	3.64372
Galnt12	0.239536	1.19345	0.0820185	0.653907
Galnt13	3.39725	4.21649	3.07984	4.43385
Galntl1	2.17377	2.29447	0.550618	1.39822
Gar1	3.92846	5.03456	3.70209	4.88037
Gas1	4.68161	6.77071	3.06127	6.48423
Gas2l3	2.63485	4.33974	0.611255	2.96424
Gas5	5.2307	5.90584	4.69578	5.9528
Gatm	0.714941	2.01517	0.389342	1.23733
Gbe1	3.06825	4.24835	2.9362	5.21699
Gca	1.57124	2.97742	1.7295	5.05074
Gcat	1.87977	3.18222	1.25212	2.34431
Gcnt1	0.450215	1.13407	0.160373	1.30868
Gcnt4	0.860128	2.82816	0.357138	3.22402
Gcsh	3.95906	4.85807	4.07758	5.43557
Gdf6	0.854621	1.63508	0.0169133	0.429517
Gdpd2	0.165562	1.10221	0	1.71557
Gemin6	2.80074	3.84067	2.54683	3.5716
Gen1	1.62189	3.03779	0.51939	1.85248
Ggct	0.933205	1.43774	0.383758	1.62808
Ggh	3.02163	4.14188	3.0718	4.79098
Ghr	1.20727	1.42163	0.375029	1.5781
Ghrh	0.855325	1.22184	0.321463	2.40099
Gins1	3.61116	5.30333	2.28673	4.25223
Gins2	2.8057	5.22095	1.69737	3.83129
Gins3	2.14417	4.03175	1.32383	2.90448
Gja1	0.645085	1.33516	0.545893	2.27661
Gjc1	4.55377	5.86705	3.09275	4.97276
Glb1l2	2.63448	4.80621	2.39519	3.857
Gli1	3.57305	6.27166	0.347533	2.99758
Gli2	2.34192	4.07835	0.591656	3.16687
Gli3	3.03403	4.95387	1.73137	4.25291
Glipr2	2.02256	3.47038	0.758426	3.51799
Glrb	1.66918	2.7657	0.927594	4.34944
Glt25d2	1.87239	3.85692	0.843772	3.23107
Gltp	3.49923	5.05726	2.85852	4.63575
Glul	6.6128	7.99069	5.6525	8.12417
Gm10035	0.525252	0.9937	0.224734	1.54539
Gm106	0.598673	1.16517	0.335954	1.52347
Gm11837	2.06168	2.55322	1.47078	2.98269
Gm12238	0	3.02266	0	0
Gm15421	4.35844	5.15638	4.45103	6.01997
Gm16379	6.28732	7.03419	5.81731	7.94569
Gm1673	4.9915	4.94323	3.07896	4.82494
Gm2061	1.2641	2.15598	0.78671	2.54708
Gm2a	2.33779	3.37612	2.25629	3.94253
Gm4535	2.36885	2.63384	0.00182595	3.86189
Gm5424	3.67733	6.13515	3.02473	7.33062
Gm5506	8.29592	9.73941	7.77404	10.427
Gm5643	0.00672716	3.65828	0.0012396	6.06078
Gm6525	4.04852	4.65608	3.87174	5.45405
Gm6531	1.01341	1.9019	0.648222	1.66996
Gm6793	0	4.52369	0	2.59979
Gm7334	2.70097	3.71156	2.31542	4.52539
Gm7694	1.85379	3.45852	1.8375	2.98403
Gm8096	0.647429	1.60589	0.1788	1.14707
Gmds	2.11688	2.80213	1.30529	3.00096
Gmnn	3.67632	6.04958	1.64566	4.77
Gna12	4.91135	5.73283	4.31549	5.55879
Gnai2	6.69754	8.31666	5.70604	8.4064
Gnb4	2.36529	3.55844	1.86173	2.6451
Gng10	4.04757	4.27169	3.07815	5.41873
Gng11	0.706092	2.08676	0.695709	2.91845
Gng12	1.89852	2.85361	1.74459	2.83639
Gnl3	4.23666	4.97913	3.91288	5.08408
Golm1	3.97271	5.16633	2.73661	4.97394
Gpc1	4.27663	5.09639	3.15581	5.13213
Gpc3	2.40491	4.7298	1.25557	4.23937
Gpc4	2.3779	3.4898	1.71973	2.99658
Gpc6	1.95351	3.44361	0.518452	2.42993
Gpm6a	6.75406	7.5268	6.06877	8.05965
Gpr12	1.09739	1.80289	0.274537	1.10735
Gpr124	2.17985	4.22091	1.52063	4.05745
Gpr125	4.08624	4.74585	3.57611	4.58484
Gpr179	1.57533	2.46779	0.939142	1.77666
Gpr37	5.01824	6.34976	3.25187	7.40523
Gpr56	4.47579	5.22884	2.07348	4.8003
Gpr98	2.55053	3.82814	1.99161	3.17272
Gprc5b	2.89841	3.86367	2.23724	3.57385
Gprc5c	3.18673	4.97249	1.68765	4.54225
Gpsm2	3.58791	4.84799	2.09588	4.23947
Gpx3	1.79733	2.908	1.25165	2.97234
Gpx7	2.22249	3.65572	1.86366	3.91793
Gpx8	3.41952	5.6758	1.96182	6.27069
Gramd3	1.35565	1.87374	0.874565	2.25234
Grb10	5.56252	7.06992	3.99658	6.66484
Greb1	1.15886	2.17015	0.437895	1.45957
Grid2	0.636208	1.6909	0.385311	1.7945
Grn	3.28891	4.18786	3.31561	4.67012
Grwd1	3.23411	3.92113	2.76523	3.94509
Gsbs	2.12535	2.98625	1.51931	4.26045
Gsg2	1.88391	3.55131	0.596228	2.32147
Gsr	2.40201	4.089	2.97314	3.8326
Gsta4	4.07339	4.9756	3.84343	6.78874
Gstk1	1.45912	3.34567	0.766818	4.01626
Gstm1	3.37476	5.56894	2.3574	6.7529
Gstm2	0.505866	1.50492	0.29596	2.00058
Gstm3	0.779827	2.24066	0.477979	3.38029
Gstm5	5.38943	6.7301	4.93116	7.9278
Gstm7	4.61961	4.80527	3.10778	5.00363
Gtse1	2.83728	4.41443	0.787291	3.29424
Gucy1b3	2.94792	3.62361	1.28842	3.70114
Gusb	2.57394	3.41131	1.88092	3.76957
Gyg	2.52098	4.00914	1.42673	4.54568
Gypc	1.7369	2.56763	0.673581	2.35116
H1fx	6.84095	7.96873	5.67673	7.5277
H2afx	5.94723	7.33438	5.0876	6.5561
H2afz	7.8426	9.16893	6.69907	8.78261
Hadh	3.57914	5.23028	2.81316	5.63645
Hapln3	0.915782	2.9194	0.173286	1.61551
Hat1	4.30923	5.98635	4.25721	5.23565
Haus3	3.18711	4.35635	2.55902	3.7783
Haus4	3.09396	4.68308	2.96454	3.8197
Haus5	3.39106	4.81158	3.20736	3.70843
Haus8	2.82957	4.0474	2.50203	3.3723
Hddc2	3.7831	4.63224	3.25229	5.39676
Hdgf	6.76636	7.43638	6.15654	7.35846
Hebp1	0.885294	1.83769	0.587868	2.0012
Hectd2	2.46898	3.09013	1.28595	2.19353
Hells	2.92809	5.24661	1.21681	3.65081
Herc6	0.565582	1.94023	0.148324	1.43608
Hes1	4.13531	6.72119	2.19687	6.56212
Hes5	6.03958	8.14518	4.11132	8.3434
Hes6	8.76189	8.83615	7.76552	9.31138
Hexb	2.35838	3.8631	3.09024	3.76709
Hey2	3.01292	5.16435	2.13347	5.5731
Heyl	2.84783	5.20503	1.29337	4.98013
Hhip	1.57291	3.48957	0.162781	1.70647
Hip1	3.57459	4.44323	3.01765	4.39609
Hirip3	4.77873	6.41121	4.17462	5.10755
Hist1h1a	0.952252	3.29528	0.365557	1.39255
Hist1h1b	2.24206	4.24088	0.396317	2.36559
Hist1h2ab	2.54384	3.62967	2.16204	2.69582
Hist1h2ad	3.08328	4.21319	2.70416	3.2499
Hist1h2af	2.83039	4.08572	2.40135	3.01236
Hist1h2ag	2.80211	4.00871	2.30928	3.12737
Hist1h2ah	3.12136	4.2549	2.70593	3.34466
Hist1h2ai	3.11226	4.26088	2.70416	3.30625
Hist1h2ak	2.86689	3.99214	2.54564	2.84897
Hist1h2an	3.11661	4.30872	2.63624	3.34747
Hist1h2ao	0.944894	2.72689	3.80841e-07	0.416566
Hist1h2bb	1.70104	3.10763	1.12566	1.79312
Hist1h2bf	2.08662	3.41179	1.43857	2.19754
Hist1h2bg	1.53519	2.86069	1.33154	1.8705
Hist1h2bh	2.07101	3.23606	1.51496	2.1745
Hist1h2bj	2.39359	3.98976	1.81083	2.73467
Hist1h2bk	2.27497	3.79383	1.78025	2.522
Hist1h2bl	2.36283	3.62903	1.7196	2.51873
Hist1h2bm	2.09213	3.87347	1.525	2.5949
Hist1h2bn	2.1129	3.55824	1.41197	2.33388
Hist1h2bp	1.3461	2.67033	0.857899	1.55025
Hist1h3a	1.89018	3.61708	0.767417	2.05923
Hist1h3b	2.19263	4.04273	1.05578	2.21408
Hist1h3c	2.08066	3.97995	0.831672	2.24734
Hist1h3d	2.25981	3.93103	1.02081	2.13522
Hist1h3e	2.13088	4.03733	1.22665	2.06494
Hist1h3f	0.91273	2.1539	0.378528	0.966182
Hist1h3g	1.71895	3.47544	0.721055	1.83244
Hist1h3h	2.03301	3.90724	0.890377	1.99905
Hist1h3i	1.91129	3.82638	0.857653	1.98576
Hist1h4a	1.68259	3.24001	1.0717	2.29513
Hist1h4b	1.49822	3.06778	0.346046	1.89902
Hist1h4c	1.73904	3.04965	1.41189	1.66247
Hist1h4d	2.46996	4.11931	1.19556	2.49587
Hist1h4f	1.53711	3.22959	0.410699	2.18022
Hist1h4h	1.56623	2.55821	0.481635	1.71842
Hist1h4i	1.85026	3.39712	1.24463	2.504
Hist1h4j	1.98827	3.59741	0.451647	1.95257
Hist1h4k	1.75729	3.3639	1.0717	1.89902
Hist1h4m	0.544994	1.61489	2.64879e-07	5.49514e-07
Hist1h4n	2.56034	3.99735	1.03862	2.67332
Hjurp	2.82773	4.04478	1.62805	2.84909
Hkdc1	4.58649	6.6166	2.867	6.96425
Hmga1-rs1	7.60886	7.89371	6.47758	8.06689
Hmga2	1.74904	2.55859	0.530725	2.01486
Hmgb1	5.78522	6.55282	5.35345	6.49403
Hmgb1-rs17	3.2985	4.02328	2.92168	3.84736
Hmgb2	6.4283	8.1464	4.92812	7.64241
Hmmr	2.85945	4.14535	0.873207	3.2634
Hn1l	4.0856	6.02349	3.2798	4.84603
Hopx	3.67741	5.77104	2.83385	6.80559
Hrh1	0.372549	1.50683	0.0919543	0.70874
Hs1bp3	1.61922	2.22614	1.1448	2.4366
Hs3st5	1.97537	2.34832	0.66901	2.24855
Hs6st2	2.19917	3.04111	0.574052	1.8221
Hsd17b10	4.609	5.21075	4.49178	5.99766
Hsd17b11	3.2743	3.88271	2.22433	4.91717
Hsd17b12	5.67302	6.17317	4.96369	6.48638
Icosl	0.455707	2.03527	0.086372	0.787213
Id1	4.66845	6.69957	2.96631	6.36393
Id2	4.61241	6.85681	2.80395	6.7067
Id3	4.3284	6.98019	2.90426	7.56206
Id4	3.89942	4.68559	1.9163	4.00458
Ide	3.37988	4.51463	3.41917	4.42889
Idi1	4.9614	6.00358	3.96288	4.56555
Idua	1.30989	1.8941	0.519336	2.35954
Ier5l	3.39831	3.61977	1.1849	2.7508
Ifi30	2.71177	3.71939	2.76379	3.79547
Ifi35	0.557043	1.03807	0.307342	1.77699
Ifit2	1.50809	2.78866	0.483609	2.02923
Ifitm2	3.09622	4.25438	1.80634	4.1077
Ifnar2	2.72901	3.55607	2.20005	4.04998
Igf2bp2	3.90973	4.68726	2.88433	3.57027
Igfbp2	5.24699	5.66526	4.69962	6.5287
Igfbp4	5.32231	6.76405	3.47145	6.56656
Igsf3	1.99641	2.39399	0.997894	2.54422
Il10rb	1.16099	2.09914	0.335872	1.87305
Il1rap	0.912552	2.01914	0.442903	1.90494
Il4ra	1.73427	2.28454	0.70141	3.08586
Ildr2	3.84528	5.50154	2.75991	5.02082
Immp2l	0.430009	1.09224	0.321843	2.22491
Impa2	1.17619	3.19316	0.550331	2.00868
Impdh2	5.18411	6.35678	4.8764	6.05703
Incenp	4.14147	5.79176	2.87124	4.42483
Inf2	0.746736	2.01785	0.421379	2.0099
Insig1	5.23084	5.7173	3.99377	4.34302
Insl6	1.18369	2.24719	0.228483	2.35648
Ipo5	4.93254	6.13315	4.66449	5.49597
Iqgap2	1.63669	3.33367	0.501829	2.10561
Iqgap3	2.33145	4.41674	0.442193	2.80694
Irak2	0.789958	1.23651	0.490436	2.56139
Irf1	1.18594	2.77937	0.810798	2.14438
Irs1	3.12964	4.23651	0.980226	3.67895
Irx3	1.57353	2.86279	0.48819	2.61624
Irx5	3.84609	6.06905	1.87829	5.91358
Irx6	1.27153	3.57538	0.913495	3.84062
Isoc1	3.9032	5.38611	3.729	5.01834
Isoc2a	2.9831	3.88616	2.5564	4.24557
Itga2	0.902615	2.04348	0.486347	1.8001
Itga5	0.898983	2.01067	0.411492	1.51503
Itga6	2.11893	3.58691	1.05593	2.0744
Itga9	0.401105	1.5946	0.221651	2.54233
Itgav	1.95295	3.06138	1.39054	3.38134
Itgb1	4.83047	5.98539	4.12896	6.18198
Itgb5	4.45692	5.85675	4.31921	6.26701
Itgb8	2.7319	3.84744	2.06653	3.06732
Itm2a	4.22541	6.15468	3.31521	6.40614
Itpka	1.23821	2.75361	0.343689	2.19273
Itpr1	1.31335	2.00225	0.466315	1.08008
Itprip	2.39948	3.90575	0.945247	2.8017
Itpripl1	1.53528	2.86339	0.566023	2.34654
Jam3	5.93454	6.68653	4.67123	7.03333
Josd2	4.23603	4.94302	3.86524	5.43873
Jph1	1.07434	2.85576	0.695684	2.22689
Jub	1.92037	3.70551	0.893852	3.59307
Kat2a	4.04046	4.41988	3.22386	4.51859
Kbtbd11	3.80134	5.24854	2.5127	4.83699
Kcna3	1.18724	2.03851	0.208726	0.177335
Kcnj10	2.00652	4.05311	0.910453	4.44231
Kcnj11	1.09395	1.86442	0.638153	1.84439
Kcnk1	3.45	5.1655	1.98722	4.79853
Kcnk5	0.612726	2.1724	0.291064	0.889206
Kcnn4	0.370437	1.39723	0.269249	1.85518
Kctd12b	0.581636	1.59399	0.291024	1.98581
Kctd17	4.35113	4.54124	2.38074	4.59897
Kdelc1	3.65789	4.42114	3.24429	4.72827
Kdelr2	4.44047	5.65134	4.46603	5.66583
Kdelr3	0.705214	1.52977	0.216656	2.11629
Kdr	5.58001	7.712	3.70055	7.56874
Khdrbs3	6.03611	6.553	5.42905	7.1209
Kif11	3.56101	5.39627	1.55718	3.97887
Kif14	1.82699	3.10377	1.20121	1.90623
Kif15	3.2665	5.1695	1.22073	3.67599
Kif18a	2.93365	4.72913	1.38539	3.84662
Kif18b	2.84751	4.65546	0.690614	3.62488
Kif20a	3.57946	5.2544	1.87764	4.24488
Kif20b	2.51308	3.99105	1.22676	2.64516
Kif22	4.46845	6.16532	3.67457	5.19058
Kif23	3.96274	5.61475	1.36956	4.26135
Kif2c	3.32343	4.84017	1.09468	3.95431
Kif4	2.85157	4.55799	0.8348	3.30145
Kifc1	3.77519	5.48442	2.27891	4.30211
Kifc5b	3.38057	4.9259	2.02745	3.66546
Kit	3.15739	5.26929	1.92633	5.69552
Klf13	3.99952	5.4476	2.73415	5.28493
Klf15	1.17116	2.09751	1.02323	2.61682
Klf3	4.10492	5.1581	3.39511	4.24163
Klf6	3.40634	4.44618	2.98657	4.20319
Klhl13	2.69333	3.40489	2.25426	3.83608
Kntc1	2.10567	4.23538	0.273984	2.28801
Kpna2	6.35722	7.7234	6.44606	7.27124
Kpnb1	5.75212	6.71526	5.32287	5.88239
Kremen1	4.3885	4.73719	3.73717	5.23618
Krt15	1.27136	3.10583	0.390081	3.19234
Krt19	0.320246	1.44649	0	1.21111
Ksr1	3.33973	4.00301	2.41616	3.64283
Lad1	0.503031	2.08795	0.0981171	0.151048
Lair1	0.449524	1.39793	0.276067	1.47475
Lama1	2.21974	3.72865	0.937065	3.15843
Lamb2	2.62885	4.72115	1.16713	3.82537
Lamc1	2.37327	3.433	1.97323	2.84258
Larp1b	2.2484	3.2929	2.13651	3.2831
Larp7	4.331	5.44386	3.99452	4.96954
Lasp1	5.35827	6.07752	3.69727	5.53095
Lass5	4.23465	4.71582	3.49217	4.51118
Lbr	4.64358	6.24318	3.46082	5.16161
Ldb2	2.53493	3.44645	1.51459	3.81776
Ldlr	2.93297	3.92273	1.32322	1.78465
Lef1	0.786174	1.75985	0.170854	1.18154
Lfng	4.17129	6.45492	2.05312	6.3537
Lgals1	1.83023	3.02543	0.838678	3.13632
Lgals12	0.213703	0.946148	0.0246669	1.06142
Lgi4	3.71917	5.14575	2.13972	5.61987
Lgr4	4.6449	5.63349	3.46667	5.62678
Lhfpl2	1.80383	2.25093	0.649179	1.96567
Lhx2	5.71063	7.53069	4.36047	7.47182
Lig1	4.10955	6.12621	3.84777	4.46855
Lipa	2.43132	3.1469	1.9306	3.04497
Lipg	0.349292	1.48375	0.421758	3.68412
Litaf	2.34354	3.77606	1.41123	3.81277
Lmf1	3.31868	4.35933	3.4883	4.33448
Lmf2	3.96428	5.09755	3.72554	4.69322
Lmnb1	6.75307	7.84004	5.93821	6.95775
Lmnb2	4.05893	5.06082	3.56139	4.15569
LOC100616095	1.05601	2.50391	0.743754	2.97865
LOC626904	0.486282	2.07609	0.196452	1.18347
Lonrf2	3.88097	4.40542	2.58449	3.51612
Lonrf3	2.2463	4.00926	1.37828	2.80819
Loxl2	1.72048	3.40263	1.19793	2.17207
Loxl3	1.35006	2.92196	0.759942	2.97936
Lpar1	0.786805	2.50012	0.123631	2.27717
Lpar4	1.69399	2.70198	0.838571	2.6029
Lpcat4	2.45212	2.62753	0.978396	2.18036
Lrdd	2.50199	4.16501	1.52487	2.64725
Lrig3	1.12534	1.88524	0.472782	1.53636
Lrr1	1.75722	3.56783	0.240512	2.39722
Lrrc42	4.99759	6.48744	4.8134	6.41789
Lrrc4c	2.18782	3.06346	1.0481	3.7104
Lrrfip1	4.31685	6.20605	2.67121	5.83735
Lrrk2	0.26224	1.1537	0.0955545	0.923396
Lrrn1	3.50942	3.8992	2.17781	4.09729
Lrrtm1	4.01785	5.91495	1.89779	4.47019
Lsamp	2.06343	3.56735	1.20186	3.55142
Lsm2	4.54436	5.77846	4.00895	5.64598
Lsm3	4.97939	5.95821	4.86409	6.07765
Lsm5	4.51866	5.50906	4.38227	5.77469
Lsr	1.94644	3.39771	1.20618	3.63474
Lta4h	4.35998	4.83416	3.78322	5.0322
Ltbp1	1.62884	1.99283	0.588362	2.18175
Ltbp4	1.55942	3.09371	0.537894	2.60524
Luzp2	2.28249	2.88504	1.3452	4.16744
Ly96	0.637926	1.52429	0.497619	1.55303
Lypd6	2.53725	4.95801	0.758608	4.31141
Mab21l2	5.86081	6.01546	3.40942	6.28946
Mab21l3	0.243971	1.14745	0.016783	0.61128
Mad2l1	4.07758	5.99716	2.93118	5.003
Maf	3.02071	3.28093	1.89196	4.37296
Magt1	2.34681	3.69588	1.84414	3.70074
Manba	1.01162	2.04567	0.717801	2.62442
Manf	4.70114	5.70345	4.69747	5.69513
Mansc1	0.434421	1.54157	0.0761375	1.84207
Maoa	2.51537	3.0408	1.32624	3.16345
Mapk12	1.95091	3.13971	1.31558	2.19554
Mapre1	5.014	5.79858	4.62402	5.91563
Marcks	7.97019	8.70415	7.19022	8.62753
Marveld1	1.53497	2.75003	0.87436	2.65584
Mast4	1.74509	2.11965	0.681597	1.79071
Mastl	1.65517	3.1024	0.52728	1.71526
Mbnl3	0.456545	1.4623	0.126776	0.724681
Mboat2	3.61319	4.02635	2.50112	4.04907
Mcam	3.71173	6.27455	2.11385	5.84611
Mcm10	1.95745	4.20902	0.14712	2.28403
Mcm2	4.28216	6.46583	2.80173	5.02706
Mcm3	3.98669	6.47304	1.51508	4.80988
Mcm4	3.84499	6.08247	2.75996	4.58648
Mcm5	3.91386	6.1841	2.05243	4.62632
Mcm6	4.69891	7.15214	2.50347	5.55227
Mcm7	5.73492	6.98245	4.9666	6.0541
Mcm8	2.10947	3.41964	1.83327	2.34712
Mdc1	3.57914	5.02892	3.20324	3.33292
Mdfic	0.65423	1.56415	0.270811	1.47199
Mdga2	1.32417	1.58845	0.319303	1.18494
Mdk	6.63236	8.03766	5.48983	8.34765
Me3	1.48197	2.51884	0.611258	2.97721
Megf10	2.18476	3.22498	0.744031	3.87175
Megf6	2.11245	3.29363	1.03369	1.80859
Melk	2.78688	4.85711	0.761319	3.63695
Mertk	0.230898	0.924495	0.159778	1.59479
Mesdc2	3.73081	4.70833	3.52342	4.83429
Mest	4.80159	6.92539	4.56607	7.07429
Met	0.973978	2.69414	0.101723	1.23916
Metrn	5.66564	8.04036	3.7349	7.70272
Mettl1	3.00219	3.87715	2.34255	3.86838
Mettl15	2.31743	3.33883	1.96589	2.85704
Mettl7a1	2.41416	2.92721	1.41506	3.97799
Mettl7a2	0.778787	1.21493	0.467439	1.95294
Mfap2	5.22741	6.22483	4.84848	7.40779
Mfge8	4.01686	6.11147	3.13363	7.11228
Mfsd1	3.77299	4.58239	3.63412	4.89191
Mfsd10	3.86008	4.99416	3.26725	4.33892
Mfsd2a	1.07158	2.43369	0.446661	2.47638
Mgll	0.984211	2.50919	1.18691	4.248
Mgmt	0.235043	1.68929	0.593987	1.58371
Mgst1	2.08439	2.84295	1.82568	3.83833
Miat	8.23282	8.3088	5.77891	8.5866
Mical1	3.32611	4.25454	2.14534	3.46873
Mid1	6.42179	7.22455	5.7282	6.62262
Mid1ip1	3.33963	4.33503	2.98672	3.67973
Mif	7.45467	8.20392	6.89971	9.1215
Mis12	4.03453	5.0621	3.86189	4.34498
Mis18bp1	3.07011	4.80708	1.07132	3.45133
Mki67	5.17757	7.06263	2.0572	5.35792
Mkx	0.211224	0.687103	0.0372953	1.5101
Mlec	4.36427	5.56944	4.01065	5.18545
Mlf1ip	1.85171	3.35926	1.28183	2.1679
Mmp14	5.23972	5.93524	4.50418	6.21421
Mmp15	3.54361	4.60877	2.95093	4.19125
Mms22l	2.31073	4.19646	1.35752	2.61986
Mnd1	0.624341	1.89686	0.436903	1.50298
Mns1	2.32951	4.01218	1.13727	2.92672
Mobkl2b	1.05763	1.75591	0.291505	1.78136
Mpeg1	0.6281	1.76821	0.551333	1.44989
Mpp2	2.22631	2.98128	1.59527	3.08583
Mpped1	0.65248	1.43183	0.158029	0.648351
Mpst	4.03079	4.41302	2.13263	4.76294
Mpzl1	4.71555	5.64076	4.02014	5.91233
Mrm1	2.06963	2.88103	1.39101	2.68897
Mrpl42	5.01694	5.92896	4.9133	6.24726
Msh6	3.83797	5.29824	3.41412	4.00382
Msl3	3.49507	4.47899	3.15421	4.04852
Msl3l2	2.51379	3.0354	1.50794	3.23911
Msn	4.1608	5.56303	2.77162	5.41432
Mt1	3.15775	5.07272	3.58293	7.63486
Mt2	1.15973	2.54837	3.15112	6.9667
Mt3	0.148429	0.540234	0.159616	2.25834
Mta3	2.2381	3.21509	1.09263	3.06841
Mtap	2.29911	3.99392	1.48552	3.78932
Mtap7d3	0.548847	1.70001	0.203447	1.20564
Mtbp	2.75091	3.88348	2.39992	3.12784
Mterfd2	3.15569	4.37104	3.43669	4.1201
Mthfd1	2.77581	4.55011	2.38578	3.62709
Mthfd1l	1.39328	2.94615	0.973879	2.02714
Mutyh	2.35412	3.62795	1.65695	2.5776
Mxd3	3.40355	5.18893	1.23427	4.59746
Mxra7	5.56557	6.27204	5.04599	6.62276
Myadm	2.33209	3.4236	1.74421	2.77046
Myb	5.85404	7.54955	3.52608	7.15244
Mybl2	2.0012	4.17769	0.81801	2.46758
Myh14	2.71844	4.49115	2.23299	4.42897
Myo1b	4.26372	4.28036	2.64125	4.50053
Myo1c	1.16894	2.01046	0.530887	1.35188
Naaladl1	0.879476	1.74801	0.322796	0.796924
Nab2	1.95834	2.68663	1.04784	2.29184
Napepld	1.6312	2.54261	1.05427	2.80269
Nasp	6.0049	7.37329	5.22118	6.46544
Nat2	1.36995	2.26576	1.18531	2.70431
Nav2	2.81955	3.883	1.20796	3.35271
Ncald	2.81703	4.54289	2.2468	6.63234
Ncam1	6.03084	6.80783	5.6312	6.74211
Ncapd2	4.51391	6.26127	2.7811	4.84296
Ncapg	3.75038	5.36225	2.6603	4.02045
Ncapg2	2.4307	4.38965	1.2584	2.76848
Ncaph	3.80641	5.66464	2.16941	4.46199
Nck2	3.96116	4.52811	3.01739	4.38942
Ndc80	3.16807	4.92797	0.518474	3.63008
Nde1	4.65191	6.26975	3.19993	5.62745
Ndp	1.12455	2.51479	0.863251	3.63973
Ndrg2	2.95069	4.98725	3.42546	7.2325
Ndufa4l2	5.20399	7.30408	5.13613	8.734
Necab2	1.77672	2.1944	0.573773	1.51084
Necab3	1.9868	3.22412	1.7313	5.36364
Nedd1	3.05779	4.35418	2.42907	3.84502
Nedd9	1.71695	3.34862	1.27935	2.21278
Neil3	3.58873	5.83889	0.820404	4.39544
Nek2	3.65513	5.13366	1.29595	3.92253
Nek8	1.72077	3.28886	0.860951	2.36836
Nes	3.56291	5.31264	1.95237	4.8015
Net1	2.25239	3.40141	2.17542	2.78768
Neurl1b	1.3221	2.367	0.181957	1.64147
Nfatc4	1.47305	2.65737	0.550803	2.15018
Nfia	2.06731	3.18426	1.4147	3.6192
Nfix	3.10236	4.8776	3.85308	4.68436
Ng23	4.10839	5.98519	2.50971	5.47254
Ngef	1.32105	1.66373	0.354195	1.26581
Ngfr	3.40455	5.50828	2.04243	5.68856
Nhp2	3.9501	4.66985	3.58936	5.12453
Ninj1	2.34161	3.7108	2.48641	4.34882
Nkain4	4.91596	5.44447	3.43854	5.93526
Nkd1	3.22633	4.25041	3.02219	4.55482
Nlgn1	4.04796	5.34738	2.92538	4.97342
Nlgn3	2.36799	2.47466	0.760252	2.10292
Nme2	5.83735	7.06349	5.0239	7.60999
Nme4	3.81223	4.74656	2.85613	4.99187
Nmi	0.840202	1.62406	0.436356	2.29813
Nmral1	4.64909	5.80381	4.17305	5.47125
Nop10	4.70195	5.50235	4.70636	6.03936
Nop56	5.69098	6.7673	5.06943	6.21804
Nop58	5.04299	6.11406	5.09528	5.89072
Notch1	5.94183	6.77025	5.01781	6.46813
Notch2	1.47455	3.18297	0.62041	2.78467
Notch3	1.23747	3.22118	0.3664	1.95382
Nova1	3.56554	4.03866	1.63075	3.69832
Npas3	0.923677	1.48157	0.514848	1.89749
Npc2	4.46745	5.18239	3.7766	5.83681
Npl	1.98862	3.62804	1.71775	4.06524
Npm3	3.93247	4.79264	3.17005	5.18157
Npm3-ps1	3.52217	4.31251	2.65795	4.95923
Npy	3.18067	4.59976	1.76833	6.41556
Nr0b1	0.375235	1.42014	0	0.34028
Nr1h5	0.629862	1.48157	0.0893349	0.310014
Nr2e1	3.96855	6.23968	2.49165	5.75771
Nr2f1	4.53831	5.05375	3.22025	5.16318
Nrarp	4.69281	6.93887	3.18203	6.92728
Nrbp2	4.34731	5.8394	3.60864	5.69404
Nrcam	3.6221	4.8341	1.93302	4.34667
Nrm	4.63291	6.52522	4.43937	5.12741
Nrp1	2.65018	3.8018	3.05274	4.40636
Nsl1	2.34583	4.28143	0.910172	2.98543
Nthl1	1.90112	2.90952	1.96645	3.55393
Ntn4	2.73651	2.86754	1.35864	3.16973
Nucks1	5.01107	5.91607	4.4124	5.22304
Nudcd2	4.33735	5.11513	3.87581	5.34432
Nudt1	3.11315	3.85831	3.04426	4.28128
Nudt4	5.56718	6.54107	4.48736	6.77483
Nudt5	3.82175	4.66554	3.50637	4.62832
Nuf2	3.30979	5.22779	1.25728	4.11032
Nup37	3.35108	4.48121	2.92847	4.23114
Nup62	4.87839	5.97649	4.64698	5.11805
Nusap1	4.03868	5.94233	1.5858	4.83185
Nwd1	1.11369	2.20247	0.44539	1.47279
Nxt1	4.40234	5.74301	4.28615	5.34778
Oaf	0.450041	1.99969	0.323666	2.87915
Oas2	1.20235	1.60406	0.188276	1.86745
Oasl2	0.136424	1.10915	0.111439	1.5831
Ociad2	2.00079	2.40445	1.39166	3.40959
Odc1	5.18607	5.84597	4.46765	6.45184
Odz4	2.81707	3.50252	1.09359	1.89033
Oip5	2.1378	4.1104	0.617209	3.07209
Omg	2.05141	3.90438	1.86346	5.75408
Opn3	1.48405	2.36977	0.764304	1.84271
Orc1	1.07944	2.58947	0.223668	1.2614
Orc6	3.98476	5.231	3.63276	4.58852
Ormdl2	2.62569	3.689	2.94428	4.24017
Osbpl1a	2.88118	3.81596	2.17352	3.41498
Osbpl3	1.18008	2.20045	0.390199	2.4249
P2rx4	1.08208	2.04567	0.52462	2.95806
P2ry1	0.832617	1.54347	0.22873	0.901708
Pa2g4	5.47741	6.53746	5.1083	6.21655
Pacsin3	2.59655	4.23908	2.36398	4.13351
Pag1	3.86325	4.09812	2.70402	3.81774
Paics	5.65188	6.91688	5.57428	6.38128
Palld	1.0199	1.89123	0.705516	2.04863
Pam	2.9053	3.31771	1.80488	3.52701
Pard3b	1.26327	2.97906	0.405124	2.28946
Parp8	4.73048	5.13613	4.06549	5.50317
Parp9	0.919408	2.22454	0.696867	2.41405
Parva	3.61478	4.77069	2.61379	4.63407
Pask	2.59216	4.46592	2.00674	2.49424
Pawr	2.04688	4.24293	1.34813	3.23344
Pax6	7.94579	6.99537	4.8736	6.9927
Pax6os1	1.96773	2.38661	0.45782	2.39814
Pbk	4.30881	6.38594	1.48295	5.32116
Pbx4	2.35912	2.70642	1.22517	2.46974
Pbxip1	3.42984	5.07487	2.44419	5.72696
Pcdh18	1.93901	2.55987	0.439171	2.20296
Pcna	6.39073	8.7433	5.50585	7.65424
Pcsk5	1.25589	2.48667	0.739179	2.75124
Pcsk6	0.350809	1.36842	0.169449	0.86202
Pcx	2.49241	3.76401	1.43389	3.128
Pcyt1b	3.15438	3.52173	1.97655	3.74094
Pde10a	2.95446	3.938	1.04678	2.95239
Pde2a	1.94905	3.03735	0.786173	3.79823
Pde3b	3.02118	4.09046	1.75655	3.3439
Pdgfc	1.53658	3.55803	0.962803	3.97584
Pdgfrb	0.746291	1.42394	0.125922	1.33907
Pdgfrl	0.43863	1.04245	0.122374	2.03386
Pdia3	6.14135	7.04748	6.08987	7.47198
Pdia5	1.43176	2.47978	1.288	2.64303
Pdia6	5.54364	6.44308	5.39118	6.67969
Pdk1	3.00368	3.94464	2.35455	4.13489
Pdk3	2.86231	3.92842	2.78148	3.93569
Pdlim1	2.86432	4.48456	1.59433	4.61063
Pdlim4	2.32114	3.47039	0.940392	3.24789
Pdlim5	2.22458	3.69054	2.30485	4.21311
Pdpn	3.30276	5.90318	2.34632	6.9711
Pdzrn3	3.0343	5.13411	1.50835	4.13902
Pecr	2.10234	2.76928	1.83081	3.37316
Peg12	2.93906	4.11084	1.41966	3.46732
Penk	2.87656	2.84302	0.663826	2.68014
Per2	1.69586	2.64664	1.18601	2.32667
Pfas	3.27881	4.19747	2.72369	3.37169
Pfkp	3.97172	4.29154	3.77171	5.75135
Pfn2	6.85413	7.87272	6.03873	8.74237
Pgk1	7.35298	8.37665	7.0761	8.94789
Phactr2	2.64624	3.76628	2.25182	3.15103
Phactr4	3.9486	4.77447	3.3603	4.18113
Phf19	0.719986	2.33855	0.340451	1.21798
Phf6	4.07648	4.58157	3.37988	4.26354
Phgdh	1.86577	3.72705	0.709786	3.66088
Phlda3	1.21592	2.32425	0.390098	1.71484
Phlpp1	3.92964	4.45393	3.37575	4.60092
Pif1	2.69132	3.86137	0.6664	3.03455
Pigf	3.90418	4.8201	3.71731	4.97351
Pim1	3.81634	4.77461	2.43455	3.48563
Pion	1.91918	2.8623	1.09868	3.87134
Pip5k1b	3.41162	4.14405	2.34267	4.3884
Pir	0.69962	2.10335	0.292296	1.34543
Pitrm1	3.8903	4.6609	3.06086	4.28749
Pkmyt1	3.35111	5.59154	2.54567	3.72804
Pkn3	1.38912	2.76392	0.204988	1.60764
Pknox2	2.33075	2.95236	1.18642	2.6515
Pkp4	4.11878	5.46784	2.75098	4.72278
Pla2g12a	2.37411	3.11885	2.02862	3.35461
Pla2g16	1.59227	3.71995	0.925005	4.09291
Plagl1	5.66362	7.64497	3.56346	6.37111
Plat	2.35654	4.29761	1.57141	4.87938
Plcb3	1.70444	2.61938	1.3075	2.8302
Plce1	0.633201	2.00795	0.410427	2.4275
Plch1	3.83194	4.83498	2.55998	4.46668
Pld2	0.489801	1.87112	0.271793	1.72225
Plekha7	2.89579	4.80327	2.80342	3.48046
Plekhf1	0.974601	2.35883	0.266156	2.17568
Plekhg1	2.47212	4.08654	2.07799	3.21921
Plekhg2	2.75923	3.70034	1.83187	2.46428
Plekho2	2.31485	3.9885	1.62085	3.87546
Plin2	3.696	4.2485	3.3448	4.80172
Plin3	1.54585	2.85743	0.828512	3.22347
Plk1	3.95818	5.70241	1.83633	4.67732
Plk3	2.03262	2.67896	0.875307	2.44968
Plk4	3.01026	4.82686	1.5015	3.34973
Plod1	2.54347	3.88229	2.3379	4.65645
Plod2	2.8591	4.42765	1.76742	4.49122
Plp2	2.34028	4.77776	1.16781	4.04625
Pls3	2.21766	3.58472	1.527	3.77144
Plscr1	2.28787	3.47307	1.24929	3.78094
Plscr4	0.465448	1.52742	0.222796	1.72435
Pltp	0.429764	1.76396	0.105007	2.05101
Plxdc2	1.75446	2.51961	0.897673	1.78589
Plxnc1	3.20698	4.22646	1.15585	3.18244
Plxnd1	2.42256	3.53406	2.12289	2.88991
Pmch	1.24719	2.09414	0.350105	1.49053
Pmel	0.294401	1.60476	0.820783	5.22841
Pmepa1	5.49269	7.1925	4.46412	7.2049
Pmf1	3.97624	5.8079	3.49738	5.05606
Pmm1	4.42788	6.20109	5.46036	6.48047
Pmp22	3.43669	5.95155	2.10139	5.77065
Poc1a	1.8997	3.29863	1.56422	2.36289
Pola1	2.30999	4.26478	1.6909	2.79186
Pola2	3.33126	5.08067	2.92551	3.76166
Pold1	3.50773	5.50526	2.44263	3.65403
Pold2	3.9416	5.43376	3.37079	4.55982
Pole	2.03671	4.11383	0.464455	2.13772
Pole2	1.43594	3.79638	0.506794	2.58555
Pole3	5.03644	6.30596	5.06057	5.72036
Polg	3.86815	5.03787	3.32054	4.76699
Polq	1.41155	2.60111	0.855956	1.2591
Polr2f	5.31944	6.16335	5.31977	6.45554
Pon2	3.80699	5.8434	2.33432	6.45753
Pon3	0.833347	1.99562	0.200319	2.09937
Popdc3	1.01061	2.47352	0.562013	3.88043
Pou3f2	2.9376	4.6143	1.36334	3.6544
Ppap2b	4.0092	5.57331	3.94557	5.99252
Ppat	2.89067	3.7777	2.26674	3.22298
Ppia	8.78767	9.83819	7.90473	9.90633
Ppic	3.08481	4.49112	2.54081	5.88529
Ppih	3.73407	4.61607	3.62134	4.59754
Ppil1	4.91986	5.9657	4.35509	5.45654
Ppm1m	1.51834	2.65254	0.986725	2.01102
Ppp1r14c	1.81136	3.27309	0.662073	2.59511
Ppp1r16b	1.18432	1.51254	0.230192	1.50272
Ppp1r1a	4.14101	4.50875	3.21741	5.14488
Ppp1r1b	0.533335	1.92072	0.402636	2.00868
Ppp1r3g	0.464656	1.22611	0.223825	1.3731
Pprc1	2.52633	3.55169	1.93035	2.96808
Prc1	4.61937	6.45778	2.58585	5.37694
Prdm5	1.68838	3.10828	0.69141	3.46366
Prdx1	5.58884	6.89922	5.57333	7.43251
Prdx4	5.07733	7.08753	4.28151	7.05649
Prdx6	5.10174	6.2425	4.2065	6.94996
Prdx6-ps1	1.57356	2.48074	0.995522	2.81965
Prelid2	1.94809	3.42185	1.80076	3.58426
Prelp	2.85786	4.91915	1.72709	5.22881
Prex1	3.40265	4.59514	2.63226	3.91411
Prickle3	0.797031	1.73044	0.564468	1.61437
Prim1	3.8771	6.00603	2.12563	4.61226
Prim2	3.04881	4.78807	2.94912	3.75404
Prima1	0.499875	1.61406	0.355482	1.62367
Prkar2b	3.97746	3.96358	2.12828	4.10309
Prkcdbp	1.51328	3.21454	1.00081	3.24158
Prkch	2.13909	3.51979	0.61577	3.07558
Prkci	3.9037	4.97589	3.42443	4.55521
Prkcq	0.356822	0.721889	0.0710632	1.62811
Prkd3	4.16301	5.14381	3.67375	4.74039
Prkg1	1.79889	2.73596	1.16067	3.51411
Prkrir	4.99905	5.84306	4.70103	5.60361
Prmt3	3.11997	3.86602	2.44247	3.94524
Pros1	2.19548	3.89982	1.91254	4.02186
Prps2	1.85544	3.64885	0.630259	2.95885
Prr11	3.23483	4.53723	2.43313	3.57919
Prr5l	1.74149	3.85278	0.71184	3.89335
Prrg1	0.794058	1.72151	0.404058	1.51432
Prrg3	2.03258	2.89048	1.17843	1.77738
Prrt2	3.20962	4.66331	3.22632	3.58334
Prss23	4.41628	6.78055	2.534	7.053
Psat1	4.88312	5.86204	3.69832	6.45152
Psrc1	3.17369	4.75546	1.55695	3.94977
Ptbp1	6.06708	7.35669	5.44439	6.76779
Ptch1	3.71933	4.99908	3.51257	3.57984
Ptch2	1.45352	2.91608	0.233873	0.727303
Ptchd1	2.53965	3.22553	0.832453	3.35766
Ptgfrn	1.24753	2.62772	0.882717	1.92547
Ptgr1	0.910543	2.19134	0.295283	2.48921
Ptn	4.8631	6.45726	3.56716	7.85264
Ptp4a2	5.21205	6.01596	4.72361	5.98815
Ptpn12	4.60748	5.29345	4.13756	5.47299
Ptpn13	2.62046	3.2306	1.65219	2.6316
Ptpra	4.97467	5.8832	4.82356	5.95095
Ptprd	4.12824	3.98023	2.32593	3.95694
Ptprf	5.08415	5.79712	3.82401	5.11121
Ptpru	4.59823	5.39892	1.65652	3.5216
Ptprz1	2.91695	5.13349	1.76888	5.00438
Pttg1	4.71941	5.90716	2.86879	6.00955
Pus1	3.28834	4.1276	2.99077	4.36611
Pvrl3	4.46774	5.51958	4.09487	4.94246
Pxdn	4.21468	4.46759	2.90287	5.13376
Pycard	0.400441	1.21488	0.112722	1.35241
Qk	5.76147	5.93179	4.23966	6.0764
Qpct	1.46119	1.59399	0.349002	1.48102
Qrfpr	0.24123	1.39017	0.102569	2.27863
Rab11fip4	4.327	5.57441	2.93702	3.74129
Rab13	1.54892	2.79141	1.34307	3.34655
Rab17	0.431387	1.17267	0.207359	2.2305
Rab20	0.505834	2.47177	0.38101	2.8671
Rab33b	2.48817	2.78831	1.48239	3.07428
Rab7l1	1.12405	1.9907	0.710831	2.80892
Racgap1	4.981	6.76106	2.79655	5.76307
Rad18	1.94632	3.63552	1.49324	2.19386
Rad50	2.28871	3.37522	1.95864	2.66119
Rad51	2.79829	4.8608	1.73673	3.48038
Rad51ap1	2.62482	4.78596	1.02442	3.25665
Rad51l1	2.21614	3.77678	1.06414	3.56193
Rad54b	2.32735	3.79161	1.26137	2.24308
Rad54l	2.10496	4.38793	0.501704	2.18715
Raet1d	0.201862	1.14411	0	0.355573
Rag1	1.43842	2.84953	0.887775	3.44639
Ran	5.84312	6.89046	5.20487	6.72857
Ranbp1	6.39467	7.51138	5.90377	7.19605
Rap1gap	3.9369	3.73708	1.74142	3.93976
Rarb	2.42871	3.71722	1.88253	4.02644
Rasd1	0.687024	1.66587	0.324333	1.14666
Rasl11b	1.49155	2.01534	0.745998	2.38636
Rasl2-9-ps	3.99857	5.03203	3.40898	4.97392
Rassf2	2.39097	3.24182	0.96149	2.3494
Raver1	4.90705	5.85692	4.68265	5.33174
Raver2	1.64008	2.52917	0.717978	1.9822
Rbbp8	2.9187	4.29405	2.43295	3.46673
Rbl1	3.08832	4.96975	1.80383	3.51943
Rbm20	1.59755	3.45504	1.08715	4.03371
Rbm3	6.96886	7.96866	6.24793	7.80674
Rbm43	0.857345	2.52495	0.391328	2.46223
Rbms2	2.24601	2.98151	1.20934	3.20203
Rbp1	2.74849	4.06494	2.31865	5.24335
Rbp7	0.24578	2.13947	0.137846	2.92311
Rcbtb2	3.98354	4.47852	3.21155	4.54239
Rcc1	4.23829	5.74142	3.37772	4.79486
Rcc2	5.91696	6.59477	5.08047	6.28892
Rcn1	4.69111	5.60652	4.19442	5.99708
Rcn3	3.11239	4.17269	2.38046	5.18555
Rdbp	4.00299	4.98528	3.8889	4.72166
Rdm1	2.96003	4.62404	2.21373	4.71528
Reck	3.10998	3.70133	2.43274	3.57055
Recql4	1.90023	3.62742	0.770615	1.88855
Reep4	3.51355	4.41229	3.03124	3.9181
Reep5	3.11314	3.36147	1.99535	3.54294
Rell1	2.01901	2.82984	1.32159	2.18516
Relt	0.853408	1.67192	0.31066	0.979333
Rest	2.45754	3.80623	1.32615	2.46412
Rexo2	3.35789	4.11552	3.24172	4.68863
Rfc1	3.25786	4.61436	3.10808	3.75015
Rfc2	4.51165	5.87751	4.57838	5.37872
Rfc3	4.35516	5.41234	4.06545	4.6341
Rfc4	3.67567	5.33001	2.92605	4.50465
Rfc5	3.33888	4.96054	2.99841	3.89799
Rfk	4.19721	4.80809	3.94448	5.29546
Rftn2	1.51257	2.08289	1.51858	3.65166
Rgl1	1.89785	2.80151	1.80118	3.1127
Rgma	2.12543	3.08959	1.17784	3.1893
Rgs19	2.23586	2.75946	1.06719	2.88978
Rgs2	4.19575	4.55041	2.68752	4.80533
Rgs3	3.90254	4.78195	3.27503	4.58118
Rhbdf1	2.04836	2.83902	1.66289	2.92794
Rhbdl3	4.81728	5.8618	4.80356	6.82558
Rhoc	3.79356	5.67755	3.07922	5.98955
Rhod	0.365388	1.63887	0.0964647	0.911649
Rhog	1.82174	3.05715	1.873	3.35683
Rhoj	1.00884	2.0643	0.804721	2.75474
Rhoq	3.69421	5.01946	2.94575	4.86576
Rhpn2	1.89848	3.25007	1.52479	3.21944
Rin2	2.09829	2.68732	1.65566	4.01158
Rin3	0.546994	1.57771	0.208761	1.33804
Rlbp1	3.82117	6.34647	3.8193	8.58717
Rmi1	3.03919	3.99953	2.75755	3.5441
Rmrp	2.96949	4.10676	2.78686	3.3447
Rnaseh2b	2.6957	4.17805	1.84701	3.74679
Rnaset2a	3.38939	4.79753	2.89884	5.592
Rnaset2b	3.35012	4.67475	2.951	5.42375
Rnf130	4.21183	5.01358	3.59854	5.46176
Rnf144b	3.47838	5.40722	2.63172	5.18602
Rnf168	3.06277	4.51535	2.92097	3.4909
Rnf26	4.30829	5.549	3.97711	5.00324
Rnft1	2.36248	3.22476	2.16634	3.53104
Rnu11	3.62761	6.39795	0	5.21205
Rnu12	0	3.17301	3.06075	4.49805
Rnu73b	9.07901	7.97963	0	8.57689
Ror1	1.77298	3.36464	0.866312	2.19668
Rpa1	3.90997	5.45446	3.91979	4.50954
Rpa2	3.85487	5.83952	3.49388	4.66342
Rpain	3.62114	4.6157	3.46403	4.57408
Rpia	3.11593	3.84582	2.76628	4.20816
Rpl22l1	5.45641	6.30784	5.53812	7.14063
Rpl26	3.80922	4.35103	2.82397	4.8055
Rpl36a	6.25839	6.84698	6.0681	7.73463
Rpn2	5.49453	6.59276	5.51869	6.69218
Rps12	5.94879	6.52251	5.59885	7.26208
Rps6ka4	1.92337	2.08922	0.623773	1.71376
Rpsa	7.37645	7.98963	6.93139	8.42044
Rras	1.74311	2.67383	1.86397	3.38128
Rras2	2.04383	3.13085	1.495	3.21158
Rrh	3.01448	5.42708	1.55781	5.74197
Rrm1	4.84867	6.26881	4.16832	5.30868
Rrm2	4.03091	6.49143	1.22048	4.92141
Rrp15	3.98426	4.74382	3.70101	4.95998
Rsph1	3.38225	3.95976	1.44186	3.14617
Rsu1	2.77882	3.64018	2.14022	4.20201
S100a10	2.45119	3.1148	0.974452	3.33834
S100a16	2.27932	2.75918	1.6125	4.11782
S1pr1	1.19944	3.18635	0.353682	3.52079
S1pr2	3.07136	4.92358	1.44003	4.48101
S1pr3	2.64175	5.12751	1.4311	5.93726
Sae1	5.45952	6.72315	5.08105	6.18413
Samd1	4.28031	5.35807	3.77963	4.27749
Sardh	0.780801	2.319	0.415262	2.65377
Sash1	2.28113	3.37943	1.15822	2.95498
Sat1	4.82058	6.97232	5.45314	9.72385
Sav1	4.10678	4.92911	3.9489	4.92332
Scara3	1.84364	3.31449	0.700672	2.56151
Scarna2	6.91349	6.98043	0	6.99456
Scd1	2.61503	3.4591	1.72561	2.57579
Scd2	7.69314	8.64534	6.46448	8.4579
Scd3	2.5578	3.37628	1.69069	2.43338
Schip1	2.9845	3.58399	2.68755	5.35764
Scrn1	5.10328	5.57554	3.1944	4.9953
Sct	1.59914	2.24891	1.48776	3.61413
Sdc1	2.21171	3.85419	0.580474	2.64309
Sdcbp	4.66143	5.34779	4.30492	5.74665
Sdf2l1	3.14912	5.07458	2.27203	4.95059
Sdk2	1.52345	2.49202	0.379112	0.899774
Sel1l3	2.7775	3.3133	0.819922	2.06637
Selenbp1	0.795683	1.93641	1.48586	3.32309
Selm	3.00113	3.98162	2.65014	5.2132
Sema3b	0.605923	2.04694	0.397179	2.27642
Sema3e	0.486568	1.81023	0.170767	1.56895
Sema4a	2.71181	3.25058	0.70992	3.01135
Sema4d	4.05865	6.22671	2.57678	5.14034
Sema5a	3.26512	5.13395	1.87794	5.14191
Sema5b	3.56379	4.81576	4.03475	5.23025
Sema6a	3.43515	3.78976	1.51572	4.15449
Sepp1	1.86851	2.63182	1.44307	3.00611
Serpine2	3.58651	4.79188	1.93312	3.98868
Serpinf1	0.67021	1.42322	0.416181	1.6117
Serpinh1	5.69743	6.23596	4.94562	6.73724
Setd6	2.83289	3.98527	2.72144	3.70839
Sfrp1	1.81248	3.16909	0.404424	2.58403
Sfrp2	3.37323	5.69635	1.36276	4.62577
Sfxn1	4.03172	4.05388	2.1136	3.64873
Sgol1	2.81172	4.36065	0.825603	3.28964
Sgol2	2.62719	4.0958	0.645431	3.02304
Sh2d3c	3.31299	4.96079	2.152	4.23727
Sh3bgrl	4.79174	4.89457	2.91282	5.54472
Sh3bp1	1.16514	2.28134	0.478395	1.40874
Sh3d19	0.958134	2.09446	0.273431	1.8012
Sh3pxd2b	3.11963	4.2772	2.17957	4.54336
Sh3rf3	2.21779	3.45497	1.2831	3.38983
Shc3	0.796021	2.27181	0.270341	2.00053
Shcbp1	2.85945	4.79296	1.02698	3.74915
Shmt1	2.4393	4.5328	1.38266	2.97104
Siae	1.82546	2.82998	1.60494	2.69074
Sipa1l1	2.95384	4.56479	1.457	3.90762
Siva1	4.27217	5.94845	4.00129	5.30186
Six3	6.17208	6.67146	4.91877	6.61585
Six3os1	6.33431	7.38697	4.58137	6.89839
Six5	1.9968	3.7817	0.762325	2.84806
Ska1	2.16815	3.99463	0.373154	2.9525
Skp2	3.31825	5.16582	2.33685	4.04442
Slbp	4.84796	6.57644	4.49313	5.41996
Slc12a4	1.62426	3.1698	1.23353	3.00065
Slc12a7	2.17413	3.29298	1.40133	2.70363
Slc16a1	2.24662	4.02709	1.30925	3.67304
Slc16a2	4.2554	5.97914	3.9731	5.60005
Slc16a3	4.24392	5.48776	3.80967	5.76088
Slc1a3	5.12858	7.47191	4.00662	7.86008
Slc1a4	2.33723	3.45532	1.44296	3.33275
Slc20a2	3.84057	4.65022	3.48206	4.54689
Slc25a1	3.72783	3.51526	1.97341	3.80356
Slc25a13	2.10582	3.69117	2.27805	3.64924
Slc25a15	2.09631	3.20191	1.87966	2.84811
Slc25a24	1.97854	3.00319	0.590854	2.12609
Slc27a6	1.80312	3.48713	0.592723	3.24044
Slc29a1	2.64935	4.59274	2.27748	3.77218
Slc2a1	6.792	8.61923	6.80823	8.43242
Slc2a12	0.419173	1.36392	0.06229	1.50494
Slc2a4	0.945035	2.56888	0.292579	1.45085
Slc30a10	3.74674	5.17506	2.83737	5.59886
Slc35f1	3.08796	5.37433	2.27608	5.81811
Slc38a3	4.60671	6.26515	4.96291	6.60871
Slc39a1	4.21924	5.44146	3.74207	5.60156
Slc39a10	4.5921	5.21098	3.37366	4.25438
Slc41a1	3.10773	3.74197	2.70939	3.91564
Slc43a1	1.05202	1.89387	0.382413	0.987548
Slc43a3	0.704431	2.84717	0.246516	1.63485
Slc44a5	0.965498	1.32111	0.627186	2.8456
Slc4a4	0.851684	2.47811	0.688832	1.83795
Slc6a1	6.27071	5.88548	3.24504	6.32779
Slc6a11	4.41306	4.57022	2.67953	5.24823
Slc7a1	2.82367	3.70591	1.84109	2.49737
Slc7a2	0.778766	2.71733	0.207717	1.52768
Slc7a5	3.73376	5.19579	3.94801	4.53999
Slc7a6	4.19942	4.74118	3.41431	4.33023
Slc9a3r1	2.58285	4.22383	1.83079	3.67248
Slc9a5	2.22893	3.96768	1.21857	2.14896
Slfn9	1.2987	3.48909	0.169686	1.45177
Slitrk2	2.62853	4.60185	1.45933	5.10024
Slmo1	2.41783	2.89059	1.26661	2.76839
Smad3	3.20977	3.64308	1.4601	3.24385
Smarcd3	3.55147	4.08269	2.28336	4.36743
Smc2	3.68624	5.37748	2.12173	3.97064
Smc4	4.88208	6.57683	3.98889	5.63635
Smo	4.66258	5.62256	3.89827	5.47333
Smoc1	3.04245	3.54055	1.43189	4.089
Smox	4.41683	5.17841	3.53461	5.71819
Smtn	2.53727	3.92645	1.21149	2.68457
Snai2	0.643694	1.55065	0.0403897	1.33384
Sned1	1.439	3.54368	0.667466	1.00659
Snhg5	5.66818	6.12907	4.72658	6.00112
Snrnp25	3.31516	4.33107	3.22596	4.41245
Snrpd1	5.57955	6.44485	5.31444	6.48944
Snrpf	4.14635	4.82374	3.85496	5.25502
Sntb1	1.45099	2.92299	0.786302	3.25455
Snx7	0.751987	2.45716	0.379299	2.06314
Sorbs2	4.07838	5.13865	3.28448	5.56648
Sorbs3	1.81068	3.76477	1.28304	4.32029
Sorcs1	3.30902	4.93452	1.62814	4.3986
Sorcs2	5.01302	5.66256	3.25043	5.36139
Sorl1	1.19564	1.46744	0.120936	1.25268
Sostdc1	0.435381	1.29393	0.383223	2.81035
Sox13	2.85792	4.85994	1.52975	4.04591
Sox2	5.14394	6.90649	3.23766	6.88208
Sox2ot	2.67464	4.25368	1.70186	5.18166
Sox3	2.61712	4.46831	1.19276	4.75682
Sox8	5.24537	7.41267	3.00359	7.13999
Sox9	3.98659	5.77121	3.05885	6.27063
Spag5	3.7655	5.43119	1.38153	3.88045
Sparc	4.66415	7.09497	4.10584	8.55224
Spata13	2.73817	3.78434	1.49064	3.3386
Spata6	1.95583	2.85922	1.60279	2.65199
Spc24	2.89772	5.29205	1.1428	3.98058
Spc25	4.5041	6.79963	2.08874	6.40653
Specc1	1.93789	2.78758	1.00928	2.03477
Spink2	1.27535	3.46573	0.253033	3.96014
Spon1	3.62776	5.85853	2.57795	6.2292
Spred1	4.30209	5.57695	3.54745	4.96805
Spred2	2.7459	4.06082	1.80142	2.92385
Spry1	2.55599	3.70539	1.52148	3.64285
Spry4	1.42366	2.94751	0.586056	3.02356
Sptlc1	3.64026	4.34797	3.40059	4.61626
Sqle	5.29393	6.02935	4.42722	5.22351
Src	5.19176	5.42946	4.16173	5.93522
Srd5a1	3.04719	4.16806	2.25663	4.26128
Srd5a3	2.74844	3.87494	2.65841	3.9407
Srgap3	5.88223	6.04825	4.37594	5.60048
Sri	2.86067	3.93368	2.2746	4.43225
St5	2.36552	3.85752	2.03071	4.16608
St6galnac3	1.0194	2.12885	0.512462	2.0036
St8sia2	3.86003	4.12837	2.08449	4.2228
St8sia5	1.9787	1.69236	0.92427	3.18834
Stard5	1.29873	2.61528	1.01135	2.6195
Stat5b	2.36313	2.93507	1.34413	2.57463
Stc2	0.811081	2.19973	0.554846	2.2184
Steap3	1.0685	2.283	0.282889	1.6651
Stil	1.9254	3.81894	0.253718	2.13791
Stk10	1.38694	2.28748	0.639426	1.99096
Stk17b	2.33459	3.45776	1.17878	3.31797
Ston1	0.63172	1.92967	0.390288	1.26184
Ston2	3.10157	4.09238	1.72605	3.37758
Stt3a	4.47423	5.73712	4.26029	5.39528
Stx4a	3.51707	4.13653	3.01812	5.00932
Stxbp6	2.16816	2.57855	0.460781	1.68212
Suclg2	2.3939	4.33733	0.987832	4.20627
Sulf1	1.40044	3.59897	1.34594	5.26253
Sulf2	4.80203	4.71634	2.90239	5.1747
Sumf1	2.73127	3.47411	2.39977	3.70427
Sybu	2.38626	3.72649	0.634945	3.55175
Syce2	2.2929	3.71912	2.6386	3.37077
Syde1	1.51716	3.42724	0.518683	2.58241
Syngr2	2.95782	4.38522	2.79532	4.17052
Synm	1.7448	3.64171	0.93493	2.31207
Sypl	2.81798	3.99573	2.65018	4.21677
Syt10	0.314461	1.50227	0.0673727	0.665193
Syt11	5.51029	6.72133	4.52121	7.21269
Tacc3	4.15855	5.84879	2.69558	4.83132
Tagln2	4.94739	7.49059	3.55648	7.74281
Tanc1	2.15894	4.15243	1.34816	3.8815
Tap2	0.432699	0.975497	0.185626	1.51135
Tbc1d1	1.60953	2.61768	0.764047	1.79918
Tbc1d8b	1.11048	2.47861	0.620852	2.51402
Tbl2	3.68679	4.71134	3.28656	4.21418
Tbx3	4.61592	4.58463	2.44142	4.88074
Tcf19	3.68215	6.47314	1.54397	5.11137
Tcf3	5.41065	6.26589	4.70259	6.0519
Tcf4	5.35807	5.96363	4.69504	6.53991
Tcf7l1	1.53274	3.41711	0.675024	3.32092
Tcf7l2	2.35925	3.95666	2.01841	3.92638
Tcirg1	1.48691	2.58839	1.22818	2.2764
Tead1	3.52576	4.23704	2.79074	3.87031
Tead2	5.64116	6.44393	4.45817	6.59345
Tenc1	0.538164	1.57517	0.32513	0.653027
Tfdp2	4.37136	5.32677	3.18261	5.11927
Tfpi	1.33114	2.21396	0.939625	2.70641
Tgfb2	3.50508	5.29489	2.6625	5.53332
Tgif1	3.97552	4.94795	3.41134	5.67643
Tgif2	4.38565	5.10913	3.29268	5.12961
Tgm2	1.21097	3.24027	0.304102	2.16871
Tha1	1.54097	2.52875	1.32798	2.72621
Thoc4	5.6009	6.89762	5.29626	6.54231
Thyn1	3.58213	4.48545	3.71002	4.92368
Tiam1	4.30652	4.47121	2.63355	3.71459
Tigd3	2.3075	3.10248	1.20321	2.15764
Timeless	2.86005	4.65556	2.2103	2.89999
Timm8a1	3.59564	4.79582	3.35745	4.79942
Timp3	0.500759	1.56005	0.255858	2.40515
Tinagl1	0.392911	1.32283	0.0319819	0.289807
Tipin	4.69376	6.50664	4.14571	5.7942
Tjp2	3.6661	5.32679	3.67985	4.79772
Tk1	3.30532	5.96357	1.27117	4.58665
Tkt	6.34925	6.30806	4.83792	6.05409
Tlcd1	2.08097	3.39535	1.76473	2.48403
Tlcd2	1.2053	1.60225	0.368243	1.72212
Tle1	4.16809	5.00443	3.54559	4.95476
Tll1	1.31872	1.45345	0.0525842	0.886524
Tlr3	0.535744	1.24335	0.143673	1.5332
Tmed5	2.94298	3.63153	2.51707	3.877
Tmeff2	2.13661	2.90695	0.868835	3.2925
Tmem121	2.48022	3.2071	1.51308	2.92776
Tmem123	4.52468	5.62733	4.32631	5.78902
Tmem132e	2.60159	3.66885	1.06115	2.16711
Tmem14a	2.43244	3.12252	1.96055	3.56978
Tmem14c	4.84067	5.57503	4.53333	5.97899
Tmem159	3.59017	4.4281	3.98313	5.58888
Tmem164	3.62778	4.87849	2.43504	4.14265
Tmem165	4.73202	6.00167	4.25248	5.87697
Tmem18	3.39085	4.34781	3.02479	4.31858
Tmem185b	2.85091	3.48679	2.17363	3.45037
Tmem194	2.908	4.24966	2.48126	2.85142
Tmem194b	2.75153	3.97351	2.62469	3.15841
Tmem20	2.30575	3.61779	1.15138	2.84104
Tmem209	3.80606	4.96608	3.48474	4.51053
Tmem37	0.886161	2.58635	0.613714	2.90166
Tmem43	3.91059	4.83617	3.44907	4.55925
Tmem48	3.22268	4.59602	2.46793	3.25969
Tmem51	0.309551	0.864529	0.248426	1.96388
Tmem56	0.477894	1.12272	0.234027	1.33807
Tmem63a	0.868996	2.52206	0.316928	2.62854
Tmem64	2.5011	3.48798	2.33137	3.17831
Tmem65	3.51633	4.00788	2.59028	3.99788
Tmem90b	1.09666	2.18865	0.57285	1.86332
Tmem97	4.62121	5.48606	4.29127	5.21803
Tmem98	4.1929	5.17575	3.60638	5.6196
Tmpo	6.70788	8.0541	5.84284	6.8759
Tmprss5	1.63515	2.92218	0.444954	3.97141
Tmtc2	4.5145	5.64797	3.45752	5.17278
Tnfaip6	3.16505	5.14341	1.72695	5.16196
Tnfaip8	2.26389	3.64722	1.17416	3.684
Tnfaip8l1	1.26051	2.16646	0.575514	1.47494
Tnfrsf12a	0.989038	1.94323	1.48144	3.54546
Tnfrsf14	1.425	2.33008	0.0797754	0.919673
Tnfrsf19	0.692419	1.42324	0.317045	2.17422
Tnfrsf22	0.643072	1.45455	0.132123	1.15425
Tnfrsf25	0.766454	1.84194	0.387768	1.05082
Tnni1	1.20484	3.31895	0.248475	1.23377
Tnni3	1.90681	3.05236	0.324991	2.66102
Tnnt2	1.24606	3.22751	0.230479	1.13113
Tns3	2.92507	4.94356	2.07206	5.62297
Tom1l1	2.38774	3.87412	1.43496	3.72671
Tonsl	2.35701	3.68741	1.86294	1.92843
Top2a	5.49188	7.39342	2.23616	5.68509
Topbp1	4.07769	5.94098	2.85105	4.34596
Tor3a	0.795376	1.82213	0.400754	2.17885
Tox	5.13321	5.72624	4.29369	5.81135
Tox2	5.36824	6.9388	3.43099	6.21298
Tpbg	1.63131	3.07804	0.693951	2.4637
Tpcn2	1.74479	2.56758	1.19604	2.49825
Tpm3	5.48621	6.31604	4.24867	6.00479
Tppp3	2.8911	4.64809	1.8782	5.45493
Tpst2	2.9495	3.72526	2.54199	4.11364
Tpx2	4.35532	5.92424	1.84013	4.93561
Traip	2.05784	3.37999	0.850236	2.47286
Tram2	0.577399	1.72493	0.200098	0.266098
Trf	0.348504	1.37445	0.6005	2.93562
Tril	3.22289	4.20246	1.5905	4.65977
Trim12c	0.330033	1.05397	0.075848	1.42642
Trim16	1.37031	1.98219	0.920632	2.22279
Trim21	0.991209	2.04284	0.41787	1.94255
Trim56	0.777668	2.0412	0.442508	0.566501
Trim59	4.52362	6.0215	2.99087	5.58258
Triobp	3.88164	4.63007	3.32337	3.92893
Trip13	2.49385	4.02864	1.33423	2.92939
Trip6	2.99662	4.15453	2.55216	4.21863
Trmt2b	1.86642	3.47422	2.05634	2.9935
Trmt61a	2.52474	3.2998	2.36207	3.72277
Troap	3.25037	4.78782	1.00633	3.70888
Trp53i13	3.07165	4.34971	2.80168	4.2221
Trpm3	3.33318	5.4595	1.55472	4.64101
Trpm4	1.38424	2.58409	0.680035	1.72837
Tsen15	3.91494	5.29307	3.40433	5.4173
Tshr	1.2779	2.79583	0.406147	2.51764
Tspan14	5.69006	6.7568	4.67566	6.71551
Tspan15	5.58004	6.69904	4.82167	6.86776
Tspan6	4.25252	4.45791	2.82549	4.81523
Tspo	0.831054	2.32859	1.05748	2.77181
Tst	0.891154	2.431	0.286517	2.18007
Ttc23	2.20447	3.42342	1.12666	3.284
Ttc32	2.08316	3.05491	1.41884	3.50776
Ttc9	3.65363	4.39882	2.3378	4.32022
Ttf2	2.60403	3.92302	1.93833	2.7846
Ttk	3.01022	4.6669	1.12261	3.48265
Ttr	0	0.153469	0.387773	4.59242
Ttyh1	5.28188	7.56199	5.64094	8.34948
Tubb2c	6.37027	7.68586	5.72787	7.47103
Tubb5	8.82129	9.7217	8.15598	9.20317
Tubb6	3.62934	5.33308	2.45263	4.92016
Tulp3	4.12177	5.45156	3.63105	5.70664
Twf2	2.56394	3.13381	1.99666	3.27154
Txn1	5.35551	6.34751	5.38413	6.60619
Txnrd1	5.15249	5.27483	3.84342	5.30509
Tyms	2.40781	4.46379	1.13113	3.09929
Tyms-ps	2.00659	3.77504	0.811201	2.77222
Tyro3	2.15967	3.589	1.61543	2.9043
Uaca	3.38307	4.31952	2.48291	3.6796
Ube2c	4.99305	6.71473	2.31247	5.91298
Ube2t	2.64821	4.26421	1.59243	3.35335
Uck2	4.21695	4.79092	3.08543	4.03208
Ugt8a	1.28379	2.88445	1.02064	2.82245
Uhrf1	4.21412	6.8307	1.22484	4.9397
Uhrf1bp1l	3.31849	3.42106	1.62366	3.08887
Ulbp1	0.895742	2.41817	0	0.499749
Umps	3.31406	4.76764	3.11976	4.02208
Unc5c	1.92126	2.33583	1.23356	2.76342
Ung	2.58405	5.06305	1.07978	3.47255
Uros	2.94762	3.48684	2.64899	4.24008
Ush1c	0.438706	0.850589	0	1.43044
Usp1	4.63488	6.47973	3.84064	5.36328
Usp43	0.206248	1.19431	0.0776623	0.492217
Usp44	1.51927	3.51149	0.320455	1.93284
Usp51	1.27679	2.641	0.790555	1.34687
Ust	1.47616	3.13998	0.815544	2.74726
Utp14b	2.43493	4.0507	1.82147	3.64217
Vamp3	4.07822	5.26955	4.03604	5.31438
Vamp8	2.75126	4.07061	3.58088	5.01459
Vangl1	1.15159	2.76709	0.590752	2.28672
Vegfc	0.644604	1.52826	0.35692	0.989817
Vim	6.04774	7.65011	4.98451	8.75252
Vkorc1	3.39667	4.30663	3.6119	4.95326
Vrk1	3.30773	4.42773	2.95806	3.67396
Vrk2	1.04912	2.59587	0.450568	2.44382
Vsig10	0.825254	2.02768	0.790468	1.46655
Vsx2	5.74412	7.91366	6.00896	7.84371
Vwa5a	0.855519	2.54187	0.427076	2.84235
Wdhd1	2.71937	4.67284	1.53513	3.01161
Wdr62	1.89634	3.37711	0.500782	1.98464
Wdr67	2.85138	3.95913	1.96775	2.92841
Wdr76	2.55734	4.28277	1.62095	2.90404
Wee1	2.79173	4.76594	1.32275	3.292
Wfdc1	0.33728	1.34348	0	0.483546
Wfdc2	0.897739	1.23678	0.107896	1.245
Wipf1	1.11802	2.37277	0.783053	1.92546
Wipi1	4.56573	5.38333	4.55124	5.94418
Wnt7b	1.11293	3.18905	0.305574	2.90172
Wwtr1	2.67978	4.35195	2.63278	4.63667
X99384	0.974294	2.31828	0.548814	1.12539
Xkr5	1.08264	2.69561	0.110382	1.26457
Xrcc1	4.26701	5.40522	4.12505	4.69022
Xrcc2	2.46833	3.85379	2.17548	2.82859
Xrcc3	3.12238	3.97682	2.55424	3.17147
Xrcc6	3.22006	4.15986	3.09111	4.10063
Yap1	2.79488	4.98212	1.36356	4.53955
Ywhah	6.19461	7.04202	5.88093	6.76427
Zcchc24	2.21244	4.16237	1.25863	5.20735
Zdhhc15	1.4108	2.78301	1.08235	2.08744
Zfp239	1.69022	2.18353	1.05813	2.51554
Zfp367	2.79273	5.07622	1.48718	3.58834
Zfp36l1	5.18403	7.51073	3.10573	7.33247
Zfp36l2	4.82141	7.1011	4.41681	6.66525
Zfp467	3.42427	3.95394	2.2895	3.83946
Zfp704	3.98668	5.29637	3.52554	3.62925
Zfp808	1.8059	3.17438	1.0932	2.07875
Zfp820	2.02385	3.23969	0.943029	2.71498
Zfp930	2.91666	3.61136	2.48146	3.52557
Zfp934	1.70962	2.76605	1.1765	1.76342
Zfyve21	3.16125	4.32142	3.27576	4.07429
Zfyve28	1.39343	2.6978	1.44646	2.28441
Zhx2	2.61295	4.03184	1.68764	3.84766
Zic1	2.81752	4.23997	1.88841	4.07476
Zranb3	2.0933	3.61187	1.54973	2.70759
Zwilch	2.80181	4.66099	0.958449	3.18529
Zyx	3.89968	4.78177	2.43986	4.24067

## Sheet: C0_TF
Acap3
Adnp
Aff1
Aff3
Aff4
Agap3
Aip
Ankrd42
Ankrd52
Ankrd55
Anks3
Arid1a
Arid2
Arid3a
Arid4a
Arid5b
Asb1
Asb8
Ash1l
Atf4
Atf6
Atf7
Atf7ip
Atn1
Atrx
Atxn1
Atxn7l3
Bach1
Bach2
Barhl2
Basp1
Baz2a
Bcor
Bdp1
Bhlha15
Bhlhe22
Bhlhe23
Bhlhe41
Blzf1
Bptf
Brd7
Brf1
Brwd1
Calcoco1
Carf
Caskin1
Cbfa2t2
Cbfa2t3
Cbl
Cbx4
Ccnt1
Cdkn2aip
Cecr6
Cir1
Cited1
Clip2
Cnot7
Bmi1
Creb1
Crebbp
Crebl2
Crtc1
Csrnp2
Csrnp3
Ctbp2
Cyld
Daxx
Ddit3
Dip2a
Dlx1
Dlx2
Dlx3
Dmtf1
Dnajb6
E4f1
Ebf1
Ehmt1
Ehmt2
Eid1
Elk1
Ell2
Eomes
Ep300
Epc1
Esrra
Fem1b
Foxa1
Foxj2
Foxo3
Foxo6
Foxp1
Gas7
Gata3
Gatad2b
Gbx2
Glis1
Grip1
Gtf2ird1
Gtf3c1
Gtf3c3
Hbp1
Hcfc2
Hdac10
Hdac11
Hdac5
Hdac6
Hdac9
Hif1a
Hinfp
Hivep1
Hivep3
Hmbox1
Hnf4g
Hsf2
Htatsf1
Huwe1
Ifi203
Mndal
Ikzf2
Ing4
Isl1
Jmy
Jund
Kat2b
Kcnip3
Kdm3a
Kdm4a
Kdm5a
Kidins220
Klf10
Klf11
Klf16
Klf7
Lcor
Lhx5
Lhx9
Lrch4
Lzts1
Mafa
Mafg
Maged1
Max
Mdm2
Mecp2
Med13
Med16
Med24
Med27
Mef2a
Mef2b
Meis1
Meis3
Mesp1
Mga
Mib2
Mkl1
Mllt6
Mnt
Mtf1
Mxd1
Mybl1
Mycn
Mynn
Myt1l
Mzf1
Ncoa1
Ncoa2
Ncoa6
Ncor1
Ncor2
Nfat5
Nfe2l1
Nfic
Nfil3
Nfrkb
Nipbl
Ccrn4l
Nrip1
Nrip2
Nsd1
Nupr1
Obox6
Olig2
Onecut1
Onecut2
Ovol1
Pbx1
Pbx3
Pcgf2
Phc1
Phf1
Phf12
Pias1
Pias4
Plagl2
Pou2f1
Pou2f2
Pou3f1
Pou3f3
Ppargc1a
Ppargc1b
Ppp1r13l
Prdm10
Ptges2
Pura
Purb
Rad54l2
Rcor2
Relb
Rfx1
Ring1
Rnf14
Rsf1
Runx1t1
Runx2
Rybp
Sall2
Satb1
Scai
Scmh1
Sebox
Sertad1
Sertad3
Shprh
Siah2
Sirt1
Sirt2
Smad2
Smad7
Smarca1
Smarcc2
Smarcd2
Sncaip
Sox12
Sox30
Sox4
Sp4
Sp6
Spen
Sqstm1
Srf
Ss18l1
Ssbp3
St18
Stat2
Stat3
Supt7l
Suv39h2
Taf3
Taf6l
Tanc2
Tbx21
Tbx6
Tceal1
Tcf20
Tcf25
Tcf7
Tead3
Tgfb1i1
Tlx2
Tlx3
Tmf1
Tob1
Trp53bp1
Trank1
Trim33
Trip11
Trrap
Tsc22d1
Tsg101
Tulp4
Uncx
Vezf1
Vps72
Vsx1
Wwc1
Yaf2
Yeats4
Ywhab
Zbtb7a
Zbtb7b
Zcchc12
Zeb1
Zfhx3
Zfp57
Zfp91
Zfpm1
Zfpm2
Zgpat
Zhx3
Zkscan2
Zmynd8
Zfp174
Zfp715
Zfp189
Zfp236
Zfp369
Zfp281
Zfp282
Zfp292
Zkscan14
Zfp398
Zfp423
Zfp438
Zfp445
Zfp446
Zfp689
Znfx1
Zscan2
Zxdc

## Sheet: C1_TF
Ankrd33
Apbb1
Btg2
Celf3
Cep290
Cited2
Crx
Foxp4
Insm1
Insm2
Irf5
Isl2
Jarid2
Junb
Kank1
Kdm5b
Klf12
Lbh
Lcorl
Lhx3
Lhx4
Lmo1
Mef2d
Meis2
Mxd4
Mxi1
Myt1
Neurod1
Neurod2
Neurog1
Nfkbia
Nrl
Otx2
Pax7
Pias3
Pou6f1
Prdm1
Prdm8
Ptf1a
Rreb1
Scrt1
Six2
Tle2
Tub
Tulp1
Zfp444

## Sheet: C3_TF
Ankrd49
Arid5a
Ascl1
Atf5
Atoh8
Bard1
Batf3
Bhlhe40
Brca1
Brca2
Cbx5
Ccnd1
Ccne1
Cdkn2c
Creb5
Dap
Dek
Depdc1a
Dtx1
E2f1
E2f2
E2f6
E2f7
E2f8
Elf4
Erf
Ets1
Ets2
Etv1
Etv4
Etv5
Fbxw7
Fos
Foxd1
Foxd2
Foxi3
Foxj1
Foxm1
Foxn4
Gli1
Gli2
Gli3
Hmgb1
Gmnn
H2afx
Hes1
Hes6
Hey2
Heyl
Hmga1-rs1
Hmgb2
Hopx
Id1
Id2
Id3
Id4
Irf1
Irx3
Irx6
Klf13
Klf15
Klf3
Klf6
Ldb2
Lef1
Lhx2
Litaf
Lsr
Maf
Msl3
Mxd3
Myb
Mybl2
Nab2
Nfatc4
Nfia
Nfix
Nmi
Notch1
Notch2
Notch3
Nrarp
Pa2g4
Pawr
Pax6
Pbx4
Pbxip1
Pdlim1
Per2
Pir
Plagl1
Pmf1
Pou3f2
Pprc1
Pttg1
Pycard
Rbl1
Rest
Rfc1
Six3
Six5
Smad3
Smarcd3
Snai2
Sox13
Sox2
Sox3
Sox8
Sox9
Stat5b
Tbx3
Tcf19
Tcf3
Tcf4
Tcf7l1
Tcf7l2
Tead1
Tead2
Tfdp2
Tgif1
Tgif2
Tle1
Tonsl
Tox2
Trim16
Trip13
Ttf2
Uhrf1
Vsx2
Wwtr1
Yap1
Ywhah
Zfp36l1
Zfp36l2
Zhx2
Zic1
Zfp367
