# Supplementary material for: Analysis of Müller glia specific genes and their histone modification using Hes1-promoter driven EGFP expressing mouse
Source: Sci Rep. 2017 Jun 15;7:3578. doi: 10.1038/s41598-017-03874-8 (PMC5472600; doi:10.1038/s41598-017-03874-8)
Supplement: Supplementary file 3 — Table S2 [file 41598_2017_3874_MOESM3_ESM.xlsx]

## Sheet: 7clusters
cluster	gene	E15_whole	E18_whole	P2N	P2P	P5N	P5P	P8N	P8P	P1_Hes1_N	P1_Hes1_P	P4_Hes1_N	P4_Hes1_P	P2N_K4_2nd	P2P_K4	P5N_K4_2nd	P5P_K4_2nd	P8N_K4	P8P_K4	P2N_K27	P2P_K27	P5N_K27_2nd	P5P_K27_2nd	P8N_K27	P8P_K27	P8Jmjd3KO-wt	P15Jmjd3KO-wt	P12NEzh2KO-wt	P12PEzh2KO-wt	P8_Jmjd3wt	P8_Jmjd3KO	P15_Jmjd3wt	P15_Jmjd3KO	P12N_Ezh2wt	P12N_Ezh2KO	P12P_Ezh2wt	P12P_Ezh2KO
C1	Fignl1	4.5855	4.77575	4.77827	2.78795	2.39644	1.23426	1.76199	0.873052	3.00932	5.14717	1.20605	3.68753	0.828524	0.730954	0.993383	0.949737	0.841532	0.835308	0.10634	0.0644262	0.173016	0.319373	0.169263	0.141638	-0.398509	0.383937	-0.0372367	-0.200874	2.66315	2.26464	0.495602	0.87954	0.829017	0.79178	0.625075	0.424201
C1	Pprc1	3.85227	3.50351	2.83859	1.89609	2.86424	1.81401	2.54123	1.71201	2.52633	3.55169	1.93035	2.96808	0.686997	0.916006	0.883508	0.9946	0.917715	0.933438	0.0837756	0.294576	0.117957	0.311093	0.146487	0.154787	0.0299777	0.193293	0.0477444	-0.0492088	2.16865	2.19863	1.75847	1.95177	1.50666	1.5544	0.947883	0.898674
C1	Acaa2	3.08729	3.1377	3.07133	2.83917	3.51448	3.04676	3.07691	3.01344	1.72169	3.03483	2.09354	3.87224	0.690311	1.05204	0.773655	1.23424	0.891306	0.985383	0.141454	0.164752	0.201499	0.369229	0.352021	0.193343	-0.0583912	-0.235622	1.28029	0.902626	2.57917	2.52078	2.80463	2.56901	2.85923	4.13952	1.89522	2.79784
C1	Vamp3	5.02642	4.9999	5.30795	4.45025	4.55337	3.89006	3.9262	3.70386	4.07822	5.26955	4.03604	5.31438	0.819176	0.911427	0.718705	0.987438	0.888798	1.04273	0.230998	0.0856096	0.374216	0.264189	0.20179	0.122429	-0.113642	0.060672	0.635732	-0.321275	4.37461	4.26097	3.95713	4.0178	4.0794	4.71514	4.25217	3.9309
C1	Recql4	2.57588	2.59541	2.18298	0.797811	0.937044	0.360399	0.582683	0.180214	1.90023	3.62742	0.770615	1.88855	0.777365	1.03807	1.2232	1.05518	0.917541	1.26463	0.202177	0.164182	0.173311	0.0364432	0.10852	0.0424838	-0.203378	0.08079	0.052618	-0.0988815	0.896164	0.692786	0.577504	0.658294	0.434939	0.487557	0.323282	0.224401
C1	Tubb2c	7.71095	8.30793	8.16261	6.99154	7.16722	7.16336	6.1595	7.09608	6.37027	7.68586	5.72787	7.47102	0.921447	1.12979	1.21206	1.20121	0.929703	1.07443	0.034696	0.159008	0.0943283	0.0132303	0.139765	0.223529	-0.301216	-0.238399	0.229919	0.108365	6.51589	6.21468	6.18751	5.94911	5.87845	6.10837	4.86804	4.97641
C1	Klf13	3.96295	4.75269	4.61367	3.02278	4.68526	2.53477	3.66504	1.67894	3.99952	5.4476	2.73415	5.28492	0.728845	1.02877	1.12865	0.855212	0.742655	0.975804	0.0819793	0.068769	0.0702391	0.0730157	0.122656	0.312653	-0.247485	-0.543571	0.0341579	-0.113474	3.35019	3.10271	2.43224	1.88867	2.58793	2.62209	0.592896	0.479422
C1	Tulp3	3.83052	4.18665	4.29715	3.48606	4.61562	3.14007	4.06239	2.50146	4.12177	5.45156	3.63105	5.70664	0.725775	0.843068	1.30209	0.870408	0.894058	0.927511	0.100739	0.115458	0.0877859	0.12133	0.153317	0.341572	-0.0649054	-0.0105114	1.86765	0.078748	3.79042	3.72551	3.16383	3.15332	2.91919	4.78684	1.1923	1.27104
C1	Nkd1	4.34696	4.41441	4.08569	3.57045	3.85938	3.52846	3.30572	2.64202	3.22633	4.25041	3.02219	4.55482	0.696663	1.2318	1.14827	0.781556	0.780808	0.789564	0.176472	0.226156	0.257338	0.305297	0.167667	0.0826259	0.046738	-0.327211	0.76526	-0.0625348	2.69927	2.746	2.68499	2.35778	2.2557	3.02096	0.504451	0.441916
C1	Dut	5.28728	5.65636	5.75187	5.07577	4.02022	4.3864	4.00021	4.19361	3.92884	5.82174	3.91033	5.18995	0.976052	0.991207	0.971339	0.975991	0.829551	0.887593	0.0628321	0.103304	0.284648	0.136373	0.311509	0.0441793	-0.253062	-0.0104623	-0.536121	0.0509116	4.37375	4.12068	3.91902	3.90855	4.71776	4.18164	4.1008	4.15171
C1	Foxm1	5.00579	5.33858	4.9552	3.37667	3.36782	1.67498	1.26413	0.598148	4.21869	6.15999	1.65049	4.3948	1.01375	1.11057	1.12877	0.84667	0.798889	0.931626	0.0500585	0.0944937	0.155515	0.214271	0.223003	0.10103	-0.246098	-0.248753	0.190365	-0.0483066	2.8245	2.5784	0.65712	0.408366	0.572957	0.763321	0.105527	0.05722
C1	Rhog	3.40842	3.10491	2.95226	2.38019	3.37617	2.37513	2.92828	2.18195	1.82174	3.05715	1.873	3.35683	0.847534	1.2354	0.945512	0.734522	0.656115	1.01617	0.144862	0.455379	0.178081	0.114102	0.215866	0.385541	-0.210789	-0.14866	0.677346	0.0789431	2.01892	1.80813	2.14468	1.99602	2.25787	2.93522	0.763591	0.842534
C1	Kdelr2	5.35217	5.19383	5.66833	5.28445	5.32334	5.07674	5.07455	4.87878	4.44047	5.65134	4.46603	5.66583	0.907574	1.09464	0.879201	0.880308	0.966871	1.07907	0.23286	0.267809	0.124608	0.173058	0.135205	0.135082	-0.212662	0.041686	0.0437208	-0.0760852	4.43879	4.22612	3.78567	3.82735	4.28998	4.3337	3.69907	3.62299
C1	Trip13	3.80162	3.86033	3.72165	2.27185	2.10128	1.48997	1.45546	0.614057	2.49385	4.02864	1.33423	2.92939	0.97149	1.18048	0.927213	0.86604	0.775351	1.13655	0.201614	0.0842262	0.091206	0.122917	0.197914	0.275095	-0.349614	0.0141856	-0.062556	0.107956	1.99368	1.64406	0.802751	0.816936	1.14606	1.08351	0.486424	0.59438
C1	Clic4	5.82672	5.76432	6.37218	5.22363	5.96767	4.48931	4.36997	3.56147	5.07142	6.16731	4.39442	5.98648	0.893169	1.12536	1.18319	0.860389	0.758414	1.20033	0.185315	0.311128	0.136029	0.104422	0.119889	0.306235	-0.390844	-0.0700092	0.0119551	-0.548815	4.89472	4.50388	3.06592	2.99591	3.74671	3.75867	1.91672	1.3679
C1	Hells	4.45119	4.30344	4.68149	2.95662	2.23272	1.30639	1.03111	0.567061	2.92809	5.24661	1.21681	3.65081	1.08901	1.02561	1.16846	0.78918	0.769925	1.17458	0.133035	0.153597	0.161296	0.212131	0.146587	0.315523	-0.278007	-0.109396	0.339157	-0.141869	2.25683	1.97883	0.987111	0.877714	0.468093	0.80725	0.638668	0.496799
C1	Rhoq	4.69835	4.04202	4.08648	3.20423	3.7082	2.55735	3.29509	2.48898	3.69421	5.01946	2.94575	4.86576	0.753174	1.18767	1.11893	1.03193	0.995702	1.14467	0.138969	0.0485452	0.202648	0.524536	0.224921	0.145661	-0.208531	-0.153459	0.666641	-0.325566	3.48651	3.27798	3.00412	2.85066	2.46767	3.13431	2.00704	1.68147
C1	Nek8	2.16422	2.57696	1.68328	0.863983	1.26092	0.630115	0.935094	0.445145	1.72077	3.28886	0.860951	2.36836	0.579474	1.26653	1.27835	1.09908	0.896957	1.17172	0.356216	0.125435	0.119604	0.221372	0.0846586	0.303821	-0.228076	-0.458767	0.443575	0.281765	1.13728	0.909205	1.30673	0.847967	1.04539	1.48896	0.192288	0.474053
C1	Plod1	2.44604	3.08492	3.90111	3.22163	4.647	3.17439	4.67888	3.18976	2.54347	3.88229	2.3379	4.65645	0.842035	1.35207	1.22577	0.929834	0.982783	1.22215	0.233211	0.14987	0.163375	0.256718	0.0192296	0.162569	-0.392114	-0.199704	-0.0990953	-0.194948	2.31173	1.91962	2.60323	2.40353	3.84468	3.74558	1.6489	1.45395
C1	Pa2g4	6.36647	6.41358	6.69286	5.87464	5.75815	5.27427	5.55351	5.0167	5.47742	6.53746	5.1083	6.21655	0.730465	1.48291	1.05347	1.00133	0.98217	1.19973	0.113075	0.367738	0.318037	0.117298	0.132189	0.131308	-0.416588	-0.0191782	-0.431695	-0.0883453	5.58078	5.16419	4.86604	4.84686	5.75059	5.3189	4.5183	4.42995
C1	Atp1a1	5.84774	6.14569	6.90578	5.72782	7.12058	6.25186	6.32356	6.50892	5.56336	6.83184	5.50056	7.04158	0.934511	1.31883	1.0571	1.24362	1.00165	1.37034	0.224492	0.491661	0.281855	0.111191	0.159712	0.152146	-0.241119	-0.0192556	1.25399	-0.306866	6.02337	5.78225	5.90635	5.88709	5.09508	6.34906	5.68417	5.37731
C1	Mmp15	4.13264	3.87916	4.20243	2.98067	4.34699	3.08059	4.0767	3.00903	3.54361	4.60877	2.95093	4.19125	0.702808	1.23126	1.02837	1.15394	0.982224	1.2867	0.440285	0.35508	0.129608	0.178622	0.122528	0.0610104	-0.342554	-0.297535	-0.0880092	-0.537355	2.81599	2.47343	2.40171	2.10417	3.4862	3.39819	1.64966	1.11231
C1	Eef1d	5.80461	5.73976	5.73642	4.88929	5.12518	4.46	4.61364	4.28855	4.49623	5.5652	4.33885	5.82748	0.819411	1.21727	1.1281	0.944377	1.09122	1.4099	0.474031	0.369453	0.16542	0.0660377	0.116462	0.460839	-0.400307	-0.0187202	0.0926599	0.0979459	4.5688	4.1685	4.06179	4.04307	4.5117	4.60436	3.62133	3.71927
C1	H1fx	7.70669	8.21255	8.23277	7.03241	6.76877	5.65462	5.7253	4.21701	6.84095	7.96873	5.67673	7.5277	0.935256	1.39537	1.15878	0.969578	0.916933	1.55767	0.0800439	0.286995	0.243264	0.231856	0.123781	0.526391	-0.408919	-0.584426	-0.521353	-0.867715	5.07277	4.66385	3.7391	3.15468	5.51834	4.99699	2.06806	1.20035
C1	Metrn	7.35667	8.1269	7.94233	6.67865	6.6879	5.3337	5.62929	3.62884	5.66564	8.04036	3.7349	7.70272	1.01661	1.32823	1.54924	0.950671	0.876225	0.961303	0.0181894	0.119524	0.246549	0.165241	0.0439817	0.528603	-0.499232	-0.404694	1.31057	1.26132	5.42532	4.92609	4.55386	4.14917	4.68084	5.99141	1.31201	2.57333
C1	Polg	4.12391	4.39971	4.22956	3.21171	3.99422	2.99641	3.55465	2.65458	3.86815	5.03787	3.32054	4.76699	0.755256	1.23784	1.1962	1.01916	0.994692	1.09261	0.055344	0.233855	0.282185	0.113419	0.230544	0.739539	0.00538442	0.1161	1.03273	-0.116371	3.40216	3.40754	3.03877	3.15487	2.70458	3.73731	2.14204	2.02567
C1	Thoc4	6.29144	6.55275	6.9202	5.86909	5.46303	5.24734	5.44677	4.76871	5.6009	6.89762	5.29626	6.54231	1.10002	1.36638	1.33568	0.892526	1.00047	1.20985	0.0866065	0.0376214	0.40543	0.000347564	0.0661715	0.0793223	-0.108927	0.272464	-0.261194	-0.028327	5.29185	5.18293	4.38438	4.65685	4.87171	4.61052	4.57585	4.54752
C1	H2afx	7.49178	7.89746	7.48336	6.314	6.11036	6.07824	5.09154	5.80622	5.94723	7.33438	5.0876	6.5561	1.19269	1.28718	1.2022	0.903419	0.999806	1.05496	0.081661	0.167994	0.0906583	0.145708	0.179397	0.119422	-0.217433	0.353511	-0.530307	0.359468	4.98244	4.765	3.91084	4.26435	4.4685	3.93819	4.44245	4.80191
C1	Tacc3	5.34845	5.38174	5.24683	3.8972	3.63878	2.71249	2.35357	1.97388	4.15855	5.84879	2.69558	4.83131	1.28961	1.27523	1.36654	1.06459	1.13726	1.20963	0.0509572	0.20204	0.227117	0.200812	0.0537758	0.200383	-0.123144	-0.0659979	0.135329	0.0822112	3.12228	2.99914	1.9402	1.8742	1.92879	2.06412	1.53924	1.62145
C1	Dtymk	6.3115	6.76821	6.88953	5.889	5.42429	5.47343	5.39319	4.93204	5.80397	6.98473	5.50908	6.6408	1.00716	1.24514	1.32032	1.16495	1.17203	1.1986	0.161296	0.0592752	0.227137	0.175937	0.154276	0.0520805	-0.235409	-0.0192421	-0.263379	-0.0138504	5.71617	5.48076	4.85752	4.83828	5.81854	5.55516	4.82064	4.80679
C1	Ran	7.17609	7.28557	7.47598	6.3895	6.27736	5.81654	6.0966	5.48895	5.84312	6.89046	5.20487	6.72857	0.983426	1.16873	1.21348	0.972839	1.1937	1.15571	0.225853	0.133956	0.141502	0.0863199	0.239976	0.190866	-0.431305	-0.0880137	-0.369534	-0.0730074	5.77458	5.34328	5.12048	5.03247	6.46535	6.09582	5.07489	5.00188
C1	Rest	3.09674	3.08571	2.66595	1.59755	2.23648	0.873022	2.9026	0.953861	2.45754	3.80623	1.32615	2.46412	0.912605	1.19723	1.1433	1.06242	1.16703	1.19756	0.384023	0.0752593	0.18805	0.182704	0.283106	0.290534	-0.263837	0.0753884	0.4405	-0.113541	2.22681	1.96297	1.65961	1.735	2.3881	2.8286	0.735327	0.621786
C1	Epdr1	2.9176	3.26777	3.62148	2.65689	3.57113	2.1959	2.86903	1.82006	2.64631	3.85473	2.38506	4.43383	0.962111	1.42664	1.37972	1.0237	1.22237	1.32823	0.212951	0.268763	0.37675	0.169084	0.340332	0.269531	-0.512944	-0.741516	0.798634	-0.037238	3.03174	2.51879	3.05157	2.31006	2.60875	3.40738	0.813842	0.776603
C1	Itgb5	4.53714	5.19545	5.78125	4.66048	6.04257	4.34932	5.25642	4.27921	4.45692	5.85675	4.31921	6.26701	0.943863	1.31616	1.45919	0.971817	1.01871	1.31109	0.367578	0.0971985	0.181769	0.0670212	0.214767	0.184932	-0.384851	-0.0242207	0.508943	-0.5758	4.44603	4.06118	3.69089	3.66667	4.27095	4.77989	2.62102	2.04522
C1	Anxa5	4.06027	3.3354	3.31175	2.52141	3.44903	1.91372	2.8253	1.57994	2.33399	3.3608	1.55414	4.12115	1.07644	0.911366	0.769592	0.893817	0.934953	0.890408	0.211784	0.319213	0.098907	0.137666	0.364004	0.421453	-0.557187	-1.23627	0.754071	-0.0449301	3.15417	2.59698	3.94557	2.7093	3.66836	4.42243	0.99171	0.94678
C1	Rnaseh2b	3.76735	3.67953	3.99117	2.99182	2.80986	1.95685	2.3579	1.73476	2.6957	4.17805	1.84701	3.74679	1.13721	0.87308	0.765046	0.808284	0.719408	0.841227	0.260451	0.242569	0.178896	0.220594	0.208555	0.316695	-0.1615	-0.0971365	-0.196442	0.109101	3.16481	3.00331	2.61945	2.52231	3.26114	3.0647	2.25864	2.36774
C1	Sema5a	2.95541	3.92059	4.71132	2.87551	5.36985	2.61235	4.17694	1.75922	3.26512	5.13395	1.87794	5.14191	1.14071	0.786156	0.915846	0.774127	0.933835	0.812287	0.315481	0.224522	0.214048	0.242884	0.355149	0.371289	-0.305574	-0.370892	1.47314	0.363382	3.48092	3.17535	2.87632	2.50543	2.49016	3.9633	0.157425	0.520807
C1	Dennd1a	4.54356	5.165	4.79821	3.9912	4.8051	4.18614	4.47716	3.97105	4.26215	5.62545	4.26595	5.66659	1.05888	0.864187	0.665819	0.749051	0.897235	1.15317	0.065907	0.202386	0.182402	0.0743788	0.312011	0.388788	0.379088	0.145364	0.47517	-0.109731	4.11572	4.49481	3.91599	4.06135	4.01928	4.49445	3.99738	3.88765
C1	Acadl	3.94086	3.62715	3.1905	2.71197	2.2055	1.86049	1.95686	1.94119	1.56499	3.505	1.39325	2.72825	0.911713	0.931977	0.702405	0.718705	0.828622	0.950723	0.295007	0.202246	0.274566	0.113616	0.585894	0.382963	-0.422164	-0.74824	1.19174	-0.113073	2.46721	2.04505	3.48175	2.73351	2.69929	3.89103	1.621	1.50793
C1	Ccdc99	3.04366	3.06993	2.47223	3.44701	1.086	1.12543	0.42461	0.320365	2.05929	3.42987	0.777898	2.39317	1.00058	0.725573	0.947788	0.794527	0.897098	1.0275	0.0704255	0.214927	0.389884	0.259668	0.473301	0.349851	-0.048187	0.186627	-0.0696794	0.0704692	1.44813	1.39994	0.312891	0.499518	0.418818	0.349139	0.349115	0.419584
C1	Gins3	3.04646	3.18132	3.30898	1.72811	1.91159	1.09146	1.34294	0.97094	2.14417	4.03175	1.32383	2.90448	0.819037	0.722091	0.823013	0.717771	0.751613	1.00796	0.192785	0.193165	0.389086	0.142257	0.370835	0.416697	-0.573509	0.123313	0.00502218	-0.148954	1.71235	1.13884	0.926555	1.04987	1.23004	1.23507	0.6754	0.526445
C1	Aspm	3.55811	3.66453	3.41088	2.51768	2.17868	0.927311	0.347544	0.126658	2.86716	4.28598	0.638439	2.75088	1.2903	0.948134	1.06298	0.762056	0.879912	0.992658	0.213941	0.11199	0.490842	0.215332	0.340102	0.429442	-0.365762	-0.0187099	0.0545042	0.0355565	1.97571	1.60995	0.12768	0.10897	0.0444357	0.0989399	0.0289784	0.064535
C1	Exo1	3.3209	3.04842	2.89149	1.20982	1.07548	0.355496	0.125641	0.0692563	1.62189	3.82052	0.208479	1.94289	1.28976	0.844392	0.786971	0.784176	1.06572	0.80575	0.234255	0.0971587	0.473014	0.0908615	0.225238	0.459993	-0.490003	-0.047038	0.060197	-0.0119545	0.891813	0.401811	0.0884505	0.0414125	0.0348159	0.095013	0.0176697	0.00571521
C1	Ncapg2	3.12931	3.47889	3.50705	2.19445	1.95542	1.11553	0.782062	0.738253	2.4307	4.38965	1.2584	2.76848	1.22577	0.960022	0.90764	0.600574	0.989614	0.718705	0.445995	0.142017	0.460276	0.240896	0.179129	0.378807	-0.316375	-0.136098	0.0539622	0.235888	2.31276	1.99639	1.02781	0.891714	0.593866	0.647828	0.725434	0.961323
C1	Glrb	1.65087	2.469	2.70725	1.49751	3.54678	1.43425	4.27411	1.5686	1.66918	2.7657	0.927594	4.34944	1.05774	0.840826	0.770976	0.620542	1.10059	0.549653	0.184072	0.454822	0.440078	0.156424	0.384986	0.266922	-0.86268	-0.825967	0.0710921	-0.498079	3.8105	2.94783	4.81228	3.98631	4.7271	4.7982	1.20052	0.702444
C1	Dsel	2.04621	1.96027	1.73519	1.48796	2.08091	1.11236	2.16837	1.10689	1.81209	3.12726	1.80721	3.02313	1.24003	1.02697	0.821748	0.745466	1.08684	0.863234	0.424189	0.351127	0.353983	0.0644567	0.454136	0.0357113	-0.439836	-0.0293036	0.158665	-0.14318	2.48077	2.04094	1.68987	1.66056	2.13286	2.29152	1.64133	1.49815
C1	Prdx1	7.02893	7.07975	7.54435	6.90637	6.99519	6.45915	6.59246	6.05695	5.58884	6.89922	5.57333	7.43251	1.11225	0.818328	0.934856	0.761252	1.16654	0.858774	0.212391	0.367358	0.320265	0.0818141	0.406577	0.0657519	-0.415411	-0.0322635	0.120923	0.0321135	6.84521	6.4298	6.12932	6.09706	6.95068	7.0716	5.39022	5.42233
C1	Cyp20a1	3.61972	3.76388	4.16439	3.11528	3.90798	2.68527	3.30524	2.70997	2.95408	4.33996	2.09269	4.26286	0.985045	0.726238	0.750891	1.10119	1.26722	0.792457	0.301973	0.0252501	0.254645	0.29019	0.308624	0.226611	-0.14421	0.452475	0.140536	-0.332239	3.26021	3.116	2.46439	2.91686	3.51407	3.65461	2.49746	2.16522
C1	Gmnn	5.13898	5.57657	5.8233	3.74146	3.08876	2.17638	1.65635	1.83142	3.67632	6.04958	1.64566	4.77	0.910411	0.792484	0.752113	0.760358	1.18403	0.966723	0.454413	0.176243	0.445152	0.169619	0.315652	0.372087	-0.619036	0.171988	-0.127041	-0.180088	3.42649	2.80745	2.14637	2.31836	2.13767	2.01063	2.44456	2.26447
C1	Bub1	3.93046	4.09675	4.12787	2.60322	2.22198	0.907215	0.644542	0.157556	3.00279	4.78476	0.808075	3.5963	1.49109	0.676904	0.784819	0.889935	0.596206	0.578104	0.425029	0.518188	0.469284	0.24945	0.36201	0.408076	-0.443468	0.0476559	-0.00228808	0.050036	2.14542	1.70195	0.178673	0.226328	0.276877	0.274588	0.00758439	0.0576204
C1	Sae1	6.6099	6.61044	6.7126	5.71105	5.53643	5.11003	5.4948	5.00328	5.45952	6.72315	5.08105	6.18413	1.11893	0.747738	0.860315	1.0357	0.620913	0.709435	0.277032	0.405206	0.743142	0.196728	0.258752	0.384935	-0.455779	-0.130282	-0.255172	-0.211294	5.48609	5.03031	4.9648	4.83451	5.78601	5.53084	4.60859	4.3973
C1	Gas2l3	3.00352	3.52975	3.75402	2.40045	2.4271	1.01696	1.01977	0.355312	2.63485	4.33974	0.611255	2.96424	1.10602	0.740674	0.930646	0.98763	0.682061	0.544049	0.577083	0.443766	0.146587	0.130216	0.392632	0.0748346	-0.546263	-0.0748392	0.423601	0.014972	1.49686	0.950593	0.431007	0.356167	0.283085	0.706686	0.0730846	0.0880566
C1	Ndc80	4.1258	4.38057	4.57046	2.95298	1.97771	1.10885	0.749031	0.334556	3.16807	4.92797	0.518474	3.63008	0.914405	0.788136	0.916527	0.870703	0.682495	0.631412	0.376304	0.0655996	0.113796	0.331998	0.261279	0.0683548	-0.309208	-0.108445	-0.0486898	-0.0391673	2.15145	1.84224	0.31578	0.207334	0.326389	0.277699	0.0913971	0.0522297
C1	Rnf144b	3.98215	4.76821	4.97767	3.23755	4.5322	2.86332	3.65293	2.87597	3.47838	5.40722	2.63172	5.18602	0.970416	0.733854	1.13081	0.824687	0.798952	0.666499	0.259668	0.12835	0.133323	0.204989	0.261194	0.217512	-0.346307	0.0603861	0.616697	0.590223	3.64171	3.2954	2.65287	2.71326	2.3646	2.9813	2.92853	3.51875
C1	Nde1	5.85004	6.06979	6.08612	4.69412	4.55848	3.4435	3.3712	2.91539	4.65191	6.26976	3.19993	5.62745	1.1314	0.974234	1.06259	0.842586	0.849118	0.677483	0.273542	0.340191	0.112088	0.0582737	0.190435	0.0183244	-0.41217	0.534502	0.25979	0.01029	3.93182	3.51966	2.50675	3.04125	2.75871	3.0185	2.52921	2.5395
C1	Chaf1b	4.35819	4.50453	4.60799	2.7075	2.53939	1.60622	1.46969	0.659346	2.85386	5.02345	1.26312	3.63051	0.984917	0.799287	0.945921	0.725261	0.906961	0.67606	0.193554	0.250171	0.146555	0.170702	0.203355	0.0694765	-0.436456	0.153243	-0.298306	-0.0985277	2.05745	1.62099	0.238414	0.391657	1.04281	0.7445	0.312634	0.214106
C1	Depdc1b	2.9906	3.06878	3.54599	1.75529	1.5986	0.81887	0.337855	0.0632543	2.02235	3.72403	0.401093	2.45882	1.11663	0.776315	0.892526	0.738464	0.858909	0.646458	0.289006	0.36164	0.198486	0.328414	0.209118	0.231568	-0.157694	0.0497763	0.0283679	0.0129896	0.94996	0.792266	0.0510477	0.100824	0.0265198	0.0548876	0	0.0129896
C1	Dtl	4.44227	4.25143	4.34001	2.35252	2.12722	0.906461	0.589353	0.126037	2.56788	4.93367	0.585604	3.18246	1.06418	0.652469	0.69838	0.819522	0.830228	0.646042	0.27049	0.0988437	0.437291	0.304705	0.372959	0.232266	-0.238623	-0.127715	0.188728	0.064252	1.5021	1.26347	0.216112	0.0883974	0.345072	0.5338	0.0316078	0.0958598
C1	Kif15	4.14992	4.34331	4.25898	2.71235	2.40654	1.20261	0.497803	0.253162	3.2665	5.1695	1.22073	3.67599	0.967411	0.471419	0.658975	0.872274	0.656916	0.748733	0.431742	0.159034	0.386795	0.320265	0.283241	0.251505	-0.259171	-0.0489401	-0.0386558	0.134443	2.43148	2.17231	0.513839	0.464899	0.420544	0.381888	0.320607	0.45505
C1	Kif22	5.44713	5.67862	5.83632	4.66196	3.99731	3.89871	2.53793	3.54194	4.46845	6.16532	3.67457	5.19058	1.03129	0.708727	0.747604	0.953506	0.633751	0.747658	0.423643	0.125859	0.334753	0.138023	0.274359	0.377601	-0.415365	0.431722	-0.0985938	0.00487243	3.80216	3.3868	2.54065	2.97237	2.49549	2.3969	2.98692	2.9918
C1	Ttk	3.97627	4.03386	4.2181	2.71478	2.20894	1.16251	0.664557	0.728628	3.01022	4.6669	1.12261	3.48265	1.01656	0.806125	0.864805	0.835041	0.760148	1.00047	0.415798	0.131453	0.361898	0.239476	0.328306	0.230585	-0.491132	-0.0115788	0.0246879	0.0350492	2.2214	1.73027	0.24633	0.234751	0.262792	0.287479	0.154316	0.189365
C1	Acsl5	2.99916	2.46797	2.37788	1.33813	1.7991	0.851322	1.4546	0.816134	1.39402	2.48241	0.457176	2.52716	0.883	0.76065	0.822218	0.578474	0.759091	0.43404	0.485918	0.248702	0.315455	0.364495	0.437418	0.235417	-0.43962	-0.865099	-0.13995	-0.0363976	1.80495	1.36533	2.5302	1.6651	1.61585	1.4759	0.484366	0.447968
C1	Cdkn3	3.25195	3.40924	4.21511	3.29723	2.41658	1.35517	0.691599	0.242237	2.48257	3.9029	0.813038	3.75977	1.00328	0.770815	0.794869	0.601069	0.838263	0.752057	0.460839	0.19693	0.106538	0.297241	0.239392	0.158683	-0.2818	0.182565	0.110176	0.209314	2.2764	1.9946	0.134805	0.31737	0.540082	0.650258	0.42611	0.635424
C1	Mthfd1	4.06332	4.23297	4.36513	3.00847	3.18256	2.68079	2.78717	2.76872	2.7758	4.55011	2.38578	3.62709	0.978599	0.781188	0.702206	0.721475	0.866665	0.583626	0.494346	0.215805	0.192887	0.253078	0.379199	0.097544	-0.270672	0.122465	0.334525	0.125206	2.72386	2.45319	2.41003	2.53249	2.58014	2.91467	1.98515	2.11036
C1	Adk	3.72888	3.93014	4.61874	3.48433	3.78329	3.38183	3.53497	3.58369	3.15578	4.23218	2.36783	4.49187	0.884171	0.91564	0.997378	0.87453	0.851457	0.830691	0.416402	0.147664	0.327614	0.497712	0.440362	0.183893	-0.293399	-0.349647	0.156162	0.226627	3.9524	3.659	3.97273	3.62308	3.93713	4.09329	2.19995	2.42658
C1	Mns1	2.95239	3.46817	3.61153	2.4288	1.70949	1.29584	0.68093	0.811644	2.32951	4.01218	1.13727	2.92671	0.839526	0.750647	0.793079	0.664837	0.883174	0.721588	0.367135	0.351676	0.488391	0.458575	0.354652	0.27377	0.89774	0.993832	-0.343372	-0.637837	3.14591	4.04365	2.20944	3.20328	1.40412	1.06075	2.59246	1.95462
C1	Me3	1.46434	2.02572	2.51473	1.23755	2.39757	0.901216	2.17839	0.788602	1.48197	2.51884	0.611258	2.97721	0.87898	0.858106	0.916864	0.716148	1.03585	0.76766	0.450167	0.27472	0.331864	0.262971	0.356142	0.236572	-0.446451	-0.632854	-0.337481	-0.0643875	1.64595	1.1995	1.60668	0.973825	2.12165	1.78416	0.210571	0.146183
C1	Mtap	4.07506	3.73969	4.11786	2.87726	3.16882	1.73999	2.34974	1.17771	2.29911	3.99392	1.48552	3.78932	0.929945	0.909925	0.829288	0.777906	0.755915	0.793855	0.342832	0.383794	0.400827	0.217042	0.323916	0.311956	-0.363752	0.145394	0.707855	0.18895	2.44212	2.07836	1.53509	1.68049	1.88547	2.59333	0.566484	0.755434
C1	Tmem123	5.1095	5.27333	6.09728	5.33316	5.44868	4.63738	4.15577	4.03119	4.52468	5.62733	4.32631	5.78902	1.24312	0.925453	0.781556	1.07459	0.992293	0.762117	0.90464	0.311042	0.037242	0.628451	0.496118	0.409694	-0.165412	0.355981	-0.015915	-0.401047	4.68842	4.523	2.77291	3.12889	3.36113	3.34522	3.52896	3.12791
C1	Dek	6.80112	7.12037	7.60817	6.66607	5.69951	5.5362	4.80943	5.30923	6.32098	7.92947	5.88038	6.90357	1.21649	1.01333	0.816231	0.875969	0.659911	0.902559	0.487069	0.202755	0.443235	0.608735	0.342304	0.141454	-0.112817	0.317959	0.0499296	-0.417555	6.15612	6.0433	5.09646	5.41442	4.99967	5.0496	5.55979	5.14223
C1	Arhgap19	3.53277	3.63682	3.6247	2.45357	2.51972	1.48254	2.00924	1.24749	3.11626	4.28235	1.81756	3.0558	1.19177	1.01202	0.858591	0.863527	0.67606	0.901022	0.187068	0.31468	0.322426	0.412889	0.275047	0.328096	0.00646173	0.0321733	-0.152624	0.0120488	2.04307	2.04953	1.10418	1.13635	1.29998	1.14736	1.22544	1.23748
C1	Rbbp8	3.55574	3.96553	3.96259	2.94973	2.83732	2.0256	2.13176	1.66985	2.9187	4.29405	2.43295	3.46673	1.28788	0.830228	0.658581	0.972039	0.781108	0.856133	0.162178	0.139363	0.199745	0.448815	0.427939	0.200235	-0.277364	0.630147	-0.0829465	-0.346337	2.86701	2.58965	1.27089	1.90103	1.95022	1.86727	1.79431	1.44797
C1	Cdca7l	4.64374	4.4988	4.26639	2.55203	2.76534	1.15682	1.47959	0.503384	2.55526	4.76733	0.737001	3.82003	0.903114	1.07644	0.689848	0.612198	0.655619	0.957691	0.206351	0.29891	0.125339	0.425011	0.294576	0.210843	-0.275083	0.224059	0.228262	0.245672	2.07803	1.80295	0.576571	0.80063	0.765919	0.994181	0.111695	0.357366
C1	Mcm6	6.4976	6.77756	6.87204	4.9233	4.43372	3.13357	3.20826	1.91969	4.69891	7.15214	2.50347	5.55227	1.00274	0.910018	0.579825	0.790366	0.636666	0.843068	0.190379	0.197599	0.10858	0.781912	0.1009	0.225708	-0.945376	-0.0650091	-0.138515	-0.110158	3.80715	2.86177	1.62115	1.55614	3.14221	3.0037	0.923021	0.812863
C1	Clic1	7.49998	7.33132	7.44437	6.48475	6.29842	5.38239	4.95388	3.53335	5.41764	7.23681	4.45772	7.20999	0.978888	1.48163	1.18514	0.953159	0.679566	0.54177	0.0780479	0.0567522	0.0221153	0.39463	0.13759	0.281381	-0.496247	-0.174171	1.2996	0.32572	5.63841	5.14216	3.92015	3.74598	4.30585	5.60545	1.36253	1.68825
C1	Ccnf	4.6622	4.70992	4.13055	2.75616	2.82836	1.56784	1.50984	0.62315	2.96674	4.68417	1.1417	3.62458	1.04225	1.14559	1.06616	1.00328	0.782006	0.943652	0.382963	0.261118	0.111603	0.549252	0.192954	0.0517119	-0.515548	-0.156831	-0.285961	0.0334861	2.09731	1.58177	0.809406	0.652576	0.8815	0.595539	0.134579	0.168066
C1	Gbe1	4.12814	4.32164	4.69332	3.63465	4.89802	3.18504	4.02247	2.88229	3.06825	4.24835	2.9362	5.21699	1.20256	1.0132	1.12164	0.911366	0.917047	1.03391	0.28869	0.135141	0.0725128	0.620868	0.13177	0.14071	-0.339486	-0.249846	1.1502	0.128494	3.56848	3.229	3.6181	3.36825	3.37518	4.52538	2.18119	2.30969
C1	Spc25	5.48472	6.49873	6.32	4.6891	4.29617	2.49912	2.53591	1.18691	4.5041	6.79963	2.08874	6.40653	1.47431	1.02274	1.14357	0.752671	0.710725	0.761746	0.0664624	0.312802	0.203423	0.560192	0.314426	0.3925	-0.992246	-2.30554	1.67909	0.764436	5.24171	4.24946	6.24641	3.94087	4.57318	6.25227	1.21327	1.97771
C1	Arhgap11a	4.59212	4.93384	3.41654	2.8974	2.1905	1.93362	0.637803	0.475196	3.27405	4.62529	1.46568	3.31546	1.36654	0.836737	1.31174	1.00928	0.806604	0.729072	0.0895318	0.276289	0.0188771	0.613509	0.302752	0.112295	-0.115325	0.0589643	0.242551	0.0604183	2.61769	2.50236	0.686665	0.74563	0.498413	0.740964	0.37707	0.437489
C1	Csrp2	7.52543	7.52726	7.55019	5.93965	6.08933	4.57241	4.49803	1.98652	5.87874	7.09084	4.35755	7.13407	1.27445	1.15474	1.22499	0.961188	0.866505	0.824791	0.185582	0.260295	0.0552354	0.519355	0.241633	0.264573	-0.708329	-0.516797	0.408687	-0.0992171	5.5975	4.88917	3.38434	2.86754	3.85387	4.26255	1.44007	1.34085
C1	Ppp1r14c	1.42356	2.71936	3.0487	1.33201	1.55563	0.624284	0.827734	0.419451	1.81136	3.27309	0.662073	2.59511	1.26974	0.974692	0.945047	0.811179	0.63681	0.790852	0.228871	0.564653	0.170764	0.294756	0.23736	0.553051	-0.848763	-0.77687	0.729718	-0.233023	2.5747	1.72594	2.68745	1.91058	1.14471	1.87442	0.397209	0.164186
C1	Ror1	1.8748	2.65753	2.90494	1.30566	2.26097	0.929984	1.17704	0.61452	1.77298	3.36464	0.866312	2.19668	1.22664	0.887221	0.901299	0.812957	0.801472	0.697281	0.121899	0.458068	0.15104	0.346975	0.511186	0.535002	-0.30633	-0.123203	0.708719	0.170379	1.1436	0.837272	0.594953	0.471749	0.418122	1.12684	0.217954	0.388333
C1	Tnfaip8	3.811	3.62049	3.75913	2.18478	2.82568	1.43265	2.33962	0.869753	2.26389	3.64722	1.17416	3.684	1.30311	0.811958	1.00543	0.72818	0.785985	0.786837	0.129432	0.395639	0.187389	0.370374	0.342461	0.405302	-0.577038	-0.390535	1.58922	-0.146975	2.14614	1.5691	1.77695	1.38642	1.37585	2.96507	0.47744	0.330465
C1	Casc5	3.28489	3.43646	3.37393	2.0795	1.85711	0.608843	0.368971	0.146981	2.39413	4.16103	0.520757	2.1778	1.33253	0.813868	0.899439	0.810201	0.969496	0.688422	0.178778	0.254609	0.19768	0.384099	0.202718	0.0674355	-0.4814	-0.0686721	-0.0194132	0.0348277	1.98737	1.50597	0.17963	0.110957	0.122722	0.103309	0.0536702	0.088498
C1	Asf1b	4.7126	4.96898	4.94151	3.26657	2.68754	2.24339	1.49669	1.71293	3.25418	5.2542	1.52788	3.89354	1.32353	0.926437	0.828257	0.776514	0.784979	0.668529	0.107772	0.214225	0.098175	0.26135	0.281598	0.122757	-0.174026	0.353389	-0.16093	0.280106	2.63513	2.4611	1.0844	1.43779	1.48994	1.32901	1.17855	1.45865
C1	Mcm5	5.85592	6.05931	6.07124	4.06477	3.81899	2.42561	2.69338	1.39462	3.91386	6.1841	2.05243	4.62632	1.18579	0.87353	0.959652	0.8121	0.807899	0.689784	0.0379465	0.198378	0.0899275	0.432126	0.201862	0.0523871	-0.514559	0.059723	-0.457982	-0.274311	2.89835	2.38379	1.01357	1.07329	2.24846	1.79048	0.575972	0.30166
C1	E2f1	5.10802	5.90332	6.01866	4.29591	4.70218	2.89048	2.86776	1.1442	4.82776	6.70219	2.72324	6.1891	1.38461	1.00778	1.18328	0.648052	0.645033	0.854251	0.186228	0.0866904	0.106602	0.142508	0.107997	0.0894487	0.0444935	-0.0217186	0.112706	0.0601339	3.65299	3.69748	0.9855	0.963781	1.71173	1.82443	0.302046	0.36218
C1	E2f7	3.66764	3.67449	3.3336	1.74909	1.45209	0.633002	0.201311	0.0831746	2.4603	4.48017	0.416886	2.42734	1.3478	1.11483	1.05146	0.642389	0.785368	0.998604	0.101854	0.266199	0.207883	0.184511	0.364608	0.19698	-0.508111	-0.128127	-0.0260252	-0.0236444	1.22225	0.714144	0.238987	0.110861	0.0407651	0.0147399	0.0236444	0
C1	Sgol2	3.45947	3.49427	3.45646	2.29105	1.95199	0.902553	0.596892	0.269627	2.62719	4.0958	0.645431	3.02304	1.22371	1.01035	0.854983	0.628118	0.874717	0.852656	0.0745331	0.389605	0.248322	0.139587	0.342956	0.358836	-0.557907	-0.0667548	0.147532	-0.0788337	1.88663	1.32872	0.414392	0.347637	0.236391	0.383923	0.267556	0.188722
C1	Tmem165	5.23645	5.23436	5.7666	4.76787	4.80708	4.06311	4.38325	4.07302	4.73202	6.00167	4.25248	5.87697	1.02249	0.856886	1.06058	0.953413	1.01218	1.2218	0.289168	0.0145365	0.422382	0.204374	0.233078	0.246751	-0.189195	0.0467916	0.305383	-0.0139179	4.82227	4.63307	4.43792	4.48471	4.13634	4.44172	3.93946	3.92554
C1	Cldn12	4.31012	4.21367	4.29348	3.90756	4.59897	3.93981	4.5564	4.26802	3.44495	4.55973	3.6908	4.80024	1.13665	0.969718	1.15852	0.965613	1.00851	1.06887	0.211839	0.114605	0.420274	0.220884	0.378758	0.156064	0.0348993	-0.49212	0.106764	-0.427664	3.99164	4.02653	4.56808	4.07596	4.8714	4.97816	4.26842	3.84076
C1	Slc1a4	4.03756	3.35109	3.04215	1.87277	3.12371	1.7806	3.0478	1.78134	2.33723	3.45532	1.44296	3.33275	0.95024	0.99952	1.07261	1.07188	0.938647	1.06301	0.19898	0.218416	0.405481	0.238529	0.209895	0.220952	-0.172434	-0.201874	0.60926	0.00822253	2.67118	2.49875	2.16661	1.96474	2.18543	2.79469	1.10213	1.11036
C1	Cenpn	3.65524	3.65298	3.8049	2.90982	2.32446	2.40012	1.31334	2.2321	2.67565	4.24522	2.2052	3.27837	1.12617	0.852183	1.29368	0.926791	0.883979	0.877079	0.12797	0.0722919	0.410223	0.031569	0.229624	0.115192	0.152692	0.400503	-0.0530655	-0.196878	2.20123	2.35392	1.4114	1.8119	1.24202	1.18895	2.12677	1.9299
C1	Anln	3.83016	4.13613	3.93836	2.75237	2.46277	1.04806	0.860331	0.188952	2.79589	4.37329	0.893535	3.17263	1.34437	1.00025	1.20066	0.752984	0.911579	1.12647	0.255058	0.0298777	0.546299	0.17702	0.136443	0.0983949	-0.250077	-0.0932706	-0.0277645	0.0239061	1.92396	1.67388	0.430886	0.337615	0.799569	0.771804	0.388374	0.41228
C1	Ppia	9.97838	10.3173	10.4282	9.42602	9.14283	8.58619	9.1363	8.23178	8.78767	9.83819	7.90472	9.90633	1.27202	0.920997	1.26121	0.82257	1.15085	1.02793	0.139024	0.0358224	0.328139	0.263433	0.153533	0.258643	-0.586893	-0.527385	-0.432463	-0.566245	9.4835	8.89661	9.27334	8.74595	10.0811	9.64867	7.53924	6.97299
C1	Aaas	4.44967	4.75468	4.55819	3.3527	3.54025	3.17129	3.17322	2.84283	3.73889	5.18787	3.15119	4.36001	0.931761	0.937348	1.01472	1.11423	0.963933	0.82581	0.239834	0.459067	0.123833	0.420465	0.0612015	0.261986	-0.278845	-0.229516	0.0397049	-0.183085	3.31627	3.03743	3.0087	2.77919	3.02595	3.06566	2.65978	2.4767
C1	Gins1	4.71364	4.82277	5.13577	3.75991	3.07786	2.22097	2.16258	0.872188	3.61116	5.30333	2.28673	4.25223	0.794632	0.89902	1.03354	0.997021	1.11536	0.953582	0.304627	0.387089	0.270747	0.233008	0.309443	0.14997	-0.243474	-0.104875	-0.143654	-0.476434	2.79039	2.54691	0.814054	0.709179	2.11165	1.96799	0.670851	0.194417
C1	Rfc4	5.04119	5.10862	5.38286	3.85585	3.7014	2.85571	3.16126	2.57971	3.67567	5.33001	2.92605	4.50465	0.980871	0.814037	1.19155	1.16601	1.01797	0.981466	0.202919	0.334536	0.530911	0.306161	0.133738	0.254436	-0.410918	0.157265	-0.557553	-0.109269	3.47782	3.0669	2.38346	2.54073	3.47693	2.91937	2.41887	2.3096
C1	Ect2	4.75994	5.06038	5.34685	3.844	3.27866	1.8166	1.11078	0.902079	3.58669	5.25041	1.36594	4.23279	1.11854	0.811879	0.983771	0.971744	0.873862	0.845046	0.16542	0.262706	0.403181	0.322776	0.203943	0.205004	-0.336785	-0.112888	-0.190528	-0.378087	2.7121	2.37532	1.09814	0.985256	0.957211	0.766683	1.63569	1.2576
C1	Rad51	4.30219	4.35882	4.36566	2.92257	2.40155	2.12725	1.2388	1.86431	2.79829	4.8608	1.73673	3.48038	1.04181	0.83256	1.03271	0.930447	0.997622	0.87453	0.274283	0.382275	0.474614	0.21004	0.108273	0.180458	-0.168869	0.28827	-0.00171977	-0.0690255	2.13547	1.9666	1.69177	1.98004	1.5914	1.58968	2.41652	2.34749
C1	Nuf2	4.48974	4.70333	4.95833	3.30647	2.90867	1.35667	1.03959	0.46766	3.30979	5.22779	1.25728	4.11032	1.29585	0.685933	0.935048	0.931142	1.00664	0.646716	0.0410692	0.318972	0.492259	0.421988	0.30982	0.153057	-0.68405	0.0410039	0.080945	-0.158647	3.08624	2.40219	0.478502	0.519506	0.527936	0.608881	0.400841	0.242194
C1	Nup37	4.32395	4.46958	4.81744	3.68655	3.30189	3.16128	2.35107	2.10769	3.35108	4.48121	2.92847	4.23114	1.3182	0.966427	1.03437	0.893169	1.12499	0.773448	0.123802	0.213397	0.567513	0.363786	0.326072	0.252681	-0.23007	0.139232	0.122103	0.0545842	3.2621	3.03203	2.3244	2.46363	2.54194	2.66404	2.3078	2.36239
C1	Nsl1	3.63953	3.8231	3.52991	1.96654	1.98243	1.21933	0.808733	0.747889	2.34583	4.28143	0.910172	2.98543	1.19344	0.824313	0.971617	0.847082	0.962626	0.956284	0.0356387	0.252801	0.274103	0.465904	0.0719383	0.1009	-0.350667	0.270329	0.205264	-0.0658011	1.54362	1.19296	0.526259	0.796589	0.703516	0.90878	1.22762	1.16182
C1	Topbp1	5.18436	5.53765	5.10379	3.52863	3.45097	2.52257	2.50447	1.91592	4.07769	5.94098	2.85105	4.34596	1.15905	0.744835	0.868794	0.874951	0.936556	1.01131	0.17087	0.159841	0.404897	0.411881	0.200288	0.158793	-0.15425	0.115439	0.124284	-0.243104	3.56724	3.41299	2.00826	2.1237	2.14617	2.27046	1.7641	1.521
C1	Cdc7	3.87211	4.13383	3.56243	2.52449	1.94883	1.92392	2.23963	2.00273	3.61467	5.33236	2.73084	3.76441	1.02597	0.967082	1.01598	0.884743	0.894477	0.943935	0.136251	0.271896	0.417513	0.188793	0.443089	0.146693	0.092838	0.119099	-0.521814	-0.0949814	3.44257	3.53541	3.2817	3.4008	3.16268	2.64086	2.86092	2.76594
C1	Dars	5.47751	5.86807	6.61824	5.77902	5.97441	5.22577	5.36172	4.81189	4.87606	6.15015	4.78762	6.65727	1.12195	0.943863	0.948063	0.939547	1.08709	0.941038	0.171247	0.304667	0.300443	0.286104	0.421016	0.329329	-0.294572	0.0979655	0.145312	-0.0721996	5.46075	5.16618	4.46642	4.56439	5.265	5.41031	4.24878	4.17658
C1	Nasp	6.71308	6.56986	6.84559	5.75781	5.05669	4.50847	4.90376	4.09388	6.0049	7.37329	5.22118	6.46544	1.09056	0.770733	0.902363	0.963693	0.797412	0.78424	0.225628	0.159307	0.283526	0.295219	0.414686	0.144695	-0.099666	0.0128229	-0.459891	-0.425882	5.51165	5.41199	4.09247	4.10529	5.60233	5.14244	3.93149	3.50561
C1	Nedd1	3.66288	3.85089	4.01183	2.83542	2.8801	1.8965	2.102	1.75055	3.05779	4.35418	2.42907	3.84502	1.13597	0.767382	0.919259	0.850511	0.934568	0.890674	0.191787	0.128754	0.366564	0.143318	0.272487	0.0760768	-0.0727113	0.388447	0.484751	-0.19802	2.8904	2.81769	1.62721	2.01566	1.50643	1.99118	2.01957	1.82155
C1	Asrgl1	3.57483	3.99811	4.3334	3.12301	3.73176	3.86992	3.84002	4.37263	3.08085	4.20475	2.73705	4.38658	1.29835	0.773587	0.802929	1.01949	0.929257	1.35967	0.0857907	0.32989	0.366013	0.653475	0.520757	0.318806	-0.537641	-0.167933	0.92016	0.993461	3.74494	3.20729	4.68211	4.51418	3.52035	4.44051	4.59057	5.58403
C1	Rhpn2	2.40038	2.7692	2.88684	2.12353	2.62954	1.64122	2.17901	1.76398	1.89848	3.25007	1.52479	3.21944	1.06847	1.14087	1.07143	1.07072	0.933186	1.1335	0.135114	0.387676	0.462292	0.424066	0.456582	0.0374121	-0.313268	0.00625805	2.36123	-0.0711091	1.94044	1.62718	2.15045	2.15671	1.36702	3.72825	0.942799	0.87169
C1	Cdca7	5.57105	5.50211	5.55734	3.61515	3.25739	2.12111	1.38161	0.993306	3.80109	5.96193	1.88442	4.72679	1.10831	1.06468	1.14376	1.01853	0.908326	0.956738	0.394327	0.421623	0.197497	0.297042	0.424066	0.148596	-0.342962	-0.0434082	0.345358	-0.0889934	2.37958	2.03662	0.346936	0.303528	0.464758	0.810116	0.403762	0.314768
C1	Ckap2l	4.82855	5.10677	5.26066	3.61485	3.5929	1.8422	1.13486	0.665906	4.02727	5.78979	1.50234	4.62103	1.20617	0.8743	1.12891	0.989305	0.842035	1.06805	0.205196	0.284725	0.12577	0.436952	0.451333	0.306092	-0.658519	-0.0504774	0.175975	0.164894	3.09343	2.43491	0.425251	0.374774	0.459669	0.635644	0.073087	0.237981
C1	Gpsm2	4.49311	4.51429	4.78395	3.53477	3.60919	2.27805	3.91404	2.30751	3.58791	4.84799	2.09588	4.23947	1.25652	0.97149	1.18446	1.08271	1.01074	1.01186	0.236722	0.195731	0.322299	0.259775	0.527614	0.340824	-0.387375	-0.400843	0.0177154	1.34837	2.80969	2.42232	4.58901	4.18817	3.80007	3.81779	4.46308	5.81145
C1	Fancd2	2.37201	2.69554	2.40631	1.2444	0.986325	0.432576	0.353813	0.0954111	1.28571	3.13491	0.497451	1.641	1.38493	0.940907	0.983538	0.885117	0.871056	0.904361	0.538654	0.400664	0.269434	0.286788	0.16061	0.190894	-0.213535	-0.0617771	0.087312	0.0988879	0.772301	0.558766	0.500918	0.439141	0.277687	0.364999	0.210452	0.30934
C1	Lsm2	5.98039	5.93342	5.64647	4.8939	4.88881	4.55528	4.57274	4.69129	4.54436	5.77846	4.00895	5.64598	1.12444	1.00356	1.08586	0.988195	0.945921	1.15129	0.59486	0.584309	0.221034	0.202311	0.220582	0.420416	-0.738903	0.368599	-0.302333	0.0183594	4.45951	3.72061	3.80403	4.17263	4.35713	4.0548	4.16348	4.18184
C1	Bcl2	2.86834	2.2787	1.92493	0.958333	1.59626	0.577105	1.30389	0.427851	1.44114	2.61783	0.568228	2.12264	1.06941	1.04694	1.24856	0.888953	0.927261	1.17738	0.205189	0.360041	0.280498	0.347716	0.308936	0.41338	-0.0806674	-0.522059	0.561255	0.583139	1.17434	1.09368	1.37029	0.848233	1.14258	1.70383	0.755319	1.33846
C1	Itgav	2.34785	2.20224	2.96614	2.14598	3.3697	1.66521	3.11299	1.82797	1.95295	3.06138	1.39054	3.38134	0.974234	1.12499	1.03254	0.873793	0.941311	1.27326	0.375106	0.257899	0.200551	0.174981	0.30241	0.518352	-0.0301038	-0.43379	1.2665	-0.152608	2.27679	2.24668	3.00492	2.57113	3.02404	4.29054	1.05291	0.900301
C1	Peg12	4.53134	4.23725	3.99007	2.27864	3.04106	1.40797	2.17299	0.991052	2.93906	4.11084	1.41966	3.46732	1.13655	1.1881	1.10491	0.706834	1.02543	1.15093	0.407405	0.308965	0.313868	0.215316	0.257466	0.39741	-0.321342	0.240989	-0.404702	-0.295144	2.05311	1.73177	0.555835	0.796824	1.61114	1.20644	0.45981	0.164667
C1	Cdr2	4.06907	3.34258	3.03877	2.33818	2.27578	2.78569	2.56343	4.56028	2.1265	3.18417	1.66169	2.7227	1.16787	1.17991	0.916627	0.728476	0.91463	1.41478	0.306946	0.482997	0.25942	0.197285	0.336429	0.209738	-0.189493	-0.14413	-0.131696	1.17116	2.59569	2.4062	5.95083	5.8067	1.87132	1.73962	5.59456	6.76572
C1	Galnt10	3.25023	3.49389	3.41242	2.31861	3.80119	2.68162	3.87506	3.38703	2.07365	3.66088	1.56745	3.64372	0.960257	1.08431	0.932918	0.855868	0.924319	1.24533	0.0912177	0.528126	0.0976956	0.179437	0.151155	0.277732	-0.429816	-0.238173	1.20076	0.419828	2.53584	2.10602	3.55033	3.31216	3.33797	4.53873	3.67552	4.09535
C1	Rpn2	6.25818	6.27053	6.59881	6.04707	6.50091	6.2478	6.39306	6.37377	5.49453	6.59276	5.51869	6.69218	1.11075	1.13568	0.920865	0.921347	1.04346	1.10048	0.27902	0.518653	0.220401	0.357101	0.127802	0.308984	-0.157775	0.0616089	-0.304304	-0.38003	5.41027	5.2525	5.17822	5.23983	5.77488	5.47057	5.27817	4.89814
C1	Sdc1	4.31636	3.53843	3.69498	1.95275	2.10741	0.77086	2.53523	0.664423	2.21171	3.85419	0.580474	2.64309	0.859151	1.26514	1.32695	0.943516	1.06579	1.26008	0.345764	0.718646	0.796538	0.801089	0.253375	0.996358	-0.20145	-0.313576	-0.449393	-0.0538489	1.11232	0.91087	0.761524	0.447948	1.82467	1.37527	0.116335	0.0624858
C1	Dlgap3	4.34387	5.01022	4.65406	3.26493	4.45246	2.83858	3.61142	2.09825	4.00504	5.20381	2.92877	4.84677	1.12968	1.30872	1.18557	0.963478	0.857502	1.12474	0.787559	0.388389	0.366678	0.401026	0.219145	0.745214	-0.384408	-0.792302	-0.0179095	-0.328845	3.43314	3.04873	3.76224	2.96994	3.2318	3.21389	1.00213	0.673289
C1	Rras2	3.39988	3.32684	3.2619	2.24955	2.62464	1.51554	2.54254	1.22272	2.04383	3.13086	1.495	3.21158	0.89215	1.16838	0.841227	0.64543	0.86182	1.17231	0.702862	0.451333	0.403654	0.708793	0.359917	0.93489	-0.178827	-0.0728544	0.24816	0.2309	2.64533	2.4665	1.94293	1.87008	2.48389	2.73205	2.09743	2.32833
C1	Plod2	3.85072	3.8248	3.82563	2.61564	3.34407	1.35372	3.02449	1.06661	2.8591	4.42765	1.76742	4.49122	0.961872	0.883213	1.23694	0.632101	0.921447	0.999709	0.235256	0.586199	0.310542	0.762336	0.179952	0.801249	-0.841249	-0.42111	0.693918	0.0064953	3.26311	2.42186	2.56091	2.1398	2.59622	3.29014	0.35769	0.364186
C1	Prkch	3.56829	3.52199	3.32239	1.56426	2.35278	1.19041	1.58351	0.436829	2.13909	3.51979	0.61577	3.07558	0.911366	1.09563	1.16882	0.823013	0.765682	1.06449	0.196414	0.507877	0.301289	0.518595	0.529521	0.66409	-0.587613	-0.222323	1.58202	0.275484	2.11501	1.5274	1.63318	1.41086	1.04715	2.62917	0.15384	0.429325
C1	Ust	2.41002	2.71014	2.71219	1.39832	2.59028	1.01195	2.16777	0.87238	1.47616	3.13998	0.815544	2.74726	0.814982	1.22931	1.03082	0.634655	0.775704	1.17194	0.0531042	0.609984	0.0788947	0.364132	0.36087	0.783245	-0.361464	-0.602541	1.45642	0.251351	1.5144	1.15294	1.70154	1.099	1.63722	3.09364	0.160177	0.411528
C1	Lama1	3.2123	3.10665	2.90859	1.75473	2.58656	1.09267	1.59921	0.423915	2.21974	3.72865	0.937065	3.15843	0.939684	1.04217	1.25402	0.73819	0.760935	0.982288	0.336004	0.283819	0.0469482	0.332725	0.253014	0.693495	-0.0631944	-0.166886	0.521944	-0.0115605	1.66099	1.5978	1.30619	1.13931	0.560847	1.08279	0.065947	0.0543865
C1	Lonrf3	2.58041	2.65946	2.46973	1.44074	1.90898	1.07603	0.873759	0.877277	2.2463	4.00926	1.37828	2.80819	1.13086	1.15682	1.15535	0.95822	0.846765	1.11566	0.0498892	0.525911	0.157673	0.296754	0.183813	0.661288	-0.157129	-0.447156	1.11842	-0.515519	1.84028	1.68315	1.40341	0.956254	1.02817	2.14658	0.709502	0.193982
C1	Notch2	2.49456	2.32947	2.40275	1.58489	3.10997	1.48284	2.51974	1.26137	1.47455	3.18297	0.62041	2.78467	0.899293	0.785654	1.10703	0.582348	1.03693	1.09308	0.376629	0.508134	0.565867	0.364218	0.694637	0.940105	0.0997819	-0.171253	1.57662	0.163849	1.4692	1.56899	1.50667	1.33541	1.39292	2.96955	0.264072	0.42792
C1	E2f8	3.77519	4.16481	4.02504	2.30476	2.08798	1.06177	0.474924	0.123947	2.78169	5.19688	0.570367	3.28157	1.39856	0.990505	1.17458	0.622601	0.854588	0.922932	0.364045	0.794175	0.193012	0.307315	0.730363	0.663123	-0.406077	-0.0577439	0.0259177	0.00780855	1.81956	1.41348	0.0693102	0.0115663	0.17839	0.204307	0.0103385	0.018147
C1	Sntb1	2.02019	2.50611	2.75052	2.41879	3.49096	1.65886	3.12713	1.49488	1.45099	2.92299	0.786302	3.25455	1.35521	0.828574	1.23824	0.626406	1.13209	0.873356	0.31412	0.770593	0.159884	0.757691	0.553695	0.872982	-0.563201	-0.426868	1.92317	0.576421	2.29598	1.73278	2.84576	2.41889	2.15493	4.07811	0.329841	0.906263
C1	Spry1	2.92414	3.11992	3.18296	2.60966	2.90572	1.16595	2.70134	1.11296	2.55599	3.70539	1.52148	3.64285	0.995906	1.31236	1.24428	0.727539	1.14404	1.06372	0.572266	0.678851	0.128492	0.128776	0.258534	0.953124	-0.179419	-0.611127	1.4466	0.410246	2.23428	2.05486	2.70789	2.09676	2.53706	3.98366	0.445601	0.855847
C1	Gpr124	1.68027	3.14048	2.93968	1.36314	3.20018	1.52857	2.60917	0.943051	2.17985	4.22091	1.52063	4.05745	1.18153	1.13166	1.29188	0.690568	0.826708	0.894635	0.372217	0.698927	0.262022	0.350669	0.301771	0.873735	-0.07837	-0.189759	1.27146	0.198995	1.87173	1.79336	2.0855	1.89574	1.92103	3.19249	0.470219	0.669215
C1	Sox13	3.64242	3.82767	3.79997	2.04043	3.06508	1.44755	1.90868	0.769926	2.85792	4.85993	1.52975	4.04591	1.19524	1.35986	1.19601	0.612148	0.945998	1.01892	0.259864	0.594518	0.231719	0.154351	0.344212	1.0045	-0.124676	-0.0500778	0.722358	-0.192032	2.14983	2.02515	1.44415	1.39408	1.12039	1.84275	0.297568	0.105536
C1	Elovl5	5.10454	4.9753	5.81589	4.07373	5.18912	2.99792	4.92598	2.44633	4.25301	5.87235	2.88363	5.80626	1.17329	1.05734	0.853388	0.596074	1.18437	0.723761	0.151487	0.526235	0.118663	0.51656	0.199218	1.04936	-0.404191	-0.475061	1.08099	0.272668	4.11353	3.70933	4.02409	3.54903	4.62081	5.7018	1.06922	1.34189
C1	Pdzrn3	4.30366	4.48478	4.43318	3.31961	3.40634	1.67208	3.0618	1.52142	3.03429	5.13411	1.50835	4.13902	1.52794	1.22215	1.16508	0.700129	0.747604	0.790667	0.0479847	0.51634	0.162569	0.554371	0.430147	0.939104	-0.497717	-0.0267203	1.15124	0.0498136	2.50466	2.00694	1.81257	1.78585	1.8028	2.95405	0.43466	0.484473
C1	Fgf15	9.49834	8.22774	7.25396	4.85446	4.25712	2.39187	2.05109	0.370238	4.944	7.54351	1.71179	5.54069	1.85104	1.18469	1.6802	0.876344	0.850351	0.834735	0.152364	0.464306	0.254041	0.432255	0.408309	0.71009	-0.719923	-0.195667	0.417786	0.3418	3.04536	2.32544	0.449659	0.253992	1.34138	1.75917	0.0386517	0.380451
C1	Id1	6.41001	6.51384	6.20442	4.72129	5.04505	3.12037	4.80062	2.65534	4.66845	6.69957	2.96631	6.36393	1.54198	1.00307	1.45122	0.872056	0.998604	0.637545	0.115373	0.149391	0.231929	0.310074	0.683853	0.528918	-0.627933	-0.426632	2.45677	0.604351	4.05794	3.43	4.29377	3.86714	4.70128	7.15805	2.12136	2.72571
C1	Vim	8.1616	7.55723	7.77612	6.85818	8.07445	6.33273	6.99781	4.81301	6.04774	7.65011	4.98451	8.75251	1.6528	1.16631	1.76015	1.01661	0.96167	0.804774	0.094798	0.182127	0.266199	0.386857	0.593345	0.341107	-0.812352	-0.468145	1.45511	0.616883	6.75602	5.94367	6.19728	5.72914	6.17114	7.62625	2.93028	3.54717
C1	Id3	6.80752	6.69734	6.67672	5.16485	6.28287	4.61205	5.73476	3.63187	4.3284	6.98019	2.90426	7.56206	1.56167	1.18308	1.8692	0.627283	1.15778	0.670261	0.445697	0.743142	0.439532	0.404505	0.802817	0.759293	-0.638365	0.0789351	2.33275	1.05711	5.32163	4.68326	4.96485	5.04378	5.58066	7.91342	2.22834	3.28545
C1	Slc16a3	6.07607	6.11497	5.82676	3.82275	5.59202	3.5961	6.41521	4.02715	4.24392	5.48776	3.80967	5.76088	1.25144	1.01231	1.4594	0.765946	1.24959	0.471925	0.120035	0.877257	0.149738	0.253741	0.190879	0.67007	-2.11613	-1.70698	-1.03639	-0.227849	4.35747	2.24134	3.77802	2.07104	4.91054	3.87415	2.16999	1.94214
C1	Plk1	5.23197	5.34293	5.31534	3.83891	3.60149	2.25188	1.48449	1.5377	3.95818	5.70241	1.83633	4.67732	1.31162	1.11714	1.55332	0.903461	0.886541	0.859546	0.172683	0.14894	0.209179	0.191438	0.110439	0.0666257	-0.357687	0.243649	0.0452151	0.237631	2.57521	2.21752	1.31069	1.55434	0.612417	0.657632	1.5005	1.73813
C1	Gnai2	8.25515	8.26156	8.49041	7.28149	8.01393	6.63918	7.31582	5.41743	6.69754	8.31666	5.70604	8.4064	1.28169	1.09369	1.56596	0.683166	0.984458	0.606581	0.0544273	0.0146397	0.147254	0.0869033	0.172531	0.307315	-0.668457	-0.508413	0.916104	0.315523	6.57591	5.90745	5.7429	5.23448	6.31045	7.22656	3.14114	3.45666
C1	Tspan15	5.1808	5.9343	6.79103	5.44566	6.39196	4.86149	5.19922	3.56273	5.58004	6.69904	4.82167	6.86776	1.50667	0.863673	1.73091	0.864735	0.96438	0.636279	0.0814429	0.170629	0.0705414	0.0541923	0.1448	0.144827	-0.00799522	0.48838	0.0194241	-0.547334	5.09815	5.09016	2.67212	3.1605	4.80037	4.81979	2.78286	2.23552
C1	Rarb	2.52186	2.81156	3.22133	2.23623	2.95225	2.11849	2.11326	1.7011	2.42871	3.71722	1.88253	4.02644	1.43232	0.781556	1.16372	0.589822	0.988759	0.809706	0.308441	0.44291	0.219866	0.219293	0.402932	0.459605	-0.165051	-0.324908	0.334007	-0.133398	2.55251	2.38746	1.85552	1.53062	1.62396	1.95796	1.71318	1.57978
C1	Lsamp	3.37581	3.41161	3.37015	2.00752	3.333	1.70094	3.00232	1.19527	2.06343	3.56735	1.20186	3.55142	1.16567	0.852366	1.10481	0.812501	1.23512	0.63326	0.293374	0.299015	0.242462	0.324706	0.445339	0.223847	-1.15408	-0.556952	1.74232	0.305964	2.66428	1.5102	3.20255	2.6456	2.41888	4.16119	0.253866	0.55983
C1	Prdx6	6.35721	6.24893	6.56065	5.38077	6.46661	4.86782	5.89513	3.9392	5.10174	6.2425	4.20649	6.94996	1.03529	0.85657	1.23498	0.764854	1.07806	0.881336	0.389394	0.373753	0.210152	0.332666	0.329588	0.366714	-0.419465	-0.697723	2.05935	1.41741	5.02969	4.61022	4.92716	4.22943	5.31135	7.3707	2.21679	3.6342
C1	Kcnk1	5.05161	4.97692	4.94414	3.12798	4.05146	1.78873	3.81711	1.27226	3.45	5.1655	1.98722	4.79853	1.0258	0.819195	1.49835	0.680079	1.02714	0.688207	0.0304667	0.245609	0.353414	0.330915	0.17113	0.430907	-0.493486	-0.965769	1.07158	0.433555	3.43979	2.94631	3.70045	2.73468	3.94882	5.0204	0.424644	0.858198
C1	Lrdd	2.85273	2.98039	2.13991	1.20537	1.62844	0.943303	1.4881	0.745684	2.50199	4.16501	1.52487	2.64725	1.32332	0.814812	1.22512	0.829897	0.974692	0.815385	0.235608	0.0848552	0.0288613	0.100497	0.0958772	0.320909	0.0563328	-0.214981	0.56368	0.097535	1.27691	1.33325	0.706551	0.49157	0.769206	1.33289	0.205943	0.303478
C1	Slc30a10	2.00744	3.20631	3.90024	2.4009	4.08633	1.61955	3.50066	1.41155	3.74674	5.17506	2.83737	5.59886	1.23065	0.977254	1.32995	0.75334	1.0824	0.884094	0.0219389	0.27097	0.202513	0.0492635	0.129608	0.527153	-0.0551871	0.142655	0.517624	-0.0561351	3.70488	3.6497	1.84964	1.99229	2.42996	2.94758	0.368462	0.312327
C1	BC064078	5.14251	6.3525	6.99931	5.36797	5.89944	3.85251	4.49561	2.40922	4.79133	7.10389	3.17897	7.23988	1.96959	0.671663	1.72295	0.20252	0.909925	0.312717	0.155729	0.245271	0.239748	0.219633	0.219673	0.174119	-0.520416	-0.317791	1.68787	0.811014	4.48177	3.96135	2.93865	2.62085	2.90773	4.5956	0.605307	1.41632
C1	Cyp2j6	1.72363	3.07559	4.17445	2.49177	5.0299	2.45234	3.8373	1.38649	2.37913	4.05305	1.86803	5.62203	1.84349	0.646419	1.35004	0.603191	1.22664	0.582348	0.172855	0.103402	0.106038	0.461438	0.427113	0.111011	-0.71594	-0.131243	0.920664	0.0887734	3.69389	2.97795	2.25847	2.12723	3.03524	3.95591	0.34813	0.436904
C1	Cchcr1	3.00029	3.13038	2.35135	0.951458	0.900902	0.445676	0.280127	0.0600009	2.22844	4.18621	0.434697	2.43781	1.23187	0.760257	1.30522	0.603632	0.660143	0.500407	0.198834	0.288294	0.134974	0.570506	0.156033	0.909796	0.224312	-0.2302	0.519538	-0.0259713	0.841212	1.06552	0.750618	0.520417	0.386936	0.906474	0.0625918	0.0366205
C1	Tcf19	4.9172	5.81642	5.70312	3.91728	3.70017	2.51007	2.22107	0.998384	3.68215	6.47314	1.54397	5.11137	1.2388	0.770352	1.32385	0.573228	0.660433	0.505961	0.199603	0.314059	0.136527	0.558712	0.143877	0.919538	-0.752886	-0.0745627	-0.187098	-0.0243271	3.37066	2.61777	1.16696	1.0924	1.8573	1.67021	0.147793	0.123465
C1	Sat1	3.7511	5.08998	6.46665	5.46098	8.04355	6.30515	7.01194	4.92496	4.82058	6.97233	5.45314	9.72385	1.31681	0.680258	1.41106	0.689338	0.897015	0.476207	0.475532	0.387125	0.277732	0.0423601	0.25386	0.295734	-0.725143	-0.0680042	0.812026	-0.0655085	8.01762	7.29248	5.59785	5.52984	6.0207	6.83273	3.81573	3.75022
C1	Crym	4.91661	7.44714	8.40346	6.57005	9.16409	7.2713	8.69282	6.35221	5.71805	8.29721	5.03345	10.1788	1.29533	0.371344	1.48329	0.417231	0.932751	0.50763	0.180555	0.412155	0.235432	0.209676	0.280969	0.55236	-0.811983	0.176744	1.38335	1.78652	7.92627	7.11428	6.40121	6.57795	7.23452	8.61787	2.54556	4.33208
C1	Spon1	3.77824	4.85314	5.29567	3.4506	5.97432	3.52189	5.68658	3.27712	3.62776	5.85853	2.57795	6.2292	1.46813	0.631978	1.41119	0.607751	0.960557	0.556441	0.459162	0.428938	0.137189	0.41404	0.20925	0.697753	-0.360311	-0.351056	1.67482	0.545357	4.0441	3.68379	4.48996	4.1389	4.49151	6.16633	1.13872	1.68407
C1	Hist1h2bm	2.92172	3.35523	3.98984	2.5604	2.18078	1.89935	1.9846	1.93768	2.09213	3.87347	1.525	2.59489	1.4932	1.28354	1.28022	1.12701	1.22755	0.963478	0.192887	0.254246	0.426275	0.223237	0.290997	0.193054	0.159962	-0.231091	0.338915	1.19578	1.5838	1.74376	2.71447	2.48337	2.67743	3.01635	2.35919	3.55497
C1	Wdr76	3.75084	3.80436	3.60462	2.37528	1.97457	1.53209	1.66823	1.3351	2.55734	4.28277	1.62095	2.90404	1.44885	1.08502	1.38152	1.11942	1.16567	0.992293	0.232795	0.25515	0.413151	0.153695	0.111906	0.220626	-0.247637	0.115205	0.21905	-0.189108	2.27954	2.0319	1.564	1.6792	1.20047	1.41952	1.1282	0.939093
C1	Cks2	5.93585	6.29498	6.88951	5.43452	4.53938	3.49179	2.30072	2.39069	5.2698	6.71255	3.43611	6.2686	1.58704	1.11446	1.2422	0.936101	0.97544	1.06001	0.0670212	0.231124	0.424697	0.191044	0.258721	0.244614	-0.354044	-0.197786	0.0444693	-0.0151096	4.39615	4.0421	2.43436	2.23657	2.39508	2.43955	2.59735	2.58224
C1	Incenp	5.2317	5.41618	4.94637	3.61009	3.49763	3.04886	2.49631	2.74258	4.14147	5.79176	2.87124	4.42483	1.56734	0.979787	1.2867	0.924515	0.86514	0.8743	0.0869513	0.315065	0.323201	0.168776	0.208091	0.18234	-0.126018	-0.115833	-0.120741	0.149038	3.29385	3.16783	2.91718	2.80134	2.22692	2.10618	2.38813	2.53717
C1	Aurka	4.90198	4.8296	4.74727	3.41903	3.2767	2.24041	1.6383	1.92143	3.57214	4.96842	2.26456	4.12198	1.59247	1.04882	1.49209	1.23619	1.04544	1.27634	0.0243638	0.0747755	0.149512	0.296608	0.163855	0.0470634	-0.19915	-0.20565	-0.209819	0.244283	2.33378	2.13463	1.24517	1.03952	1.01947	0.809648	1.18873	1.43301
C1	Brip1	2.19335	2.44975	2.19865	0.954876	0.742229	0.248843	0.186585	0.0804679	0.99818	2.79364	0.122964	1.47723	1.58502	1.01186	1.35679	1.10363	1.05351	1.13965	0.0741844	0.0901675	0.157711	0.279917	0.0853799	0.0866904	-0.259104	0.0116469	0.0208263	0.0266251	0.796093	0.536989	0.0795178	0.0911647	0.0801044	0.100931	0.0292669	0.055892
C1	Hist1h3c	2.37035	3.28464	4.17202	2.46178	1.71041	1.33353	0.666518	0.798781	2.08066	3.97995	0.831672	2.24734	1.6322	1.08154	1.25476	1.13108	1.19344	1.05095	0.238185	0.0678792	0.263413	0.156076	0.399759	0.142899	0.284929	0.264305	0.0280628	0.0891032	0.580939	0.865869	0.258955	0.523261	0.404621	0.432684	0.401283	0.490386
C1	Ncapd2	5.65345	5.82733	5.52505	4.01977	3.88316	2.69113	2.85344	2.00011	4.51391	6.26127	2.7811	4.84296	1.5293	1.06219	1.23583	1.11346	1.09413	0.981522	0.158285	0.231338	0.126111	0.0718556	0.214682	0.0978	-0.34028	-0.0626623	-0.459018	-0.265871	3.97834	3.63806	2.3365	2.27384	2.84085	2.38183	1.97103	1.70516
C1	Cenpp	3.46706	3.98542	4.63905	3.14417	2.51926	1.59388	1.0217	0.451542	2.58412	4.44389	1.41131	3.82749	1.77099	1.06473	1.1743	1.26131	1.16206	0.886508	0.127201	0.2405	0.120272	0.332561	0.164055	0.199969	-0.487079	-0.32688	-0.23497	-0.351952	2.78937	2.3023	1.16794	0.841063	1.43224	1.19727	0.882978	0.531026
C1	Esco2	3.67708	4.10791	4.37938	2.44251	1.81542	1.22709	0.296038	0.107519	2.75389	5.05347	0.566083	3.56128	1.77136	1.27911	1.35478	1.19894	1.26966	1.09392	0.191836	0.137758	0.126417	0.121048	0.130192	0.218379	-0.460552	-0.0284992	-0.0584502	-0.000389363	2.3803	1.91975	0.0728797	0.0443805	0.142854	0.0844037	0.0116084	0.011219
C1	Ttc23	3.38674	3.09385	3.11924	1.74767	2.85352	1.43749	1.66262	0.841129	2.20447	3.42342	1.12666	3.284	2.0215	0.925881	1.76232	1.30266	1.38842	0.93219	0.748212	0.0967766	0.24897	0.121381	0.211471	0.268754	-0.382056	-0.201546	0.785431	0.222759	2.04202	1.65996	1.44885	1.24731	1.10119	1.88662	0.754729	0.977489
C1	Aurkb	5.44138	5.93504	5.72789	4.05276	3.45198	2.1957	1.10444	0.307809	4.18616	6.18125	1.2143	4.8421	1.57911	1.06696	1.61416	1.35521	1.22054	0.804829	0.169891	0.254063	0.241041	0.523262	0.295983	0.295923	-0.495054	0.0784628	0.151623	0.0332133	2.87237	2.37732	0.213208	0.291671	0.345642	0.497265	0.0178022	0.0510155
C1	Cenpl	3.57061	3.93509	4.01394	2.88444	2.73062	1.98242	1.92697	1.58642	3.04049	4.44324	1.9948	3.63172	1.92141	1.13597	1.48971	1.49616	1.05482	0.907574	0.316068	0.106244	0.115566	0.397133	0.168842	0.205169	-0.297777	-0.236661	0.100529	-0.351211	2.67095	2.37317	1.77748	1.54082	1.33494	1.43547	1.62532	1.27411
C1	Myb	6.30039	6.79687	6.70267	4.69568	5.45413	3.14524	3.63512	1.40742	5.85404	7.54955	3.52608	7.15244	1.72069	1.20256	1.5135	0.888264	0.852247	0.91147	0.174705	0.074867	0.246505	0.233112	0.281156	0.394725	-0.139198	0.760778	1.42542	0.201328	4.79694	4.65774	1.91787	2.67865	1.92512	3.35054	0.235076	0.436404
C1	Plagl1	7.22146	6.78414	6.3895	4.73725	5.09112	3.29205	4.10101	2.32936	5.66362	7.64497	3.56346	6.37111	1.91085	1.02616	1.4436	1.06707	0.906872	0.900076	0.214444	0.244221	0.136271	0.177783	0.251553	0.118327	-0.250593	0.181419	0.899325	-0.138153	4.3709	4.12031	2.68657	2.86799	2.65106	3.55038	1.46513	1.32698
C1	Cdca3	5.60128	5.78235	5.8344	4.40395	4.10919	2.82505	2.00108	1.27505	4.39621	6.04846	2.357	5.47377	1.50398	0.949295	1.59803	1.11622	1.12551	0.824893	0.299986	0.0515622	0.138065	0.0980085	0.0698768	0.381246	-0.273168	0.192739	-0.164415	0.168255	4.18127	3.9081	1.0155	1.20824	1.66288	1.49846	0.987565	1.15582
C1	Pcna	7.86715	8.17971	8.70332	7.07741	6.45854	6.06423	5.55085	5.72478	6.39073	8.7433	5.50585	7.65424	1.70368	1.06633	1.5293	1.10204	1.0668	1.0698	0.59705	0.138104	0.250925	0.239834	0.311735	0.364718	-0.456152	0.0753859	-0.0647735	-0.131496	6.45988	6.00373	5.57954	5.65493	6.31205	6.24728	5.8998	5.7683
C1	Cks1b	6.52064	6.44116	6.27541	5.35351	5.01585	4.23644	4.33785	3.64088	4.81158	6.28847	3.84602	5.7102	1.23522	1.01419	1.47025	1.35392	1.18947	1.09695	0.104857	0.213142	0.0413212	0.109044	0.13076	0.209781	-0.269906	0.599345	-0.348203	-0.504867	4.50674	4.23683	2.68742	3.28676	4.1709	3.8227	3.44606	2.94119
C1	Kif20a	4.77271	4.84167	4.8908	3.46213	3.19892	1.78605	1.37248	0.91173	3.57946	5.2544	1.87764	4.24488	1.42083	0.930982	1.27855	1.2945	1.10878	0.946301	0.0601811	0.0690451	0.0220244	0.182887	0.193377	0.175239	-0.30011	0.0752519	0.0750851	0.178161	2.65638	2.35627	0.740217	0.815469	0.939691	1.01478	0.945962	1.12412
C1	Bccip	5.2486	5.57783	6.51844	5.67362	5.48091	4.91637	5.08682	4.73555	5.26536	6.36107	4.76188	6.88699	1.15512	0.81415	1.25178	1.19287	1.16889	0.872631	0.127981	0.0285084	0.155069	0.223735	0.249826	0.287309	-0.200303	0.0119523	-0.0856204	-0.194364	5.56115	5.36085	4.9896	5.00155	5.46062	5.375	4.58701	4.39265
C1	Fen1	5.53458	5.6281	5.76356	4.38165	4.27768	3.98054	3.96794	3.79503	4.14542	5.86962	3.55213	4.6809	1.13946	0.886541	1.21379	1.13086	1.08454	0.925092	0.0162008	0.295592	0.0878426	0.112295	0.0476901	0.240209	-0.182046	0.0126562	-0.415054	-0.204739	3.72529	3.54325	3.23483	3.24748	4.10964	3.69459	3.4179	3.21316
C1	Cdca8	6.00563	6.13916	6.18766	4.61018	4.15479	2.69656	2.25086	1.09481	4.72675	6.4724	2.18837	5.56474	1.15647	0.96905	1.41733	1.07666	0.9426	0.961773	0.180422	0.181662	0.171307	0.0724203	0.0880979	0.251099	-0.635431	0.00276757	-0.0736497	-0.149502	3.5883	2.95287	0.720511	0.723278	1.34878	1.27513	0.506732	0.35723
C1	Ppil1	5.83885	6.1493	6.19488	5.1599	5.02497	4.8127	5.21799	4.40549	4.91986	5.9657	4.35509	5.45654	1.07326	0.943935	1.21561	1.13252	0.955583	0.988759	0.270606	0.185285	0.177391	0.079903	0.185957	0.193977	-0.436862	-0.381139	-0.433732	-0.246971	4.52263	4.08576	4.23686	3.85572	4.77256	4.33882	3.71994	3.47297
C1	Smc2	4.72593	4.93853	5.02223	3.73345	3.21752	2.20216	1.87404	1.82686	3.68624	5.37748	2.12173	3.97064	1.77387	0.868297	1.04361	1.02737	0.892302	0.88933	0.331959	0.063908	0.278557	0.520757	0.276181	0.153204	-0.201912	0.114913	-0.257266	-0.382875	3.08755	2.88564	1.30368	1.41859	1.53933	1.28207	1.35246	0.969589
C1	Nusap1	5.41826	5.52228	5.78346	4.04445	3.58396	2.32544	1.28644	0.719229	4.03868	5.94233	1.5858	4.83185	1.67904	1.00664	1.22949	1.0584	0.831045	0.800734	0.187389	0.200267	0.288274	0.346821	0.195779	0.112209	-0.405338	-0.32844	0.242863	-0.00807765	3.48776	3.08242	1.1293	0.800863	0.653346	0.896209	0.712796	0.704719
C1	Oip5	3.70897	3.91875	3.76408	2.00915	1.7657	0.839447	0.466315	0.162103	2.1378	4.1104	0.617209	3.07209	1.67968	1.00635	1.23424	1.06102	0.832065	0.801061	0.194668	0.202204	0.288944	0.348072	0.195233	0.116315	-0.375597	-0.0189107	-0.230217	-0.164344	1.62919	1.2536	0.354444	0.335534	0.540411	0.310195	0.292961	0.128616
C1	Brca1	3.50797	3.62798	3.2355	1.90764	1.69699	1.22818	0.521666	0.961131	2.07786	4.21186	1.2039	2.41391	1.40216	0.84515	1.11603	1.14437	0.971617	0.827795	0.295592	0.167326	0.163576	0.230093	0.213465	0.104308	-0.158857	-0.0334113	0.00223558	0.0253073	1.83049	1.67164	1.04114	1.00773	0.315602	0.317838	1.24624	1.27155
C1	Kif11	4.76058	5.03116	5.22897	3.64178	3.15519	1.8739	1.08604	0.979791	3.56101	5.39627	1.55718	3.97887	1.374	0.93588	1.12778	1.12037	0.883508	0.787706	0.403013	0.156328	0.182004	0.306965	0.274021	0.0361902	-0.32596	0.265065	0.11694	-0.17589	3.28646	2.9605	0.696152	0.961217	0.56525	0.68219	0.711661	0.53577
C1	Cenpe	3.77091	3.81419	3.35759	2.37958	1.99584	1.10096	0.624677	0.69318	3.03672	4.26058	1.10467	3.3808	1.49748	0.853696	1.02597	0.966786	0.937115	0.82867	0.129848	0.0899275	0.359114	0.246549	0.193367	0.248755	-0.276065	0.148728	-0.0566856	0.558939	2.298	2.02193	0.821632	0.97036	0.467792	0.411106	0.759348	1.31829
C1	Chek1	3.64659	3.46594	3.61156	1.82436	1.34151	0.789889	0.64538	0.115652	1.97336	3.99765	0.445756	2.66933	1.48035	0.85796	1.03779	0.916327	0.880377	0.971889	0.226465	0.292028	0.132852	0.36221	0.374573	0.22032	-0.566078	-0.161177	-0.0186164	-0.151515	1.41826	0.852182	0.386556	0.225379	0.385306	0.36669	0.340714	0.189198
C1	Rrm1	6.01193	6.16046	6.46613	5.09122	5.28076	4.23693	4.31994	3.66497	4.84867	6.26881	4.16832	5.30868	1.39225	0.80575	1.12438	0.946089	1.04605	0.898335	0.18684	0.215339	0.218127	0.443601	0.211203	0.301587	-0.414007	0.0888594	-0.402119	-0.211027	4.58305	4.16904	2.90457	2.99342	3.86215	3.46003	2.79298	2.58195
C1	Rad51ap1	3.75575	4.1716	3.92021	2.31165	1.7648	0.985747	0.956441	0.434505	2.62482	4.78596	1.02442	3.25665	1.29333	0.799629	1.12483	1.56957	1.09581	1.13299	0.289618	0.0177748	0.129299	0.44434	0.234342	0.178653	-0.446417	-0.524528	-0.0252483	-0.187305	2.12917	1.68276	1.3929	0.868371	0.905226	0.879978	0.73742	0.550116
C1	Cyp39a1	3.05449	3.53694	3.91189	2.40904	2.67197	1.56305	1.20677	0.822554	2.20095	3.92073	1.29868	3.67204	1.62647	0.836876	1.00866	1.24929	1.11566	0.824687	0.211969	0.0597498	0.0694765	0.446734	0.364884	0.412616	-0.429133	-0.171964	0.844435	0.175376	2.22033	1.7912	1.2846	1.11263	1.12035	1.96479	0.397427	0.572803
C1	Wdhd1	3.99633	4.11486	3.84663	2.13197	1.96332	1.01074	1.24473	0.571381	2.71937	4.67284	1.53513	3.01161	1.5703	0.957339	1.18694	1.10208	1.15215	1.1433	0.345403	0.118048	0.103789	0.452935	0.190621	0.213142	-0.408192	0.214645	-0.28228	-0.241966	2.52714	2.11895	1.13496	1.34961	1.38659	1.10431	0.605116	0.36315
C1	Cep55	4.08765	4.39288	4.31685	2.97842	2.36728	1.15238	0.717109	0.257219	3.43355	5.05942	0.982633	4.06991	1.46738	0.827589	0.962626	0.840522	1.29624	1.00716	0.0611867	0.0584953	0.129692	0.144379	0.15488	0.158657	-0.272151	0.0169279	0.0212411	0.0120478	2.3261	2.05395	0.206191	0.223119	0.199605	0.220846	0.0425651	0.0546129
C1	Prkci	4.80528	4.73143	4.92099	3.99582	3.95618	3.13549	3.54383	2.71004	3.9037	4.97589	3.42443	4.55521	1.31181	0.945304	1.01333	0.967411	1.15593	0.959173	0.0770513	0.107074	0.322172	0.147522	0.125893	0.131	-0.374321	-0.138248	0.158076	-0.317545	4.02367	3.64935	3.5296	3.39135	3.42566	3.58374	2.63529	2.31775
C1	Cryz	3.80713	4.06204	4.31533	3.84723	4.24028	3.96432	4.44193	3.80362	2.86248	3.86611	2.92933	4.58605	1.34684	1.01782	0.842271	1.19504	1.18798	0.957408	0.0603513	0.214967	0.166171	0.264271	0.127578	0.0273412	-0.346723	-0.0422029	-0.103529	-0.455571	3.41669	3.06997	3.3513	3.3091	4.36439	4.26086	2.787	2.33143
C1	Dhfr	3.44268	3.59934	3.84559	2.70193	2.24677	1.69369	1.31732	1.1841	2.07686	3.95576	1.84013	2.96515	1.38917	1.10441	1.06344	1.26915	1.04752	0.975343	0.140074	0.19525	0.0279548	0.380487	0.164968	0.162823	-0.185749	-0.137748	0.160498	0.172123	2.25909	2.07334	1.01371	0.875965	0.806459	0.966958	0.614485	0.786607
C1	Mad2l1	5.33557	5.56443	5.85216	4.37115	3.94915	3.35977	2.91468	2.61793	4.07758	5.99716	2.93118	5.00299	1.38554	1.10231	1.10059	1.10127	1.04028	0.854737	0.0996888	0.158343	0.170396	0.338937	0.314981	0.321248	-0.439789	0.0630567	-0.348522	0.31585	4.12354	3.68375	2.91159	2.97465	2.99835	2.64983	2.7228	3.03865
C1	AI504432	1.35179	1.68023	1.80857	0.808648	0.811114	0.194424	2.76173	0.505792	1.50848	2.58014	0.388163	1.3942	1.16045	1.14815	0.893169	0.614217	2.12587	1.00165	0.445562	0.522413	0.43739	0.463479	0.496516	0.724912	-0.335638	-0.726355	-0.226148	-0.13956	1.64964	1.314	2.42446	1.69811	2.78942	2.56327	0.233119	0.0935584
C1	Epha3	3.54499	3.97614	4.68395	2.39617	4.48422	2.15513	4.67079	2.21209	3.43374	4.43978	1.89307	3.6601	1.3756	0.9426	1.37645	1.04804	2.02402	0.893256	0.197552	0.383536	0.672908	0.749629	0.532814	0.203449	-0.474799	-0.207172	-0.781371	-0.425395	2.56217	2.08737	1.65369	1.44652	3.93728	3.15591	0.835701	0.410306
C1	Fhod1	2.39583	2.34052	2.40116	1.18185	1.71916	1.1508	1.28728	1.16398	1.99764	3.49262	1.59105	2.59356	1.26265	1.4779	1.35792	1.0367	1.39746	1.72616	0.37525	0.716595	0.727566	0.550018	0.297987	0.471807	0.506473	0.294526	0.403014	-0.106461	1.22157	1.72805	1.87335	2.16788	1.00254	1.40555	1.64021	1.53375
C1	Chst11	3.63607	3.93183	4.10419	2.29696	3.58928	1.68652	2.88658	1.478	3.2659	4.28972	1.52027	3.67562	1.33568	1.29835	1.6283	0.986356	1.09308	1.15291	0.311509	0.455457	0.698227	0.467988	0.423821	0.651255	-0.636288	-0.483216	-0.145814	-0.29614	2.56303	1.92674	2.03045	1.54723	1.70935	1.56353	0.532705	0.236565
C1	Jph1	1.18895	1.91579	1.65948	0.990968	1.01821	0.804612	1.15027	0.981283	1.07434	2.85576	0.695684	2.22689	1.48722	1.23333	1.18919	0.91881	1.16904	1.33253	0.195433	0.419121	0.531251	0.646301	0.535598	0.33677	-0.120307	0.182122	0.117897	-0.440724	1.08161	0.961305	0.882499	1.06462	1.24725	1.36514	1.67848	1.23775
C1	Pdgfc	1.80101	2.22602	2.88266	1.53911	3.22511	1.68749	2.56831	0.994886	1.53658	3.55803	0.962803	3.97584	1.13343	1.2226	1.23409	0.962059	1.2484	1.26915	0.0949684	0.319197	0.395103	0.577279	0.391198	0.468787	-0.398619	-0.0159623	1.40553	-0.0333572	2.08373	1.68511	1.28914	1.27318	1.44826	2.8538	0.431751	0.398394
C1	Met	2.89917	2.75815	2.31964	1.06082	1.8685	0.581414	1.18829	0.562834	0.973978	2.69414	0.101723	1.23916	1.11558	1.16099	0.852491	1.06525	1.10286	0.938089	0.343725	0.553695	0.248839	0.602956	0.550919	0.410277	0.351657	-0.334551	0.635279	-0.0604875	0.354233	0.70589	1.25488	0.920334	0.40204	1.03732	0.245834	0.185346
C1	Slc16a2	3.27781	5.25142	5.563	4.65347	5.71862	4.13821	4.75864	3.4099	4.2554	5.97914	3.9731	5.60005	1.42223	1.20348	1.3756	1.16554	1.07084	1.10963	0.253617	0.66783	0.164331	0.521181	0.609429	0.58805	0.0056379	-0.145512	0.792792	-0.388998	3.88379	3.88942	2.31566	2.17015	3.26371	4.05651	1.75695	1.36795
C1	Pawr	4.01574	3.91479	4.05428	2.67074	2.32265	1.67261	1.62202	1.86043	2.04688	4.24293	1.34813	3.23344	1.30464	1.53737	1.0188	1.13513	0.974765	1.53137	0.331412	0.509235	0.359674	0.340485	0.460489	0.440864	-0.245551	0.17197	1.67179	0.537614	1.78173	1.53618	2.53078	2.70275	1.8704	3.5422	3.00882	3.54644
C1	Yap1	5.25204	4.68379	4.54534	2.90932	3.67799	1.98724	2.72197	1.30121	2.79488	4.98212	1.36356	4.53955	1.11023	1.56473	1.17874	0.951177	1.12543	1.20563	0.301103	0.732264	0.0983949	0.160112	0.256689	0.529364	-0.388878	-0.343545	0.749477	-0.0485679	2.66106	2.27218	2.2867	1.94316	2.19414	2.94362	0.509105	0.460537
C1	Ccdc34	4.66427	4.96743	5.31349	4.34939	3.59046	3.38471	2.7197	2.7675	4.12705	5.38188	3.53704	4.84752	1.40939	0.994902	1.05645	1.04657	1.10836	0.83349	0.497379	0.152908	0.271948	0.223085	0.569878	0.0979802	-0.2206	0.228232	0.0744739	0.0434447	3.4246	3.204	2.44689	2.67512	2.31305	2.38753	2.23721	2.28065
C1	Mastl	2.12344	2.30028	2.31242	1.27369	1.16497	0.665552	0.549327	0.303874	1.65517	3.1024	0.52728	1.71526	1.32718	0.757825	1.15192	1.12722	1.22839	0.837001	0.296238	0.184336	0.483527	0.164098	0.353125	0.168466	-0.261808	-0.0807674	0.10409	-0.0375443	1.31634	1.05453	0.652142	0.571375	0.395505	0.499594	0.327219	0.289675
C1	Ptprz1	3.17654	3.59935	4.22304	2.41217	4.73056	2.20032	5.49347	2.33683	2.91695	5.13349	1.76888	5.00438	1.46922	0.974765	1.17478	1.03427	1.6004	1.01366	0.451138	0.477545	0.216269	0.362487	0.308418	0.183651	-0.57905	0.180744	-0.274144	-0.448524	3.58819	3.00914	2.84937	3.03012	5.11579	4.84165	0.870803	0.422278
C1	Nxt1	5.27063	5.44733	5.90415	4.8421	4.50568	4.6476	4.19324	4.18702	4.40234	5.74301	4.28615	5.34778	1.22044	1.01916	1.27618	1.09175	1.21222	0.848518	0.461098	0.488317	0.229066	0.473701	0.389862	0.351246	-0.383042	0.224656	-0.314453	0.437433	4.28145	3.89841	3.36888	3.59353	3.66107	3.34661	2.90242	3.33985
C1	Cdon	4.29986	4.09738	4.67147	3.55461	5.78552	3.47397	4.71957	2.84141	4.23238	5.69877	4.14284	6.62229	1.37097	0.984458	1.37873	0.961439	1.12791	0.807671	0.22506	0.290168	0.437858	0.317921	0.317527	0.22825	-0.13995	0.188453	1.41637	0.315247	5.33371	5.19376	3.74489	3.93335	3.5527	4.96907	3.20788	3.52312
C1	Pgk1	8.66046	9.22555	9.00114	7.75572	8.79076	7.61205	8.82797	7.56531	7.35298	8.37665	7.0761	8.94789	1.35402	0.95459	1.44292	0.880116	1.18825	0.929834	0.367788	0.407451	0.301264	0.327484	0.304012	0.214682	-1.17118	-0.656756	-0.609241	0.0881457	8.39729	7.22611	8.12787	7.47111	9.14669	8.53745	7.59215	7.6803
C1	Trim59	5.30118	5.36271	5.70053	4.12605	4.26305	2.42292	2.8217	1.22871	4.52362	6.0215	2.99087	5.58258	1.58139	1.07459	1.47258	0.985587	1.15664	1.28325	0.285793	0.0591732	0.172657	0.918942	0.318429	0.140507	-0.51971	0.168258	-0.490009	-0.120333	3.84134	3.32163	1.00185	1.17011	2.16601	1.676	0.689972	0.569639
C1	Rbl1	3.91078	4.31731	4.55423	2.90441	2.62796	1.50158	1.35293	0.639608	3.08832	4.96975	1.80383	3.51943	1.42807	1.03498	1.03331	0.906623	1.24292	1.08911	0.146555	0.166615	0.438316	0.582862	0.346259	0.106385	-0.0311633	-0.0980869	0.146062	-0.249588	2.54104	2.50988	1.05404	0.955949	1.00567	1.15174	0.764096	0.514508
C1	Bard1	2.60041	2.48316	2.28891	1.32159	1.14525	0.687269	1.14581	0.430859	1.7566	3.40872	0.895917	1.94286	1.32482	1.06301	1.08159	1.14306	0.912798	1.19232	0.210997	0.115607	0.444284	0.398673	0.274645	0.254477	-0.0887444	0.0630276	-0.114343	-0.0253796	1.03778	0.949031	0.303808	0.366835	0.526485	0.412142	0.13753	0.11215
C1	Mcm4	5.46732	5.57038	5.76685	4.02373	3.82545	2.76049	3.00849	2.48679	3.84499	6.08247	2.75996	4.58648	1.20443	0.899736	1.04838	1.25437	1.27654	1.21584	0.112345	0.0692891	0.291428	0.402302	0.354303	0.204025	-0.445827	-0.159956	-0.0422442	0.130604	3.27267	2.82684	2.16948	2.00953	2.38947	2.34723	1.39722	1.52782
C1	Cenpq	3.59829	4.19324	4.6783	3.67034	3.01084	2.68963	2.12504	2.30901	3.42497	4.76519	2.81109	4.16362	1.54593	0.898581	1.22215	1.36654	1.31005	1.03787	0.137738	0.201327	0.41494	0.627779	0.244595	0.174772	-0.134413	0.32453	0.390738	0.3937	3.37179	3.23738	2.24553	2.57006	2.12485	2.51559	2.42653	2.82023
C1	Atp1b3	5.8571	5.86384	6.28854	4.48176	5.50905	3.40307	5.38481	3.11428	4.9598	6.37379	3.48909	6.18478	1.33426	1.07983	1.28014	1.1571	0.989305	1.01615	0.252286	0.272851	0.453982	0.800703	0.269051	0.2881	-0.501016	-0.516712	1.26061	0.43099	5.04961	4.5486	5.3739	4.85719	5.06096	6.32157	2.21017	2.64116
C1	Ormdl2	3.05053	3.38311	3.59817	3.32065	3.26432	3.35061	2.82449	3.08601	2.62569	3.689	2.94428	4.24017	1.2546	1.06102	1.10831	1.32464	0.969391	0.9813	0.0617889	0.388811	0.542452	0.521354	0.204525	0.229648	-0.136545	0.155993	0.270108	-0.517214	2.79318	2.65663	2.56695	2.72294	2.36492	2.63503	2.70406	2.18685
C1	Pdlim5	3.38147	3.31486	3.59713	3.3621	4.05575	2.84376	3.705	2.8559	2.22458	3.69054	2.30485	4.21311	1.16804	1.16227	1.2851	0.849858	1.2561	1.18682	0.197351	0.265218	0.579931	0.147705	0.474324	0.215128	-0.263651	-0.158758	1.91766	-0.0376584	3.17191	2.90826	3.25222	3.09346	2.71631	4.63397	2.29656	2.2589
C1	Hist1h3b	2.63725	2.99987	4.21743	2.78633	2.08137	1.61497	0.955024	1.16908	2.19263	4.04273	1.05578	2.21408	1.25243	1.21895	0.906356	0.887593	1.15905	1.17874	0.223297	0.0808994	0.424798	0.201367	0.389182	0.330932	0.15354	0.288765	-0.0787439	0.135784	0.662225	0.815765	0.471551	0.760315	0.724568	0.645824	0.622033	0.757817
C1	Plk4	4.14387	4.29243	4.24347	2.59895	2.13471	1.21988	1.25726	0.699401	3.01026	4.82686	1.5015	3.34973	1.41057	1.28272	1.14314	1.00146	1.14493	1.35896	0.235728	0.21605	0.459498	0.278557	0.25569	0.368583	-0.379309	-0.0292034	0.0632753	-0.170479	2.36507	1.98576	1.35279	1.32358	1.05524	1.11851	1.16194	0.991461
C1	Zfp367	3.60306	4.06504	4.03362	2.33974	2.16521	1.57695	1.54016	1.35326	2.79273	5.07622	1.48718	3.58834	1.27371	1.36711	1.22417	1.12833	1.24228	1.38816	0.374458	0.0964648	0.184734	0.228557	0.732438	0.28201	-0.351377	-0.189061	0.196919	-0.309202	2.30101	1.94963	2.33756	2.1485	2.09221	2.28913	2.31496	2.00576
C1	Hist1h4f	2.33729	2.72884	3.20197	2.25101	1.72454	1.62648	1.35036	0.755277	1.53711	3.22959	0.410699	2.18022	1.20324	1.32584	1.23441	1.34713	1.38136	1.21206	0.078461	0.251358	0.299357	0.312637	0.431689	0.21738	0.340388	0.0979758	0.408078	-0.149631	0.739035	1.07942	0.637812	0.735788	1.25862	1.66669	1.24359	1.09396
C1	Sypl	2.79012	3.00671	3.59172	2.95486	3.0544	2.40611	2.55892	2.52458	2.81798	3.99573	2.65018	4.21677	1.3321	1.19682	1.3113	1.37575	1.27682	1.05211	0.257522	0.24521	0.474419	0.436362	0.525095	0.22026	-0.0136362	-0.0609815	0.429077	0.0647805	2.80513	2.79149	2.68868	2.6277	3.10442	3.5335	3.25062	3.3154
C1	Col4a5	3.4995	3.2921	2.88811	2.34984	2.83979	1.87199	2.34128	1.81096	1.76768	3.02269	1.61612	2.85242	1.54872	1.04969	1.05314	0.717221	0.780074	0.704175	0.285082	0.594036	0.832932	1.27413	0.739204	0.529926	0.486372	-0.338287	1.6038	-0.0743296	1.61207	2.09845	1.88211	1.54383	1.88163	3.48543	0.686851	0.612521
C1	Ccna2	6.27763	6.71001	6.93726	5.25417	4.81796	3.35394	1.92296	0.838583	5.10686	7.10073	2.78167	6.00394	1.71665	1.05919	1.10728	0.805817	1.01131	0.874951	0.25335	0.178704	0.330883	1.087	0.443726	0.340535	-0.208068	0.686834	0.255094	-0.113741	4.50561	4.29754	2.75293	3.43976	1.27053	1.52562	3.00126	2.88752
C1	Cenpk	2.98976	3.4026	3.61451	2.13487	1.24159	0.506556	0.686125	0.300235	2.26799	4.38179	0.723577	3.08083	1.65176	0.933835	0.758777	0.989384	1.15527	0.734602	0.282511	0.322846	0.300541	0.76509	0.493225	0.189453	-0.672885	-0.352549	-0.367479	0.00978431	2.22376	1.55087	1.07921	0.726662	1.13698	0.7695	0.306708	0.316492
C1	Sipa1l1	3.96176	4.13509	3.77913	2.38489	3.82957	1.85801	3.48477	1.58428	2.95384	4.56479	1.457	3.90762	1.15733	0.897752	0.982587	0.813624	1.10728	0.972986	0.391579	0.691579	0.233078	1.49225	0.20993	0.935586	-0.211179	-0.307415	1.29214	0.0706573	2.88883	2.67765	2.88109	2.57368	2.44719	3.73933	0.480222	0.550879
C1	Hist1h4j	2.2537	1.89895	3.87445	2.34535	1.89706	1.33772	0.946616	0.685928	1.98827	3.59741	0.451647	1.95257	0.750647	0.757769	0.973222	1.01638	1.11706	0.603459	0.137714	0.207955	0.526048	1.12133	0.285637	0.321366	-0.30674	-0.237313	0.0703401	0.0933929	0.877151	0.57041	0.888874	0.651561	1.5312	1.60154	1.21307	1.30647
C1	Slc16a1	3.60822	3.27478	3.87294	2.2982	3.35658	2.26408	3.83646	3.80528	2.24662	4.02709	1.30925	3.67304	0.954519	1.01009	0.976762	1.09235	1.00625	1.19668	0.210594	0.569278	0.311623	1.22783	0.252473	0.343236	-0.269146	-0.585184	1.67448	0.513319	2.56482	2.29568	5.42405	4.83886	4.5108	6.18529	5.33672	5.85004
C1	Stk17b	2.55021	2.94708	3.47954	2.29354	2.50598	1.50131	1.2957	1.50165	2.33459	3.45776	1.17878	3.31797	1.20578	1.01012	1.00249	1.21379	0.753174	0.854164	0.287236	0.305167	0.572377	1.02977	0.409461	0.262022	-0.0992449	0.19201	0.401508	0.784344	1.90918	1.80993	1.93229	2.1243	1.23135	1.63285	2.93033	3.71467
C2	Fgf9	3.65592	3.63942	3.79099	2.32677	2.99972	1.80722	2.83631	1.58535	3.23943	4.70317	2.21546	4.76003	3.4142	4.10342	3.30202	3.21876	3.13951	4.2695	0.0976956	0.0738054	0.132639	0.12926	0.118577	0.0570997	-0.508058	-0.232846	0.0864463	-0.217362	2.84846	2.34041	2.85026	2.61741	3.26453	3.35098	1.943	1.72564
C2	Pde3b	3.3148	3.18513	3.62067	2.18704	2.86742	1.09159	2.15446	1.01869	3.02118	4.09046	1.75655	3.3439	1.5707	1.6658	1.44863	1.09746	1.52911	1.86274	0.241196	0.425296	0.143699	0.535002	0.536549	0.907294	-0.233622	0.0386862	0.945375	0.212151	2.36423	2.13061	1.17556	1.21425	1.59534	2.54072	0.249212	0.461363
C2	Grid2	1.41995	1.11932	1.25591	0.431292	2.11992	0.667433	2.25178	0.670449	0.636208	1.6909	0.385311	1.7945	1.71132	1.66046	1.64362	0.985932	1.7016	1.79367	0.395805	0.283166	0.463157	0.407451	0.460967	0.49257	-0.170083	-0.338442	0.899517	0.0492558	1.29219	1.12211	1.41885	1.08041	1.7405	2.64002	0.197484	0.24674
C2	Slc35f1	3.45156	4.49876	5.16246	3.33079	5.40679	2.85554	5.16368	2.4141	3.08796	5.37433	2.27608	5.81811	1.64141	1.40777	1.59906	0.926807	1.64231	1.44687	0.570506	0.388276	0.175389	0.305415	0.196522	0.361291	-0.677742	-0.52811	-0.0244573	-0.425074	4.18612	3.50838	3.62538	3.09727	4.61913	4.59467	1.02617	0.601096
C2	Gli3	3.1168	3.88734	3.9717	2.4823	3.59333	1.88029	2.03921	0.902253	3.03403	4.95387	1.73137	4.25291	2.01951	1.67284	1.93656	1.08493	0.96966	1.61091	0.276946	0.577083	0.312011	0.323	0.44212	0.618965	0.0603855	0.212267	0.488535	-0.133316	2.40564	2.46603	0.475894	0.688162	0.896205	1.38474	0.277306	0.14399
C2	Nrarp	5.77783	6.03222	6.38104	4.74483	5.91264	3.91324	4.4242	2.47272	4.69281	6.93887	3.18203	6.92728	1.42736	1.69872	2.18078	1.12438	1.20523	1.02289	0.0558909	0.399448	0.173413	0.591391	0.0192296	0.66035	-0.914474	-0.0408062	1.33537	-0.56305	4.66247	3.748	2.88203	2.84122	3.15952	4.49489	1.75623	1.19318
C2	Hey2	1.69402	3.33462	4.29824	2.9415	4.17625	2.37102	3.16446	2.09391	3.01292	5.16435	2.13347	5.5731	1.88247	1.15727	2.29268	1.40922	1.37941	1.14999	0.392116	0.376702	0.104644	0.291901	0.537192	0.431445	-0.851322	-0.0966763	1.37042	0.0223554	3.32653	2.47521	2.39461	2.29793	2.08851	3.45893	1.61668	1.63903
C2	Adamts1	3.38393	2.97322	3.19423	1.40786	3.30244	1.28875	2.78123	1.02572	2.65997	4.30982	1.97012	4.16843	1.85332	1.37811	1.95286	1.09436	1.37385	1.10808	0.147264	0.456042	0.463429	0.481458	0.214518	0.869122	-0.411867	-0.212548	2.07317	0.287528	2.64618	2.23431	2.17472	1.96218	2.11252	4.18569	0.317972	0.6055
C2	Sorcs1	3.86987	4.08453	3.9594	2.44037	3.32821	1.33059	2.67092	0.938162	3.30902	4.93452	1.62814	4.3986	1.95743	1.39429	1.79915	1.23333	1.24856	1.05061	0.397018	0.509493	0.312373	0.454733	0.537727	0.632063	-0.456235	-0.521962	1.88161	0.231003	3.18274	2.72651	3.3413	2.81934	1.82637	3.70798	0.235487	0.46649
C2	Cxcr4	5.01893	6.27888	6.69167	4.33383	5.66385	2.96434	4.15127	1.69299	4.8683	7.17908	2.57775	6.67238	1.74559	1.3796	1.84797	1.30636	1.38554	1.16654	0.00901538	0.367926	0.131525	0.340303	0.450711	0.461226	-1.3984	0.549064	1.30156	0.397988	4.37639	2.97799	1.92283	2.47189	3.09919	4.40075	0.298425	0.696413
C2	Hist1h1b	0.752758	2.13346	4.0342	2.37913	1.07541	0.623175	0.306225	0.139883	2.24206	4.24088	0.396317	2.36559	1.63307	1.42601	1.82986	1.13096	1.65752	0.919908	0.0543979	0.379334	0.264368	0.199897	0.464306	0.47061	0.011448	0	-0.0289503	0	0.0746228	0.0860708	0	0	0.186408	0.157458	0	0
C2	Syt11	6.05997	5.57322	6.4265	4.74952	7.0732	4.4714	6.70741	4.27926	5.51029	6.72133	4.52121	7.21269	1.26949	1.23806	1.57243	1.02172	1.77773	1.01353	0.117147	0.0297988	0.10937	0.163216	0.121717	0.092105	-0.617312	-0.520621	0.164185	-0.67796	5.81343	5.19612	5.43953	4.91891	5.69958	5.86377	2.5228	1.84484
C2	Ttyh1	3.7816	5.80334	6.99642	5.77406	7.63776	6.24895	7.73774	6.21475	5.28188	7.56199	5.64094	8.34948	1.10862	0.971617	1.41983	0.980326	1.64935	0.941177	0.0498708	0.366385	0.0819793	0.170171	0.135984	0.140944	-0.0461296	-0.00831411	0.263406	-0.11243	6.19858	6.15245	6.53346	6.52514	7.69741	7.96082	6.19066	6.07823
C2	Slitrk2	2.40196	2.85806	3.31774	1.57926	4.12438	1.64345	4.04791	1.50196	2.62853	4.60185	1.45933	5.10024	1.52888	0.87898	2.03943	0.90368	1.62136	0.918081	0.258349	0.157448	0.20442	0.463957	0.263433	0.433354	-0.532738	-0.171045	1.64971	-0.00985722	2.5882	2.05546	2.7443	2.57326	1.95559	3.6053	0.296187	0.28633
C2	Dbi	6.69244	7.41294	8.87944	8.10229	9.1673	7.58882	8.20135	6.23235	6.446	8.67156	6.40918	10.6048	1.43923	1.11276	2.07961	1.23215	1.46059	0.72427	0.0536893	0.18113	0.027063	0.341801	0.227192	0.0373761	-0.632684	-0.0679156	1.0065	0.645585	9.29691	8.66423	7.52779	7.45987	7.93418	8.94068	5.09266	5.73824
C2	Dtx4	5.87711	6.21664	6.00615	4.23626	5.42657	3.70624	4.8844	3.09455	4.51228	6.58612	2.87455	6.02147	1.60531	1.37645	1.7757	1.04053	1.4453	1.12059	0.158575	0.189374	0.138455	0.109423	0.237695	0.0220244	-0.590536	-0.106401	0.234646	-0.195428	4.92284	4.3323	3.66397	3.55757	3.96748	4.20213	1.40484	1.20941
C2	Eno1	8.41244	8.71178	8.8741	7.60704	8.69658	7.48671	8.63151	7.61989	7.11771	8.50153	6.61397	8.57696	1.62611	1.2228	2.16642	0.992876	1.65882	0.90031	0.106078	0.0810333	0.28555	0.0200622	0.0544273	0.0964164	-0.793168	-0.349965	0.169662	0.0854279	6.93373	6.14056	7.41409	7.06413	8.13107	8.30074	7.21784	7.30327
C2	Ung	4.52654	4.63845	4.67334	2.7722	2.18331	1.67478	1.21504	1.13615	2.58405	5.06305	1.07978	3.47255	0.76526	1.78823	1.47757	1.25501	1.14969	1.78502	0.242798	0.067231	0.100054	0.0720989	0.134687	0.0676736	-0.261527	-0.213533	-0.304023	-0.021605	1.62465	1.36313	0.628401	0.414868	2.19874	1.89471	0.22354	0.201935
C2	Caskin2	3.46035	4.34405	3.89958	2.4889	4.04369	2.64905	3.14615	2.62268	3.00303	4.92414	2.61486	4.4942	1.16873	1.50784	1.75422	1.2186	1.12634	1.44226	0.156531	0.189035	0.0988893	0.118204	0.104832	0.295186	-0.121607	0.319579	0.962536	0.195746	2.63776	2.51615	2.30408	2.62366	1.68555	2.64808	1.92803	2.12378
C2	Mcm2	6.12728	6.21351	6.38245	4.40736	4.39905	3.06539	3.01101	2.14001	4.28216	6.46583	2.80173	5.02706	1.04979	1.37754	1.63393	1.27654	1.1962	1.39394	0.0421661	0.166095	0.129165	0.0974384	0.0192296	0.136961	-0.390887	-0.0459465	-0.00523178	0.0766221	3.32657	2.93569	1.49854	1.4526	2.08987	2.08464	1.07985	1.15647
C2	Erf	4.20962	3.86899	4.16562	3.60823	3.91106	3.52663	2.6531	2.83107	2.88143	4.66334	3.25419	4.28412	1.26361	1.51829	1.65121	1.28113	0.951901	1.74392	0.0662906	0.0361902	0.0597794	0.117454	0.168517	0.0796934	-0.0708804	0.313335	0.619466	0.40242	2.80054	2.72966	1.81681	2.13014	1.71213	2.3316	1.96989	2.37231
C2	Rhbdl3	3.76263	4.54613	5.2935	4.47933	5.52816	4.42694	3.78614	3.93521	4.81728	5.8618	4.80356	6.82558	1.23806	1.50425	1.59947	1.44069	1.03529	1.53042	0.26459	0.0617889	0.153623	0.134044	0.22891	0.249101	-0.0842965	0.438424	0.0626898	0.159899	4.88506	4.80077	3.15996	3.59839	1.58004	1.64273	3.49393	3.65383
C2	Wee1	4.06002	3.9865	3.93278	2.60139	2.44345	1.22978	1.24947	0.474247	2.79173	4.76594	1.32275	3.292	1.55392	1.51391	1.52794	1.09163	1.05038	1.30467	0.277911	0.169458	0.417971	0.121927	0.167552	0.151946	-0.322341	-0.271251	0.959933	0.00132972	1.79592	1.47358	1.23589	0.964635	1.05706	2.017	0.217288	0.218618
C2	Wwtr1	3.19415	3.64145	4.51802	3.43667	4.23336	3.1407	2.78469	3.3084	2.67978	4.35195	2.63278	4.63667	1.25764	1.6114	1.54872	1.07945	0.991207	1.38136	0.154414	0.535818	0.369108	0.22858	0.327811	0.432929	-0.378165	-0.0106675	0.506952	-0.248706	3.35531	2.97715	2.90266	2.89199	2.39644	2.9034	3.46049	3.21179
C2	Cklf	3.47449	3.13116	3.11536	2.33711	2.30166	1.72802	1.535	1.46184	2.54259	3.90535	2.20871	3.32903	1.24856	1.27445	1.46631	1.28415	1.19591	1.40363	0.274424	0.160734	0.246716	0.357355	0.128521	0.228188	-0.31705	0.150681	0.348321	0.813417	2.34993	2.03288	1.59883	1.74951	1.83922	2.18754	0.561728	1.37515
C2	Ranbp1	7.54425	7.39697	7.71993	6.82253	6.62335	6.15878	6.42102	5.78449	6.39467	7.51138	5.90377	7.19605	1.40294	1.39254	1.54164	1.30301	1.2749	1.52865	0.135503	0.302481	0.0697479	0.221684	0.156471	0.240737	-0.32351	0.10233	-0.331248	-0.229483	6.51587	6.19236	5.60729	5.70962	6.76667	6.43543	5.63985	5.41037
C2	Dnajc9	5.94782	6.2352	6.57797	5.39936	4.61457	4.39516	4.69858	4.22279	4.86065	6.53096	4.43016	5.6763	1.64596	1.50688	1.47166	1.49006	1.09628	1.3489	0.221506	0.265969	0.182663	0.221132	0.214225	0.0905631	-0.464444	0.055098	-0.168986	0.144887	5.00043	4.53598	4.32638	4.38148	5.16911	5.00012	4.04247	4.18736
C2	Srd5a1	3.08971	3.80219	4.24509	3.27303	3.91639	2.4471	3.29811	1.78954	3.04719	4.16806	2.25663	4.26128	1.51591	1.4472	1.40054	1.28639	1.23746	1.27143	0.099105	0.324285	0.170104	0.21018	0.163334	0.149092	-0.835663	-0.683468	-0.202656	-0.222746	3.24233	2.40666	3.03861	2.35515	2.80673	2.60408	1.08042	0.857673
C2	Cdca2	3.9799	4.21348	4.06301	2.41914	2.29575	0.929643	0.492956	0.409829	3.08775	4.79265	0.946906	3.54373	1.56288	1.42736	1.54617	1.36098	1.13466	1.46248	0.0539786	0.228897	0.250813	0.480989	0.31769	0.20567	-0.462559	0.120943	0.0612706	0.00733672	1.94161	1.47905	0.212838	0.333781	0.141889	0.20316	0.249756	0.257093
C2	Stt3a	5.142	5.09507	5.68521	4.92885	5.26014	4.38305	4.64519	4.41584	4.47423	5.73712	4.26029	5.39528	1.48522	1.2957	1.40868	1.29835	1.2914	1.45894	0.148955	0.32784	0.228317	0.347852	0.337782	0.0522417	-0.0160393	0.215819	0.223983	-0.289154	4.32896	4.31292	3.5118	3.72762	4.01545	4.23944	3.643	3.35385
C2	Rad51l1	2.73779	3.4264	2.4787	2.15033	1.70514	1.0772	1.07925	0.558355	2.21614	3.77678	1.06414	3.56192	1.6039	1.15615	1.559	1.49868	1.53737	1.12483	0.209635	0.082419	0.566939	0.0682129	0.251465	0.323	0.0500988	0.0378653	-0.108941	-0.171418	0.652784	0.702883	0.419618	0.457483	0.746861	0.637919	0.43859	0.267171
C2	Zwilch	2.98698	3.22575	3.12228	1.72981	1.33171	0.696783	1.10825	0.315544	2.80181	4.66099	0.958449	3.18529	1.51917	1.09618	1.58722	1.61682	1.37811	0.937348	0.162879	0.266258	0.186699	0.0986466	0.338774	0.166586	-0.122825	-0.0271648	-0.0148887	-0.173519	1.751	1.62817	1.04207	1.01491	1.12935	1.11446	0.669668	0.496149
C2	Zranb3	2.89071	3.10459	2.89715	1.8024	1.89152	1.31331	1.41431	1.1555	2.0933	3.61187	1.54973	2.70759	1.42068	1.10575	1.38185	1.33689	1.69734	1.43067	0.145523	0.236607	0.200288	0.150719	0.386884	0.072316	-0.100537	-0.081544	0.105558	-0.0560422	1.84262	1.74209	1.29676	1.21522	1.11721	1.22277	1.01429	0.958249
C2	Hist1h4d	1.95775	3.00295	4.22752	2.69324	2.35291	2.08137	1.55723	1.40691	2.46996	4.11931	1.19556	2.49587	1.38111	1.35172	1.66169	1.43956	1.37575	1.22529	0.161265	0.084831	0.130266	0.43554	0.397449	0.423434	1.25826	0.0719933	-0.2366	0.593317	0.933187	2.19145	0.716366	0.788359	2.14942	1.91282	1.0597	1.65302
C2	Hist1h1a	1.09249	1.67208	3.14003	2.24006	1.11478	0.530515	0.26772	0.823449	0.952252	3.29528	0.365557	1.39255	1.43518	1.3741	1.44633	1.37219	1.37034	1.37771	0.341572	0.107081	0.106414	0.169656	0.39463	0.107946	-0.0844227	0.426049	0.111155	-0.215363	0.297339	0.212917	0.0721884	0.498238	0.110081	0.221236	0.604085	0.388722
C2	Hist1h3a	2.46859	2.89667	3.85452	2.18525	1.72636	1.43538	0.620253	0.764169	1.89018	3.61708	0.767418	2.05923	1.50688	1.54897	1.5875	1.47989	1.50802	1.4841	0.36769	0.133912	0.105199	0.166718	0.337553	0.143155	-0.275988	0.19052	-0.351103	0.0734028	0.758794	0.482806	0.297446	0.487966	0.795941	0.444838	0.519653	0.593055
C2	Dbf4	4.86603	4.87207	5.13849	3.70903	3.34072	2.23492	2.00653	1.42115	4.09591	5.33423	2.81786	4.55388	1.91867	1.22676	1.24905	1.16631	1.26008	1.38519	0.197711	0.112345	0.321679	0.0263067	0.381045	0.254569	0.0137469	0.36278	-0.220921	-0.520707	3.06369	3.07743	1.02572	1.3885	1.77839	1.55746	2.02339	1.50269
C2	Hist1h4b	2.013	2.62605	3.49316	2.40743	1.76502	1.55684	1.07537	1.01062	1.49822	3.06778	0.346046	1.89902	1.6658	1.5448	1.36308	1.19985	1.42377	1.5875	0.24295	0.183097	0.291779	0.178251	0.406685	0.277005	-0.138625	-0.0265375	0.143076	0.208857	0.847801	0.709175	0.788555	0.762018	1.56284	1.70591	1.20298	1.41184
C2	Hmgb2	7.24847	7.7207	8.19907	6.83045	5.97354	5.04148	4.03317	3.79041	6.4283	8.1464	4.92812	7.64241	1.75937	1.36698	1.85332	1.05146	1.20169	1.31018	0.155693	0.088663	0.194208	0.374764	0.272457	0.282808	-0.283288	-0.105016	0.0068677	0.0447736	6.05864	5.77535	3.70963	3.60462	5.55993	5.56679	6.21552	6.26029
C2	Ppap2b	3.95368	4.68761	5.35582	4.53529	5.35206	3.48992	4.77847	2.61973	4.00919	5.57331	3.94557	5.99252	1.82434	1.28691	1.7079	1.21215	1.35065	1.32395	0.120552	0.234621	0.134044	0.297228	0.191653	0.48916	-0.346468	-0.47252	1.90939	0.420937	3.80186	3.45539	3.54466	3.07214	3.83713	5.74651	1.15657	1.57751
C2	Hist1h4i	2.21476	2.64799	3.51694	2.55172	1.61861	1.90455	1.45943	1.04706	1.85026	3.39712	1.24463	2.504	1.87233	1.33841	1.536	1.24384	1.49292	1.28684	0.155381	0.188992	0.0879072	0.230585	0.435031	0.109236	0.568143	-0.659282	0.036369	0.926204	1.50793	2.07607	2.39686	1.73758	2.64133	2.6777	1.84867	2.77488
C2	Kif18a	3.95453	4.30057	4.41672	2.84252	2.62852	1.52234	0.968095	1.2634	2.93365	4.72913	1.38539	3.84662	1.98623	1.39026	1.53042	1.40902	1.57772	1.25148	0.0332413	0.0927661	0.0816298	0.477436	0.312997	0.267931	-0.2348	0.015632	0.286242	0.276688	2.39952	2.16472	1.09677	1.1124	0.653447	0.939689	1.49759	1.77427
C2	Zfp36l2	5.03914	5.9222	5.82083	4.41017	5.06261	4.33932	3.86703	4.64719	4.82141	7.1011	4.41681	6.66525	1.87461	2.05095	2.12865	1.97894	1.49889	2.3039	0.469629	0.0861917	0.271457	0.158234	0.93489	0.118243	-0.0052849	0.348925	2.55241	0.264278	4.36794	4.36265	4.40227	4.75119	2.68972	5.24213	4.74966	5.01394
C2	Cdh2	6.31933	6.51167	7.10257	5.60899	6.86093	5.05267	6.40351	4.60458	5.93658	7.19446	5.10911	7.03441	2.89436	2.3741	2.46561	1.99211	2.42406	2.41962	0.415231	0.216355	0.205823	0.138283	0.282527	0.11454	-0.294084	0.00390594	0.682618	-0.602381	5.68166	5.38757	4.65284	4.65675	5.56681	6.24943	3.83208	3.2297
C2	Dusp6	4.8151	4.97721	4.71265	3.39729	3.44301	2.10862	3.2044	1.69222	3.60875	5.1922	2.46195	4.51321	2.36177	2.01951	2.17018	1.72665	1.97263	1.68874	0.124398	0.378944	0.207942	0.59346	0.455192	0.870587	-0.488213	-0.673171	1.13141	0.293585	3.12994	2.64172	3.36835	2.69518	3.81145	4.94286	1.15437	1.44795
C2	Fzd5	5.55718	5.6102	5.3941	3.5464	5.1128	2.84537	4.37061	2.45568	4.6333	6.52084	2.89177	5.86723	2.60581	2.32215	2.43667	1.65249	1.76863	1.90695	0.182641	0.200469	0.0406764	0.0108434	0.344857	0.391955	-0.0663909	0.11784	1.80156	-0.475715	3.59213	3.52574	2.98045	3.09829	3.17612	4.97769	2.31937	1.84365
C2	Kntc1	3.08625	3.3998	2.95775	1.48551	1.32651	0.550756	0.224994	0.054625	2.10567	4.23538	0.273984	2.28801	2.03098	1.50527	1.81166	2.33144	1.73876	1.6868	0.207303	0.244111	0.209921	0.0481617	0.191683	0.182186	-0.39999	-0.0263702	-0.0601882	0.00381316	1.26404	0.864054	0.158041	0.131671	0.157051	0.0968632	0.0184823	0.0222955
C2	Hist1h3g	1.99843	2.48966	3.48051	2.1196	1.92942	1.19025	0.665013	0.79723	1.71895	3.47544	0.721055	1.83244	2.33314	1.77667	2.19672	1.90774	1.93656	1.68357	0.490655	0.254415	0.118549	0.229366	0.195961	0.471684	-0.0213079	0.140985	-0.0743872	0.150855	0.40363	0.382322	0.328537	0.469521	0.49702	0.422632	0.388242	0.539097
C2	Hist1h3h	2.45449	2.59882	4.13926	2.49057	1.87003	1.44174	0.595611	0.935229	2.03301	3.90724	0.890377	1.99905	2.38148	1.98883	1.9545	1.83926	1.71354	1.53961	0.226056	0.140272	0.379013	0.212097	0.223455	0.035186	0.35109	0.200976	-0.0998885	0.0974106	0.420362	0.771452	0.35887	0.559846	0.592729	0.492841	0.492106	0.589517
C2	Smc4	5.65294	5.90871	6.15439	5.00672	4.37224	3.72003	3.13609	3.47214	4.88208	6.57683	3.98889	5.63635	2.51212	1.72665	1.96525	1.59772	1.59435	1.71442	0.238385	0.130216	0.213841	0.462071	0.31333	0.195563	-0.0977134	0.181718	0.298937	-0.108301	4.70276	4.60504	3.40522	3.58693	1.89585	2.19479	3.0696	2.9613
C2	Hes5	6.85185	7.31139	6.77078	4.71023	6.3716	4.19616	4.98979	3.12067	6.03958	8.14518	4.11132	8.3434	1.91635	2.01299	2.16181	1.39058	1.47001	1.63364	0.29677	0.184546	0.468523	0.17059	0.346105	0.305849	-0.642675	0.504776	1.15758	-0.402997	5.07936	4.43668	2.03775	2.54253	3.32983	4.48742	1.6398	1.2368
C2	Hist1h3d	2.58685	2.73462	4.23811	2.83679	2.00311	1.62753	0.955024	1.07923	2.25981	3.93103	1.02081	2.13522	2.177	1.87578	2.11797	1.35961	1.76713	1.6405	0.113419	0.0716809	0.354044	0.117916	0.403935	0.392923	0.10833	0.363228	-0.0203615	0.124983	0.493932	0.602262	0.471551	0.834778	0.746979	0.726618	0.622033	0.747016
C2	Ckb	10.0524	10.6682	11.1908	10.6349	11.2124	10.5175	10.9228	9.75368	10.0507	11.1353	10.2359	11.7307	2.015	1.79683	2.20845	1.53231	1.72118	1.60119	0.0411159	0.0901089	0.0382394	0.00836018	0.121845	0.109455	-0.251759	0.131739	-0.410025	0.0728722	10.0869	9.83515	9.1191	9.25084	11.1411	10.7311	9.32412	9.397
C2	Slc2a1	8.21003	8.45187	8.4248	7.65342	7.8719	7.47585	7.1642	7.38881	6.792	8.61923	6.80823	8.43242	1.91701	1.65056	2.04837	1.61416	1.48188	1.84132	0.240385	0.0413212	0.110932	0.0793742	0.115065	0.0728004	-0.515537	-0.053844	1.03689	-0.353977	6.75257	6.23704	6.24327	6.18942	5.65388	6.69077	6.30544	5.95146
C2	Usp1	5.48572	5.88722	6.26583	4.91572	4.49149	3.85929	3.68982	3.53463	4.63488	6.47973	3.84064	5.36328	2.01176	1.83277	1.61619	1.45611	1.83463	1.56706	0.225509	0.274129	0.25897	0.219369	0.242717	0.192311	-0.139718	0.253189	-0.334414	-0.38671	4.74694	4.60722	3.32775	3.58094	3.89812	3.56371	3.41157	3.02486
C2	Pfn2	6.7882	7.51575	8.06125	6.94341	7.81689	6.50929	7.88092	6.17678	6.85413	7.87272	6.03873	8.74237	2.31459	1.56086	1.88032	1.28179	1.84797	1.55413	0.0878724	0.169779	0.0192783	0.140859	0.336649	0.0872274	-0.633999	-0.295736	0.148413	0.0465814	7.84083	7.20683	7.34749	7.05175	8.09658	8.245	5.71201	5.75859
C2	Tmpo	7.11278	7.26547	7.6819	6.46326	6.14474	5.33845	5.29734	5.10928	6.70788	8.0541	5.84284	6.8759	2.28005	1.53493	1.77296	1.49889	1.38673	1.62028	0.288615	0.145467	0.0726667	0.0317502	0.135217	0.0703837	-0.182908	0.195237	-0.412254	-0.265225	6.06215	5.87924	4.45114	4.64638	5.2184	4.80614	5.3005	5.03527
C2	Klf6	4.25501	4.19674	4.56605	3.71508	3.7215	3.06998	2.89676	2.71391	3.40634	4.44618	2.98657	4.20319	1.73473	1.49134	1.88247	1.74585	1.61265	1.36731	0.201575	0.162114	0.121927	0.454092	0.186788	0.0999601	-0.634706	-0.477445	0.110616	-0.161781	3.53066	2.89595	2.95811	2.48066	2.02153	2.13215	2.37402	2.21224
C2	Glul	7.4658	7.74965	8.03534	6.82165	7.76067	6.24759	7.37653	5.79743	6.6128	7.99069	5.6525	8.12417	1.7328	1.27769	1.90046	1.48238	1.42115	1.23746	0.106976	0.197581	0.246178	0.269896	0.0964164	0.335184	-0.435212	-0.818775	2.77051	0.941129	6.74988	6.31467	9.02963	8.21085	8.01154	10.782	5.07864	6.01977
C2	Mcm7	6.65548	6.84904	7.07367	5.36612	5.79763	4.46631	4.84897	3.55143	5.73492	6.98245	4.9666	6.0541	1.65844	1.32464	1.77773	1.5906	1.50307	1.19444	0.274202	0.18823	0.0907093	0.243664	0.0742644	0.113796	-0.261132	0.482972	-0.471315	-0.10789	4.90758	4.64645	2.60475	3.08772	4.12329	3.65197	2.28487	2.17698
C2	Cdkn2c	3.42048	4.40161	5.16859	3.7318	3.68394	2.77368	2.73995	1.91488	3.52414	5.61705	2.1762	5.06788	1.97686	1.44863	1.79151	1.53379	1.41364	1.52507	0.424223	0.406386	0.366348	0.633676	0.264724	0.240295	-0.294429	0.507144	1.13368	0.541321	3.44685	3.15242	1.49804	2.00518	3.41321	4.54689	2.27302	2.81434
C2	Nrp1	3.23644	2.93546	3.56765	3.26607	4.37123	3.12155	2.86024	2.26159	2.65018	3.8018	3.05274	4.40636	1.84926	1.59745	2.10096	1.47216	1.62986	1.44214	0.247544	0.333347	0.249687	0.518	0.385223	0.569278	-0.307036	-0.233519	0.391882	-0.483205	3.22629	2.91925	2.19613	1.96262	2.14329	2.53517	0.75366	0.270455
C2	Cdc14a	2.99866	3.40369	3.45908	2.46127	3.19743	2.18269	2.25916	1.87234	2.71314	4.26441	2.21002	4.34284	1.50844	1.4946	1.78354	1.45792	1.56274	1.62526	0.389417	0.30339	0.115045	0.186957	0.239207	0.175622	-0.0771655	0.425313	1.20624	0.184526	3.14413	3.06697	2.77231	3.19762	1.94297	3.14921	3.00123	3.18575
C2	H2afz	8.6535	8.96428	9.3119	8.11905	7.70034	6.97284	6.83925	6.10648	7.8426	9.16893	6.69907	8.78261	1.49936	1.73149	1.47548	1.70676	1.51044	1.55036	0.348072	0.192473	0.182749	0.228998	0.228317	0.155761	-0.361645	0.0551178	-0.368843	-0.184505	7.40095	7.0393	5.75813	5.81325	7.13846	6.76961	5.67139	5.48688
C2	Hist1h4a	2.013	2.18368	3.48918	2.49602	1.9194	2.0245	1.07537	1.5224	1.68259	3.24001	1.0717	2.29513	1.61108	1.8094	1.78823	1.65752	1.58852	1.66629	0.315908	0.186882	0.0780233	0.13371	0.247342	0.126639	-0.0780702	-0.0992276	0.292769	0.0723446	0.787245	0.709175	0.788555	0.689328	1.37959	1.67236	1.54733	1.61968
C2	Lmnb1	7.31789	7.50848	7.91202	6.60187	6.20816	5.53315	5.09449	5.30469	6.75307	7.84004	5.93821	6.95775	1.80161	1.71478	1.65005	1.45919	1.37537	1.83277	0.0495513	0.0479509	0.248204	0.119305	0.193703	0.0330831	-0.296204	0.584786	-0.319799	-0.0782704	5.83222	5.53602	3.85464	4.43943	4.20173	3.88193	4.88151	4.80324
C2	Zhx2	4.52946	3.91496	3.55047	2.23633	3.35725	1.94718	3.12246	1.73368	2.61295	4.03184	1.68764	3.84766	1.61682	1.64193	1.84132	1.69564	1.32372	1.74781	0.278073	0.171254	0.338618	0.0809278	0.20234	0.186434	-0.298257	-0.295811	0.596746	-0.413628	2.45315	2.1549	2.16458	1.86877	2.10851	2.70526	0.963813	0.550185
C2	Gcat	3.51536	3.55122	3.39608	2.28616	1.80782	2.31561	1.31809	2.50384	1.87977	3.18222	1.25212	2.34431	1.52661	2.09053	1.85049	1.93512	1.572	1.86683	0.166734	0.229306	0.09041	0.143589	0.0943283	0.0878426	0.0386595	0.141816	0.280146	0.176497	1.33447	1.37312	1.5421	1.68392	1.2614	1.54154	1.80683	1.98332
C2	Ptbp1	7.07321	7.16955	7.26537	6.08801	6.44937	5.39993	5.42357	4.83993	6.06708	7.35669	5.44439	6.76779	1.29483	1.71723	2.03506	1.60731	1.41503	1.43321	0.0992509	0.0725128	0.0770962	0.0924071	0.0358096	0.0614677	-0.0726847	0.19684	0.220514	-0.21981	5.34116	5.26848	4.27987	4.47671	4.7217	4.94221	4.58291	4.3631
C2	Kdr	5.29826	6.47337	7.13301	4.9404	7.16761	4.53174	6.09728	3.38797	5.58001	7.712	3.70055	7.56874	2.74977	1.18446	2.51784	0.950723	1.28225	0.865953	0.0377698	0.209138	0.156621	0.629357	1.03435	0.678282	-0.377232	0.212553	1.88598	1.03777	5.59826	5.22103	4.8524	5.06495	4.56004	6.44601	0.967455	2.00522
C2	Dkk3	8.48535	8.43618	8.93452	6.89752	8.38339	5.7923	7.64904	4.70508	7.26719	8.89886	5.21509	8.99518	2.31043	1.08174	2.22559	0.469618	1.06484	0.383357	0.120633	0.469878	0.114754	0.231321	0.142156	0.394293	0.432336	0.219134	2.88972	2.23669	7.09293	7.52526	7.21561	7.43474	6.95075	9.84047	2.65936	4.89605
C2	Sox8	4.43509	6.60632	6.74395	4.74864	6.16355	3.80011	4.94294	2.44831	5.24537	7.41267	3.00359	7.13999	2.09053	1.1428	2.41962	0.423115	1.19328	0.38609	0.195754	0.500591	0.112376	0.118616	0.156595	0.839184	-0.482386	-0.0911672	1.60432	0.452495	4.71007	4.22769	2.75607	2.66491	2.79271	4.39702	0.399867	0.852362
C2	Itgb8	3.36556	3.29325	3.76722	2.21802	4.57194	2.34389	3.482	1.99726	2.7319	3.84744	2.06653	3.06732	2.15743	1.11474	2.00722	1.08086	1.87692	0.933555	0.361828	0.412361	0.200992	0.282926	0.319239	0.480706	-0.290807	0.144701	1.00618	-0.0207529	2.97732	2.68651	1.64813	1.79283	1.74112	2.7473	0.445071	0.424318
C2	Utp14b	2.4005	3.17661	2.98251	1.85453	3.72145	2.44238	2.93722	1.54231	2.43494	4.0507	1.82147	3.64217	2.32215	1.48017	2.28005	1.05919	2.11259	1.14944	0.190494	0.35096	0.156938	0.204824	0.346382	0.228805	0.0015733	0.0255219	1.36984	-0.181668	3.50645	3.50802	2.74668	2.77221	2.97778	4.34762	1.89511	1.71344
C2	Nlgn1	4.54324	4.46987	5.1113	2.96632	4.82501	2.2227	4.05651	1.5616	4.04796	5.34738	2.92538	4.97342	2.49089	1.36315	2.03849	1.29701	1.77709	1.42353	0.101787	0.151456	0.417594	0.448764	0.464256	0.519803	-0.431794	-0.35375	0.762725	-0.0677287	4.1649	3.7331	2.81205	2.4583	3.37319	4.13591	0.636025	0.568297
C2	Etv1	2.96025	3.02406	3.25537	2.59543	3.32499	1.64616	2.60115	1.04273	1.60712	3.53824	1.20953	3.48671	2.17306	1.24453	1.8848	1.25935	1.47989	1.12617	0.312173	0.0617514	0.319197	0.483041	0.332694	0.358987	-0.662345	-0.698273	1.08755	0.192893	2.34131	1.67897	1.89446	1.19619	1.74871	2.83626	0.215139	0.408032
C2	Prr11	3.5758	3.84829	4.08669	3.40892	3.1458	2.59497	2.11552	2.5951	3.23483	4.53723	2.43313	3.57919	2.22559	1.3321	1.82679	1.66264	1.73473	1.2484	0.443089	0.0407665	0.186241	0.193343	0.287714	0.19271	-0.0206623	0.520604	-0.261898	-0.200801	2.78604	2.76538	1.66482	2.18542	1.34282	1.08092	2.60056	2.39976
C2	Car2	3.86327	6.08154	7.06499	5.99617	7.53919	6.9269	7.26426	6.67842	5.4661	6.8285	5.82012	7.95863	1.82679	1.34565	2.02995	1.5012	2.18643	1.50084	0.130875	0.442541	0.0405147	0.338408	0.139427	0.282358	-0.377879	-0.189781	1.25056	0.404308	7.01485	6.63697	7.98871	7.79893	7.55163	8.80219	7.35348	7.75779
C2	Hist1h3i	2.32913	2.63353	4.1087	2.48561	1.81925	1.43098	0.604279	1.19962	1.91129	3.82638	0.857653	1.98576	1.98309	1.909	2.22776	1.59947	2.24178	1.2978	0.0327696	0.195813	0.229101	0.240841	0.419324	0.373678	-0.346909	0.203571	-0.262595	0.17188	0.828465	0.481556	0.36452	0.56809	0.715209	0.452614	0.486252	0.658132
C2	Tmtc2	4.81054	4.92919	5.2112	3.85836	5.28631	3.02924	5.36629	2.6711	4.51449	5.64797	3.45752	5.17278	2.22031	1.77099	2.15743	1.66169	2.18364	1.32076	0.112295	0.429572	0.0762497	0.21371	0.235728	0.23736	-0.250688	-0.121008	0.519577	-0.236223	4.21071	3.96002	3.60991	3.4889	4.91645	5.43603	1.3411	1.10488
C2	Gpr37	4.68335	5.32599	6.20061	3.95571	6.82764	3.94041	6.9119	3.83865	5.01824	6.34976	3.25187	7.40523	2.59002	1.67539	2.3741	1.33291	2.28005	1.40825	0.0344153	0.185075	0.522534	0.272555	0.333507	0.275077	-0.640604	-0.387914	1.43223	0.89804	5.29435	4.65375	5.49133	5.10341	5.97395	7.40619	1.4004	2.29844
C2	Spred1	4.85935	5.15531	5.1901	4.08184	4.59939	3.02274	4.01199	2.56745	4.30209	5.57695	3.54745	4.96805	2.47306	1.677	2.0694	1.53577	2.25853	1.70975	0.2208	0.325718	0.778616	0.307948	0.400827	0.631348	-0.742316	-0.601218	0.423459	0.525764	4.39663	3.65431	4.03378	3.43257	4.21241	4.63586	2.46299	2.98876
C2	Tgfb2	4.28385	4.16763	5.05716	3.32601	5.71709	2.97121	6.72184	3.67288	3.50508	5.29489	2.6625	5.53332	1.90046	1.38587	2.17496	0.805404	2.38546	0.952625	0.337172	0.554656	0.138732	0.1433	0.0784316	0.920982	-0.84171	-0.378326	0.473689	-0.351909	4.50206	3.66035	4.28557	3.90725	5.84076	6.31445	2.11586	1.76395
C2	Vsx2	7.4236	7.60335	7.50858	5.36775	8.58048	6.12934	10.1869	7.13075	5.74412	7.91366	6.00896	7.84371	2.10096	1.53713	2.52301	0.907823	2.78788	0.422591	0.0970354	0.541907	0.127802	0.344857	0.0192296	1.20216	-0.343241	0.1161	-0.561484	-1.48359	7.13101	6.78777	6.29414	6.41024	9.00874	8.44725	4.82076	3.33717
C2	Cdh11	5.81349	5.19427	5.68237	3.72991	5.65422	3.27786	5.59398	2.8651	4.42442	6.14921	3.27703	6.29384	2.08593	1.61346	2.38546	0.932824	2.43936	1.32501	0.0966296	0.559889	0.473518	0.656331	0.415698	0.931088	-0.487065	0.0478796	0.144737	-0.0353105	4.73712	4.25006	3.91693	3.96481	5.4001	5.54484	2.30099	2.26568
C2	Gas1	4.2005	5.72442	6.26318	3.91779	5.53292	2.90249	4.64809	2.27184	4.68161	6.77071	3.06127	6.48423	1.75071	1.76531	2.15005	1.20463	1.94341	1.18437	0.286406	0.790405	0.0509297	0.533702	0.254368	1.30647	-0.751378	-0.461808	1.04645	0.443365	4.35652	3.60514	3.48914	3.02734	4.10781	5.15426	0.448373	0.891738
C3	Id2	6.03939	6.25089	6.65885	5.08641	5.2716	3.31073	4.49924	2.36322	4.61241	6.85681	2.80395	6.7067	1.82397	2.04314	2.53605	1.39592	1.60763	1.23949	0.0690451	0.689804	0.30941	1.7757	1.18474	2.08632	-0.384639	-0.116418	2.49993	0.976792	4.53969	4.15505	4.30819	4.19178	4.63924	7.13917	1.64072	2.61751
C3	Lhx2	6.38683	6.79808	7.14735	5.54508	6.37538	4.51767	5.53001	3.24589	5.71063	7.53069	4.36047	7.47182	1.80275	1.78354	2.03098	1.13612	1.45809	1.2925	0.70334	1.13036	0.59313	1.40996	0.788013	2.03133	-0.279062	-0.0917429	1.13087	0.371355	5.17794	4.89888	4.04355	3.95181	3.93252	5.0634	1.13907	1.51043
C3	Sox9	5.05105	5.15468	5.17043	3.74616	5.48389	3.10785	4.26239	2.07524	3.98659	5.77121	3.05885	6.27063	1.68357	1.89608	2.3039	1.15007	1.73707	1.47186	0.617288	1.22979	0.131982	1.4083	0.708553	2.09244	-0.928332	-0.083678	1.50171	0.346675	3.36545	2.43712	1.95254	1.86886	2.32011	3.82182	0.24368	0.590355
C3	Lfng	4.92119	5.56699	5.53014	3.56361	5.22398	2.70588	4.11726	1.51314	4.17129	6.45492	2.05311	6.3537	1.33274	0.791826	2.10277	0.293469	0.80264	0.323081	0.668105	1.36198	0.264523	1.52546	0.579833	2.68562	-0.560728	-0.118063	1.88424	0.256299	3.49361	2.93288	2.19671	2.07865	2.47876	4.363	0.223361	0.47966
C3	Tmem132e	4.44327	3.92507	3.15525	1.84508	2.11093	0.968595	3.64257	1.52166	2.60159	3.66885	1.06115	2.16711	0.77402	1.55332	1.26177	0.662583	1.38493	1.26949	0.393468	1.34801	0.185315	1.27795	0.331198	2.71166	-0.508436	-0.445489	-0.700588	-0.279347	1.55991	1.05148	2.35739	1.9119	2.55029	1.8497	0.355144	0.0757967
C3	Irs1	3.80191	3.6332	3.43573	1.78678	2.91855	1.07367	2.56573	0.864568	3.12964	4.23651	0.980226	3.67895	1.74585	1.55877	1.90202	1.12463	1.73091	1.2289	0.229759	1.50417	0.434077	2.32454	0.345051	2.88463	-0.498574	-0.243268	0.407767	-0.063504	2.66299	2.16442	2.19932	1.95605	1.77162	2.17939	0.223739	0.160235
C3	Plxnc1	3.84515	3.69629	3.6791	1.7761	3.10147	1.01607	2.82486	0.960067	3.20698	4.22646	1.15585	3.18244	1.69257	1.54114	1.6114	0.672247	1.374	1.20644	0.232055	1.01787	0.12835	1.85864	0.0855301	2.12846	-0.567593	-0.450077	0.188615	-0.142242	2.46521	1.89762	2.28575	1.83568	2.26008	2.44869	0.297797	0.155555
C3	Dusp16	4.223	4.63363	5.247	3.64993	5.47524	3.5465	4.19656	2.79849	3.67584	5.86286	3.09498	5.94209	1.62264	1.36184	1.91701	1.17231	1.46074	1.03726	0.101098	0.415299	0.263464	1.68523	0.516262	0.892007	-0.522862	-0.0126317	0.169414	-0.314441	4.55082	4.02796	2.51214	2.49951	3.38099	3.55041	0.795587	0.481146
C3	Nfia	1.38904	2.20795	2.59992	1.79517	3.46435	1.60224	3.50897	1.14132	2.06731	3.18426	1.4147	3.6192	1.98883	1.2188	2.0215	1.12968	1.75652	0.899439	0.340303	0.915816	0.207795	1.4797	0.925974	0.873991	-0.291017	-0.271663	0.242985	-0.0424139	2.18863	1.89761	2.23242	1.96075	3.95349	4.19647	0.416264	0.37385
C3	Cdh20	4.2914	4.93627	5.23467	3.2127	4.39658	2.22393	3.26181	1.32011	4.06726	5.79596	1.91411	5.30865	2.28403	1.06622	1.87578	1.01523	1.53103	0.666946	0.128253	0.535702	0.396474	0.902614	0.518352	0.902614	-0.403789	-0.390711	0.484098	-0.0517314	3.23835	2.83457	2.77154	2.38083	3.45373	3.93782	0.456553	0.404821
C3	Gpc6	3.16273	2.9302	2.96312	1.74288	2.38202	0.872917	2.9024	1.0151	1.95351	3.44361	0.518452	2.42993	1.54273	1.2199	1.53577	0.824408	1.67753	1.14983	0.281753	0.569912	0.183386	0.894696	0.273895	0.964176	-0.27144	-0.88023	0.496631	-0.13181	1.6485	1.37706	2.19345	1.31322	2.74706	3.24369	0.581639	0.449829
C3	Col2a1	4.29524	5.7119	6.16332	4.97724	7.20517	4.83432	6.54073	3.90092	5.29853	7.15704	4.20838	7.85074	1.19786	1.11324	1.85559	0.693559	1.2	0.797517	0.121345	0.994525	0.197612	0.972024	0.880314	1.11413	-0.345964	-0.0995194	1.38315	-0.0347556	5.04374	4.69777	3.7325	3.63298	4.38061	5.76376	1.60046	1.56571
C3	Fzd7	2.77425	2.88305	3.08641	1.62474	2.86289	0.95559	1.91144	0.738181	2.32952	4.08324	0.889352	3.62371	1.18184	1.41144	1.58219	1.25548	0.846325	1.11083	0.188502	1.07364	0.158727	0.853504	1.04963	1.29056	-0.403716	-0.13307	1.13132	-0.0472519	1.46971	1.06599	1.23063	1.09756	1.12971	2.26103	0.215108	0.167856
C3	Fjx1	4.12255	4.00711	4.16778	2.3781	3.65781	1.30192	2.99304	0.826817	3.45796	4.53724	1.7806	4.10237	1.47461	1.29907	1.3536	0.83576	0.686181	1.07601	0.389809	1.04721	0.678405	1.0691	0.328837	1.1576	-0.752625	-0.0529534	1.09648	0.244483	2.40993	1.65731	1.81242	1.75946	2.5054	3.60187	0.147596	0.392079
C3	Gli2	3.5884	3.47764	3.18205	1.54625	2.583	0.827422	1.2194	0.329497	2.34192	4.07835	0.591656	3.16687	1.53624	1.47891	1.56519	0.996176	0.806545	0.953247	0.28672	0.798081	0.107985	0.806092	0.560192	1.21825	-0.296002	-0.148816	0.784493	0.0860814	1.24604	0.950035	0.430748	0.281932	0.328321	1.11281	0	0.0860814
C3	Lrrtm1	2.68	3.95384	5.30686	3.26102	3.30604	1.49324	3.04054	1.25991	4.01785	5.91495	1.89779	4.47019	1.54554	1.34908	1.50784	0.87217	0.95531	1.10789	0.595551	0.846512	0.223519	0.567278	0.307428	0.865018	-1.06117	-1.1551	0.566556	-0.0522692	2.94459	1.88343	2.87805	1.72295	3.14569	3.71224	0.470126	0.417856
C3	Fzd1	2.21515	1.87264	2.00063	1.58877	2.25652	1.02601	1.72747	0.90646	1.12733	2.51796	0.869858	2.64689	0.912798	1.59639	1.34913	1.3741	1.21584	1.74013	0.951995	1.13173	0.513584	0.429853	1.14131	1.06927	-0.483784	-0.636264	0.817667	-0.0829743	1.15698	0.673195	1.51118	0.874916	1.15411	1.97178	0.401481	0.318507
C3	Tpbg	3.04862	2.61412	2.64241	1.31427	2.10724	0.96368	2.63404	0.972722	1.63131	3.07804	0.693951	2.4637	0.880723	1.51163	1.13291	1.05668	1.28435	1.71665	0.863973	0.950575	1.02193	0.600689	0.978321	1.23658	-1.2167	-1.44956	0.621482	0.0129023	1.59171	0.375013	2.73325	1.28368	1.63993	2.26141	0.307057	0.319959
C3	Ctdsp1	4.67524	4.81233	4.7836	3.6356	4.5019	3.50651	3.87158	3.15781	3.57744	5.12742	3.48823	5.09087	0.916933	1.53231	1.513	1.07331	1.14854	1.38842	1.40408	0.836016	0.713637	0.0704602	0.288413	0.630826	-0.154213	0.204833	0.828916	0.13157	3.86983	3.71562	3.3969	3.60173	3.25912	4.08803	3.24902	3.38059
C3	Stc2	2.65514	2.14107	1.43688	0.804776	1.39451	0.417281	1.76536	0.373109	0.811081	2.19973	0.554846	2.2184	0.573617	1.55728	1.26086	0.919351	1.25834	1.23735	0.969625	1.59632	0.621713	0.383852	0.344647	1.45674	-1.07245	-0.162134	-0.0667589	-0.0578697	1.68254	0.610091	0.840424	0.67829	1.76087	1.69411	0.0955611	0.0376915
C3	Zfp36l1	6.76626	6.51316	6.49147	4.61584	5.85973	3.78295	4.83161	2.32027	5.18403	7.51073	3.10573	7.33248	2.91805	2.704	3.19826	2.23833	2.34646	2.00989	0.832686	0.59248	0.509638	1.12999	1.30236	0.993595	-0.611754	-0.0795856	2.44323	0.699796	4.73609	4.12434	3.14994	3.07035	3.74206	6.18529	1.01303	1.71283
C3	Hes1	5.93947	5.89739	5.85406	3.87911	4.58009	2.49891	4.13333	1.62704	4.13531	6.72119	2.19687	6.56212	2.00722	2.25562	2.36849	1.28139	1.64596	2.01951	0.138323	0.903171	0.876588	1.20371	1.59438	0.997367	-0.448919	-0.289775	2.23281	0.832653	3.90076	3.45184	3.50331	3.21354	4.10745	6.34027	0.944651	1.7773
C3	Pou3f2	3.36135	3.79675	3.8004	2.00826	3.28519	1.32001	2.15238	1.24832	2.9376	4.6143	1.36334	3.6544	2.67728	2.19672	2.83342	1.74198	2.18814	1.81063	0.307333	1.29272	0.93489	2.01176	1.43449	2.00792	-0.248202	0.0238377	0.669992	-0.29004	2.14222	1.89402	0.740591	0.764429	1.13988	1.80987	0.533826	0.243786
C3	Sox2	6.19112	5.97607	6.66772	4.7565	5.52976	3.32512	4.39316	2.20501	5.14394	6.90649	3.23766	6.88208	2.59858	2.10277	2.51212	1.31849	1.82774	0.833235	0.449582	1.12292	0.65814	2.07542	2.15252	1.79852	-0.354163	-0.365383	2.1055	0.962486	4.68194	4.32778	3.54321	3.17783	3.70995	5.81545	0.633209	1.59569
C3	Zic1	4.21484	3.85157	3.61678	2.75585	3.50073	1.84945	2.80599	1.02097	2.81752	4.23997	1.88841	4.07476	1.81166	1.66866	2.18364	1.25034	1.10005	1.44388	1.49896	2.10901	1.75669	2.83415	2.71555	2.5461	-0.460047	-0.48867	1.78443	0.279248	2.75161	2.29156	1.93881	1.45014	2.71485	4.49928	0.383535	0.662782
C3	Ccnd1	9.71307	10.083	10.0978	8.09108	7.91456	6.2707	5.41875	3.36516	7.93229	10.4575	4.88348	9.05697	2.99634	2.08796	2.99634	1.16227	1.93277	1.26086	0.712914	1.99438	1.30236	2.78446	1.72326	2.70333	-0.753079	-0.205852	0.621486	0.161768	7.22414	6.47106	3.29888	3.09303	3.33061	3.95209	1.04751	1.20928
C3	Irx5	3.29158	4.5868	5.08963	2.86262	4.24275	2.06615	3.89744	1.11201	3.84609	6.06905	1.87829	5.91358	3.10818	2.27488	3.13951	1.1229	2.3039	0.897752	1.21668	2.96701	1.04963	3.61221	2.50738	3.37892	-0.314438	-0.258805	-0.749559	0.0336471	3.06803	2.7536	1.99657	1.73776	3.6107	2.86114	0.123133	0.15678
C4	C1qtnf6	2.59258	2.21934	2.25774	1.43667	3.13274	1.49625	3.88363	1.51189	0.953285	2.07143	0.62824	2.74241	0.20983	0.0763111	0.397046	0.0856217	0.0749859	0.0587894	0.368848	0.0640667	0.114338	0.0898706	0.0853419	0.468028	-0.109367	-0.346538	0.153544	0.0102187	1.3733	1.26394	2.75905	2.41251	4.21685	4.37039	0.673233	0.683452
C4	Krt15	0.293689	2.03405	2.77615	1.53087	1.60229	0.515674	0.855534	0.311033	1.27136	3.10583	0.390081	3.19234	0.148123	0.015039	0.249476	0.0127227	0.0932452	0.0725682	0.177977	0.121408	0.0115884	0.0519862	0.230837	0.372756	-0.364769	0.186525	0.226175	-0.0993217	1.55638	1.19161	0.643034	0.829559	1.01745	1.24363	0.119197	0.019875
C4	Cyba	3.62367	3.51857	3.32299	2.79936	3.24528	2.4523	3.34239	2.91835	1.62799	3.32736	1.60676	3.87006	0.0597954	0.189532	0.304159	0.162163	0.0794963	0.0340385	0.261494	0.30941	0.11212	0.0250981	0.124348	0.515144	-1.01556	-0.618477	0.80391	0.182284	2.18215	1.16659	2.28265	1.66417	2.84148	3.64539	0.630351	0.812635
C4	Sema3b	0.751182	0.915155	1.37587	1.52125	1.64816	1.30174	1.51972	1.38516	0.605923	2.04694	0.397179	2.27642	0.00382646	0.159455	0.295093	0.0627919	0.0131582	0.0956992	0.378807	0.275361	0.0529981	0.103923	0.0572471	0.276851	0.0939931	-0.216906	0.855132	-0.0681752	0.802948	0.896941	2.03863	1.82173	0.806061	1.66119	0.42644	0.358265
C4	Apod	0.371166	1.74886	1.63749	0.972809	0.820969	0.480645	0.481837	0.22124	0.515682	1.99186	0.14419	1.54213	0.278184	0.22448	0.151931	0.0419134	0.0759586	0.144453	0.0722442	0.386013	0.134173	0.117096	0.153078	0.454236	0.0385216	-0.326501	-0.177657	0.855256	0.91706	0.955582	1.87921	1.55271	1.3219	1.14424	0.883019	1.73827
C4	Mki67	5.84149	5.95012	5.37154	3.52694	4.37613	2.49604	1.70963	0.550909	5.17757	7.06263	2.0572	5.35792	0.248191	0.0871491	0.00654154	0.062255	0.00930271	0.140548	0.121008	0.170525	0.191582	0.0988689	0.31375	0.501641	-0.283269	-0.0636339	0.0231377	0.0469086	4.28564	4.00237	0.395723	0.332089	0.683283	0.706421	0.0454379	0.0923466
C4	Emilin1	1.16323	1.55945	2.50069	1.4373	3.77165	1.72603	2.92428	1.14759	1.35045	2.99349	1.08376	4.10351	0.00382646	0.0987838	0.323726	0.00572387	0.0312488	0.0314884	0.021332	0.093004	0.129981	0.0259173	0.0438519	0.0903918	-0.548815	0.0154186	0.518591	0.259641	1.83211	1.28329	1.07398	1.0894	1.67706	2.19565	0.239205	0.498846
C4	Tox2	6.62597	6.64614	6.5484	4.8489	6.01557	4.16566	5.54812	3.09503	5.36824	6.9388	3.43099	6.21298	0.0137984	0.127395	0.314132	0.0453463	0.118851	0.0714852	0.0899275	0.078461	0.0209304	0.168466	0.119422	0.0587955	-0.205115	-0.0879258	-0.0350575	-0.616461	4.57822	4.37311	3.61951	3.53158	4.48393	4.44887	1.7451	1.12864
C4	Spata13	3.86464	3.47138	3.22774	2.07631	3.16199	1.55879	1.57553	0.908532	2.73817	3.78434	1.49064	3.3386	0.08112	0.0725019	0.0418701	0.132953	0.186443	0.149446	0.11679	0.0989391	0.228206	0.148865	0.0867466	0.274103	-0.236782	-0.119971	0.653994	0.145377	2.27364	2.03686	1.01284	0.89287	0.953296	1.60729	0.524144	0.669521
C4	Kcnn4	0.055426	0.347409	0.805325	0.27985	1.17089	0.314918	0.725081	0.246508	0.370437	1.39723	0.269249	1.85518	0.03131	0.00649493	0.142913	0.0109964	0.00324585	0.162476	0.19768	0.206101	0.0647436	0.130737	0.0613286	0.25838	0.113924	0.0897639	0.146776	-0.0776021	0.210058	0.323982	0	0.0897639	0.0863759	0.233152	0.161883	0.0842804
C4	Trf	0.998208	0.878799	1.23192	2.67493	2.9357	2.72743	3.62656	3.82553	0.348504	1.37445	0.6005	2.93562	0.0156106	0.072282	0.13455	0.0574666	0.0210559	0.240507	0.238941	0.197183	0.0819292	0.161505	0.175513	0.193012	0.693178	-0.814527	0.878295	-0.160074	2.13196	2.82514	5.71614	4.90161	2.84488	3.72318	3.11641	2.95634
C4	Tmprss5	0.199571	1.49892	1.56091	0.414221	1.76539	0.535229	1.67108	0.293788	1.63515	2.92218	0.444954	3.97141	0.194456	0.00752048	0.327925	0.111024	0.111865	0.0881159	0.155111	0.239773	0.2221	0.148579	0.188462	0.295539	-0.00939064	-0.0622652	1.17674	0.093797	1.69593	1.68654	1.23953	1.17727	0.871606	2.04835	0.0169115	0.110708
C4	Tnni3	1.07203	1.91356	1.46692	0.892748	0.245201	0.131407	0.0983875	0	1.90681	3.05236	0.324991	2.66102	0.079444	0.0743085	0.354987	0.153532	0.0925912	0.0448185	0.181355	0.274042	0.141244	0.19747	0.146058	0.199543	0.42145	-1.02058	0.248563	0	1.13957	1.56102	1.20394	0.183356	0.273099	0.521662	0	0
C4	Nwd1	0.196367	1.11669	1.59174	0.810116	1.49106	0.490303	1.36446	0.384291	1.11369	2.20247	0.44539	1.47279	0.216793	0.119377	0.332209	0.178241	0.138453	0.127587	0.149484	0.126639	0.271037	0.223867	0.112391	0.398794	0.123887	-0.257247	0.786142	0.0169221	1.13804	1.26193	1.55362	1.29637	1.25412	2.04026	0.164004	0.180926
C4	Acot11	1.3705	1.43106	1.22569	0.703398	1.40473	0.646015	1.57166	0.539957	0.666212	1.69113	0.374043	1.80306	0.109633	0.13387	0.206372	0.191276	0.146269	0.106677	0.0651782	0.190519	0.145845	0.156955	0.0515622	0.280634	-0.132371	-0.314941	2.14479	0.423172	0.978997	0.846626	1.72793	1.41299	1.04565	3.19043	0.173741	0.596913
C4	Selenbp1	0.679716	1.52335	1.94612	1.98423	2.9411	2.21366	3.11995	2.52346	0.795683	1.93641	1.48586	3.32309	0.113495	0.117879	0.246471	0.135091	0.0813612	0.0378947	0.15727	0.186022	0.159506	0.300654	0.112526	0.307101	-0.753521	-0.21712	0.402604	1.28423	2.66992	1.9164	2.53527	2.31815	2.6787	3.08131	2.489	3.77323
C4	Ng23	5.80628	6.17656	5.83227	4.04563	3.79343	2.79278	2.8198	1.05487	4.10839	5.98519	2.50971	5.47254	0.257166	0.0198801	0.436506	0.073912	0.0893966	0.0947988	0.222013	0.0909917	0.00935594	0.25694	0.0882868	0.197647	-0.190042	0.390519	0.694914	0.187348	3.52785	3.3378	2.11258	2.5031	3.0839	3.77882	0.778278	0.965625
C4	Tcirg1	1.45276	1.69521	1.24249	0.867413	1.14082	1.00161	1.42982	1.20254	1.48691	2.58839	1.22818	2.2764	0.12291	0.222008	0.439887	0.144199	0.0356728	0.0422786	0.127762	0.129432	0.10103	0.139958	0.095618	0.177977	0.20742	-0.255331	0.367867	-0.0411296	1.07263	1.28005	1.46722	1.21189	2.16594	2.53381	0.567595	0.526465
C4	Chst3	2.57285	2.95797	3.16657	1.6439	3.37637	1.49086	2.27468	1.20784	2.26027	4.06228	1.43484	3.86106	0.0514485	0.0321672	0.315081	0.149905	0.141315	0.094236	0.20679	0.097782	0.130095	0.108226	0.115771	0.225675	-0.404596	-0.0709454	0.68906	0.414998	2.07649	1.67189	1.71942	1.64847	0.821319	1.51038	1.39542	1.81042
C4	Sh2d3c	3.14541	3.84387	4.16106	2.87415	3.25079	2.46446	3.38382	1.88262	3.31299	4.96079	2.152	4.23727	0.079527	0.0999353	0.341407	0.251208	0.140207	0.227709	0.101993	0.128973	0.0460468	0.165125	0.109639	0.236338	-0.0216035	-0.303809	-0.351799	-0.11195	2.52067	2.49907	2.06721	1.7634	3.25828	2.90648	1.02785	0.915898
C4	Gstm3	1.40342	1.70063	1.89405	1.2003	2.45859	1.14135	1.6435	0.273488	0.779827	2.24066	0.477979	3.38029	0.16635	0.0174374	0.165832	0.28683	0.114752	0.033103	0.117698	0.273696	0.26133	0.209344	0.164158	0.0573664	-0.341913	-0.325707	0.479252	0.140089	1.45939	1.11748	0.724465	0.398759	0.586024	1.06528	0.106051	0.246139
C4	Sardh	0.412065	1.60195	1.97733	1.20622	2.60635	1.32809	2.14884	0.771143	0.780801	2.319	0.415262	2.65377	0.0692291	0.0806922	0.220646	0.086496	0.0584267	0.038289	0.0564145	0.410277	0.0402443	0.130542	0.0620079	0.271251	-0.289977	-0.0893835	0.957981	0.153905	1.4098	1.11982	1.00754	0.918156	1.52543	2.48341	0.166768	0.320673
C4	Lgals1	3.97061	3.86963	3.45449	3.53913	3.31621	2.19247	3.04748	1.92335	1.83023	3.02543	0.838678	3.13632	0.0259964	0.0539378	0.338876	0.151485	0.105	0.063517	0.139397	0.405327	0.210868	0.0629843	0.0845397	0.150355	-0.625328	-1.00029	-0.0659054	0.320958	3.20445	2.57912	4.07481	3.07453	4.0059	3.94	0.44841	0.769368
C4	Tgm2	2.23457	3.23302	3.38423	1.65736	2.15091	1.04459	1.47657	0.506738	1.21097	3.24027	0.304102	2.16871	0.0579558	0.200009	0.347704	0.0270236	0.030827	0.0426658	0.265655	0.350669	0.275773	0.0879072	0.0921172	0.23175	-0.798651	-0.176161	0.830412	-0.0965688	1.32468	0.526027	0.723608	0.547448	0.478764	1.30918	0.193094	0.0965254
C4	Pbxip1	2.70376	3.76226	4.44053	2.86863	5.06965	2.78426	4.38393	2.46349	3.42984	5.07487	2.44419	5.72696	0.299161	0.102608	0.609322	0.219942	0.320878	0.43187	0.262081	0.0565108	0.0489435	0.2198	0.0544956	0.334461	-0.183992	0.127083	1.3663	0.74384	3.55669	3.37269	3.27952	3.4066	3.32976	4.69606	1.1504	1.89424
C4	Fat1	4.26445	4.06698	4.24722	3.18984	4.03986	2.18477	2.86043	1.30555	3.31952	4.97932	1.7508	3.80732	0.195108	0.0834453	0.475249	0.0661899	0.298947	0.126156	0.147568	0.130931	0.212131	0.3208	0.222622	0.520391	0.0355332	-0.0863627	0.933158	0.0151064	2.37076	2.40629	1.36783	1.28147	1.46089	2.39405	0.404034	0.419141
C4	Mfge8	4.87546	5.01753	6.13649	4.34503	7.39607	4.97481	7.40414	4.98663	4.01686	6.11147	3.13363	7.11228	0.220746	0.206052	0.677859	0.185947	0.28161	0.260829	0.183496	0.166915	0.19449	0.257286	0.201559	0.638536	-0.370328	0.0575557	1.25709	0.853318	5.43465	5.06433	6.30419	6.36175	7.47683	8.73392	4.01394	4.86725
C4	Trip6	4.29025	4.08142	3.81864	2.43786	3.51407	2.09522	3.18773	1.41922	2.99662	4.15453	2.55216	4.21863	0.0302488	0.050502	0.655206	0.0854575	0.0140152	0.155007	0.448408	0.273608	0.215374	0.0968589	0.0445081	0.339736	0.0901506	-0.228786	0.970202	0.346644	2.54834	2.63849	2.55137	2.32258	2.98494	3.95515	1.10224	1.44889
C4	Col9a3	2.17159	4.50512	5.22434	3.37751	4.75997	2.93339	4.29161	2.56596	4.15747	5.62696	2.71326	5.94953	0.0976368	0.254882	0.649593	0.178012	0.209341	0.119175	0.192611	0.0294964	0.151155	0.281156	0.16461	0.207176	-0.0388851	-0.495089	1.45699	0.43474	3.38663	3.34775	3.68537	3.19028	3.5872	5.04419	1.55362	1.98836
C4	Tppp3	6.3141	5.86033	4.31775	2.7407	4.29584	2.84895	3.13683	1.62997	2.8911	4.64809	1.8782	5.45493	0.0848378	0.21762	0.715197	0.216247	0.212692	0.185147	0.134969	0.330767	0.226544	0.035967	0.045817	0.258454	-1.41047	-1.16398	0.418378	0.310854	4.93041	3.51993	6.14689	4.98291	3.24211	3.66048	1.18443	1.49528
C4	Ifi30	3.79919	3.55802	3.13269	2.89977	3.28022	2.91438	3.3386	2.99246	2.71177	3.71939	2.76379	3.79547	0.0639022	0.364496	0.335096	0.146269	0.20983	0.120252	0.257546	0.317789	0.170844	0.0722919	0.0797474	0.104716	-0.0586707	-0.449083	0.458299	-0.313938	2.45334	2.39467	2.63997	2.19089	2.46315	2.92145	1.98624	1.6723
C4	Rbp7	0.23264	0.419967	2.46837	1.52751	1.61279	0.932215	0.418004	0	0.24578	2.13947	0.137846	2.92311	0.0623602	0.264699	0.344751	0.33176	0.239754	0.209341	0.106577	0.408355	0.253741	0.200945	0.146773	0.208165	-0.296055	-0.179943	0.101631	-0.00256232	0.398672	0.102617	0.27985	0.0999076	0.351248	0.452879	0.0781028	0.0755404
C4	Dapp1	0.585408	1.51548	1.90846	1.036	2.10179	0.960874	1.61049	0.573438	1.0821	2.4917	0.539022	2.88015	0.29164	0.230932	0.399348	0.238148	0.168705	0.269013	0.314284	0.152853	0.481623	0.23604	0.256482	0.101667	-0.5232	-0.214405	2.03456	0.272241	2.06962	1.54642	1.94407	1.72967	1.60562	3.64018	0.824082	1.09632
C4	Mcm10	3.89185	3.89037	3.28426	1.55654	1.28358	0.536275	0.325659	0.151765	1.95745	4.20902	0.14712	2.28403	0.251445	0.201914	0.280811	0.278577	0.144387	0.29761	0.340535	0.194303	0.218266	0.272868	0.160495	0.187313	-0.533936	-0.145942	0.205848	0.20285	1.08469	0.550754	0.394093	0.248151	0.0737864	0.279634	0.204421	0.407271
C4	Wdr62	2.52051	2.67916	2.1978	0.934341	1.43913	0.555701	0.614752	0.215112	1.89634	3.37711	0.500782	1.98464	0.140696	0.321162	0.359047	0.341334	0.178651	0.295067	0.223085	0.224741	0.153869	0.159968	0.131265	0.209508	0.0122082	-0.127197	-0.0716509	0.0174454	0.831452	0.84366	0.658446	0.531249	0.606865	0.535214	0.187905	0.20535
C4	Egfl7	2.27784	3.1993	3.99716	2.23472	3.06445	2.49178	2.42861	1.27059	1.69245	3.39935	1.20662	4.03998	0.125112	0.343304	0.410274	0.0946449	0.139308	0.309823	0.27209	0.248583	0.0804308	0.0691144	0.0782866	0.444001	-0.945133	-0.783755	-0.163634	-0.513731	2.74476	1.79962	3.32917	2.54541	2.5596	2.39597	0.894804	0.381073
C4	Steap3	0.718541	1.58312	2.23368	0.797916	1.42873	0.505341	0.616722	0.14924	1.0685	2.283	0.282889	1.6651	0.118378	0.281643	0.334989	0.203199	0.197354	0.276288	0.286487	0.517366	0.0678427	0.187198	0.147075	0.411425	-0.228629	-0.593842	0.755299	0.00756439	0.832945	0.604316	1.31548	0.721637	0.402088	1.15739	0.106764	0.114329
C4	Fanca	2.60996	3.04222	2.42189	1.07091	1.18616	0.471917	0.27538	0.151207	2.11305	4.0752	0.469963	2.00587	0.182196	0.265645	0.391376	0.332172	0.152661	0.23292	0.118389	0.237998	0.0520805	0.110478	0.132455	0.292747	0.205986	0.0613475	0.0868918	-0.0033766	0.90554	1.11153	0.135039	0.196387	0.126276	0.213168	0.215834	0.212457
C4	Myh14	1.35186	3.87605	3.76968	2.88837	4.21296	2.64789	3.63093	1.91039	2.71844	4.49115	2.23299	4.42897	0.180051	0.185947	0.43346	0.33934	0.0946814	0.101015	0.098669	0.202441	0.0337122	0.139945	0.0816298	0.343346	-0.118216	-0.233848	0.815344	0.211083	2.77828	2.66006	2.3822	2.14835	2.68839	3.50373	0.528418	0.739502
C4	Dgkz	4.86067	5.18866	4.61013	3.61096	4.36704	3.34103	4.34745	2.68861	4.55615	5.66173	3.5669	5.0369	0.137861	0.395729	0.507235	0.322617	0.207083	0.444092	0.149024	0.242231	0.12797	0.0929089	0.0667481	0.331942	-0.100657	-0.604125	0.228354	-0.23743	3.90436	3.8037	4.33989	3.73576	4.14053	4.36889	1.5454	1.30797
C4	Pkn3	1.91171	2.01217	1.23432	0.581123	0.485063	0.276793	0.156419	0.057328	1.38912	2.76392	0.204988	1.60764	0.122286	0.380572	0.384059	0.226569	0.182419	0.410017	0.07769	0.083905	0.07858	0.0406416	0.0564716	0.174389	-0.18337	-0.0356261	0.0344743	0.0317509	0.534136	0.350767	0.293319	0.257693	0.0669472	0.101421	0.0228733	0.0546242
C4	Ifitm2	5.63158	4.621	4.43306	3.92427	4.08373	2.97542	3.51542	1.50835	3.09622	4.25438	1.80634	4.1077	0.186874	0.0213666	0.229769	0.262694	0.226254	0.0636478	0.18877	0.266601	0.144226	0.533267	0.25471	0.337688	-0.666847	-0.904207	0.353913	0.233332	3.33842	2.67157	3.14802	2.24381	4.16926	4.52317	1.08127	1.3146
C4	Rnaset2b	4.25481	4.76122	4.94926	4.15611	4.62789	3.51818	4.50822	3.14577	3.35012	4.67475	2.951	5.42375	0.172184	0.147088	0.225415	0.119462	0.188038	0.0656821	0.284146	0.419324	0.0793742	0.536621	0.246432	0.447018	-0.170394	-0.374886	0.530656	0.43144	3.79397	3.62357	4.04853	3.67365	4.28823	4.81888	2.25578	2.68722
C4	Rbm20	0.902037	2.4387	2.96958	1.67185	2.87304	1.36578	1.73448	1.01467	1.59755	3.45504	1.08715	4.03371	0.112921	0.178996	0.118966	0.513957	0.133257	0.265908	0.0644974	0.310892	0.092082	0.410386	0.197612	0.366151	-0.485589	-0.644829	1.37928	0.686059	2.27361	1.78803	2.51795	1.87312	0.98299	2.36227	2.19534	2.8814
C4	Spink2	1.9426	3.69519	3.82092	2.70053	2.26164	0.901721	1.38214	0.327324	1.27535	3.46573	0.253033	3.96014	0.0122763	0.105	0.234972	0.425245	0.0510174	0.107861	0.153623	0.361124	0.0513487	0.507077	0.13647	0.286652	-0.115335	0.269826	0.492128	0	1.75429	1.63895	0	0.269826	0.453091	0.945219	0	0
C4	Rcn3	4.49053	4.1034	4.10807	3.27017	4.72327	2.61333	4.79342	2.22354	3.11239	4.17269	2.38046	5.18555	0.0861765	0.0396644	0.301295	0.28712	0.185336	0.0198154	0.485893	0.253525	0.0650585	0.286287	0.138807	0.484266	-1.04526	-0.235844	-0.267621	0.0855094	3.49902	2.45376	2.38491	2.14907	3.91365	3.64602	0.314843	0.400352
C4	Casp8	1.40171	1.82789	2.09293	1.13999	1.10152	0.955889	1.16073	0.589359	0.802134	2.43782	0.281824	1.89921	0.22474	0.279229	0.366908	0.203363	0.249858	0.15746	0.324986	0.232398	0.178116	0.3175	0.142652	0.399069	-0.0146991	-0.0127675	0.405552	-0.105932	0.928911	0.914212	0.809154	0.796387	1.14252	1.54808	0.237222	0.13129
C4	Scara3	2.94034	2.77538	3.11781	1.10515	2.29321	0.752618	1.61108	0.197343	1.84364	3.31449	0.700672	2.56151	0.363198	0.287263	0.427397	0.194456	0.1662	0.063262	0.503427	0.308021	0.236482	0.370628	0.282682	0.412069	-0.0163247	-0.853726	1.5556	0.0559447	1.27771	1.26138	2.45088	1.59715	1.89933	3.45492	0.12225	0.178195
C4	Fanci	2.94615	3.38111	2.96317	1.71695	1.48036	0.550957	0.516852	0.218753	1.74173	3.58103	0.457596	2.42393	0.19928	0.246471	0.0892431	0.0554198	0.0988213	0.154141	0.399197	0.303821	0.23633	0.14039	0.159056	0.187243	-0.0125416	0.0973319	0.316276	0.0264686	0.941495	0.928954	0.348334	0.445666	0.269356	0.585633	0.066098	0.0925666
C4	Gpx3	3.29881	3.00011	3.0856	2.86695	2.11223	1.853	1.84905	1.62822	1.79733	2.908	1.25165	2.97234	0.125633	0.231539	0.291293	0.149949	0.180066	0.20624	0.61186	0.295109	0.181947	0.121408	0.172069	0.314102	-0.890438	-1.27644	0.565905	-0.032056	2.04516	1.15473	2.35651	1.08006	1.20007	1.76598	0.522589	0.490533
C4	Ide	4.09262	4.23796	4.60135	3.95546	4.52257	3.98772	4.3925	4.32554	3.37988	4.51463	3.41917	4.42889	0.100978	0.189446	0.0511573	0.0774868	0.175174	0.351458	0.450279	0.178718	0.464754	0.261106	0.203333	0.314148	-0.290498	0.108233	0.146545	0.00889174	4.26846	3.97797	3.99314	4.10137	3.91189	4.05844	3.6811	3.68999
C4	Slc43a3	1.99063	2.00693	1.77546	0.753611	0.818781	0.58144	0.351067	0.187015	0.704431	2.84717	0.246516	1.63485	0.101309	0.171728	0.136093	0.0650217	0.0918385	0.100048	0.35717	0.264247	0.429442	0.258237	0.256835	0.468874	-0.388354	0.0215158	0.589255	-0.011849	0.726224	0.33787	0.536465	0.557981	0.595229	1.18448	0.0861905	0.0743416
C4	Hopx	4.07276	5.66204	5.95313	4.3064	5.54502	3.94265	6.27476	4.14991	3.67741	5.77104	2.83385	6.80559	0.181083	0.0406973	0.0701492	0.194663	0.29158	0.157626	0.452177	0.299723	0.333136	0.24009	0.819843	0.464754	-0.48088	-0.352434	1.79928	1.68247	5.4545	4.97363	4.97123	4.6188	6.18802	7.9873	2.41116	4.09363
C4	BC026585	1.86738	2.12066	2.35991	1.7868	2.35986	1.5675	2.48612	1.4223	1.36349	2.38092	1.47019	3.14785	0.368563	0.440049	0.316737	0.120418	0.294507	0.156706	0.201961	0.363621	0.280241	0.134305	0.404347	0.320852	0.0428117	-0.461019	0.711264	0.721739	2.05073	2.09354	2.0032	1.54218	2.169	2.88026	0.661216	1.38295
C4	Etl4	2.77951	1.98012	1.5888	0.919451	1.27481	0.42567	0.781624	0.401871	1.05744	2.38088	0.319401	1.82116	0.460406	0.328036	0.362669	0.197126	0.34372	0.358816	0.266526	0.385294	0.351414	0.253617	0.377223	0.422702	-0.485889	-0.37512	0.735858	0.176716	1.25741	0.77152	1.72099	1.34587	0.512956	1.24881	0.0938194	0.270535
C4	Sulf1	1.68813	1.83303	2.83008	1.88361	4.72325	2.36027	4.02275	1.88285	1.40044	3.59897	1.34594	5.26253	0.462472	0.219216	0.417808	0.272084	0.4025	0.207344	0.212805	0.437264	0.193392	0.370899	0.311422	0.350337	-0.430627	-0.396793	0.173951	-0.322575	3.31692	2.88629	3.27788	2.88109	4.00576	4.17971	1.11307	0.790498
C4	Insl6	1.88574	2.013	1.81178	1.22822	1.70702	0.602311	0.564959	0.424336	1.18369	2.24719	0.228483	2.35648	0.392878	0.070086	0.346528	0.0244228	0.311524	0.229927	0.124101	0.116394	0.222832	0.413645	0.340351	0.236061	0.702643	-0.513445	0.204304	0.0848711	0.627399	1.33004	0.513445	0	1.70695	1.91125	0.414938	0.499809
C4	Plce1	1.31035	1.43249	1.45102	0.852413	2.15457	0.934207	1.82794	0.717696	0.633201	2.00795	0.410427	2.4275	0.305505	0.16502	0.226847	0.159199	0.217237	0.15523	0.198555	0.178356	0.23278	0.362049	0.336847	0.181883	-0.0168343	-0.203733	0.555275	0.036525	1.62734	1.61051	1.54533	1.34159	1.76011	2.31539	0.236223	0.272748
C4	Fbln1	3.69617	3.45918	3.42336	1.69249	2.04875	0.777036	0.571862	0.136385	1.81688	3.49187	0.34897	2.38708	0.0786886	0.302289	0.457544	0.00397074	0.226929	0.143177	0.295186	0.430971	0.207987	0.164446	0.520391	0.788219	-0.460495	-1.78962	0.251933	-0.00343168	1.11694	0.656442	2.04749	0.257869	0.431716	0.683649	0.105566	0.102134
C4	Eln	1.55289	2.38788	2.91326	1.74889	2.32956	1.07713	2.41071	1.1723	1.33014	3.59145	0.524942	2.6172	0.0765491	0.184455	0.30912	0.0452541	0.105108	0.0633801	0.124973	0.666786	0.16791	0.325307	0.372396	0.537029	-0.271729	-0.814584	-0.101561	-0.719976	1.14431	0.872585	2.80374	1.98916	4.4087	4.30714	1.23542	0.515445
C4	Prkcdbp	2.96764	3.13624	3.42829	2.25704	3.10774	2.10794	2.50779	1.25901	1.51328	3.21454	1.00081	3.24158	0.151756	0.506489	0.443858	0.0352378	0.0548229	0.0914374	0.0461818	0.641305	0.398234	0.273101	0.457101	0.691922	-0.722612	-0.406019	1.60382	0.781034	2.70242	1.97981	2.88336	2.47734	2.78625	4.39008	0.454503	1.23554
C4	Axl	3.08358	2.73938	2.93636	1.81068	3.17093	1.26564	3.08606	1.71751	1.42603	3.20869	0.639873	2.97877	0.0919741	0.197708	0.574017	0.254117	0.0367824	0.00853154	0.196871	0.510415	0.149	0.339503	0.161742	0.783981	-0.294773	-0.373408	0.900547	0.224057	1.83357	1.5388	2.12235	1.74895	3.06953	3.97008	0.329548	0.553605
C4	Sorbs3	3.06683	3.17824	2.77716	1.95248	3.4201	1.88319	2.80786	1.42911	1.81068	3.76477	1.28304	4.32029	0.215935	0.165782	0.61133	0.213322	0.192457	0.0885146	0.410498	0.726611	0.130624	0.235332	0.305831	0.860544	-0.109222	-0.48292	1.0096	0.208425	2.32703	2.2178	2.43857	1.95566	2.12174	3.13134	0.495428	0.703853
C4	Col9a2	4.02462	4.11996	3.53282	1.75166	3.56874	1.54151	3.30237	1.11696	2.66292	4.45193	1.18981	4.58858	0.136355	0.281753	0.317283	0.358566	0.164066	0.0107371	0.382697	0.628451	0.112552	0.164215	0.47166	0.737939	-0.233479	-0.657564	2.56445	0.663128	2.02074	1.78727	2.73981	2.08225	2.1526	4.71705	0.206849	0.869977
C4	Crabp2	7.05657	5.22571	4.31761	2.2681	1.16226	0.673383	0.587941	0.104029	2.50891	4.25002	0.479211	2.08919	0.173608	0.24303	0.267171	0.262069	0.0374416	0.0455573	0.303894	0.688741	0.408749	0.207466	0.578598	0.986111	-0.837639	-0.451038	-0.0127319	0.0492446	1.49699	0.65935	1.56696	1.11592	0.638856	0.626124	0.459157	0.508401
C4	Pir	1.36057	1.6013	2.087	0.840624	0.833671	0.225934	0.286378	0	0.69962	2.10335	0.292296	1.34543	0.240338	0.345681	0.22285	0.293751	0.228976	0.115138	0.162114	0.505052	0.503953	0.166245	0.395455	0.5197	0.108702	-0.518702	0.57836	0.0604268	0.549369	0.658071	1.43206	0.913354	0.734491	1.31285	0.044258	0.104685
C4	Tmem37	1.46809	2.21875	2.5221	2.37124	2.46564	1.01347	2.09935	0.656532	0.886161	2.58635	0.613714	2.90166	0.163149	0.329292	0.434929	0.514596	0.218438	0.198747	0.184809	0.402463	0.467377	0.194954	0.388276	0.582774	0.0973913	-0.218967	0.674673	0.138167	1.13325	1.23065	0.94576	0.726793	1.28169	1.95637	0.279702	0.417869
C4	Anxa2	2.01487	3.08929	2.811	3.40807	3.1873	2.91204	2.75042	2.41103	1.26115	2.6181	1.38328	3.55766	0.111317	0.122119	0.297208	0.0896177	0.220565	0.134962	0.482612	0.600384	0.303313	0.338618	0.338537	0.548851	-0.801197	-0.919722	-0.349947	-0.0999991	3.19706	2.39586	3.54664	2.62691	3.69805	3.3481	1.46804	1.36804
C4	Itga9	1.33597	0.98201	1.21917	0.822282	1.90465	0.525021	1.71877	0.481213	0.401105	1.5946	0.221651	2.54233	0.0960631	0.343418	0.444092	0.125755	0.242411	0.392102	0.375587	0.620868	0.251193	0.362325	0.21767	0.639872	-0.106701	-0.384749	1.34469	0.090188	0.903901	0.7972	1.60598	1.22123	1.22133	2.56602	0.165894	0.256082
C4	Hapln3	1.98233	2.1155	2.23025	1.02286	1.42461	0.65813	1.12198	0.326905	0.915782	2.9194	0.173286	1.61551	0.182141	0.153571	0.380572	0.11472	0.0468825	0.0490336	0.288912	0.430481	0.418443	0.571341	0.380848	0.643566	-0.150651	-0.325555	0.589608	0.318085	0.773183	0.622532	1.22636	0.900805	1.43395	2.02356	0.050196	0.368281
C4	Lsr	2.51518	2.73525	3.26484	1.66853	2.71917	1.68165	2.03947	1.41129	1.94644	3.39771	1.20618	3.63474	0.436169	0.243812	0.466255	0.3578	0.105068	0.17394	0.359568	0.576172	0.259441	0.537192	0.28808	0.58952	-0.148165	-0.458561	1.14849	0.28614	1.80985	1.66169	1.85132	1.39276	1.02725	2.17574	0.966766	1.25291
C4	BC048355	4.87141	5.39001	5.11508	3.62684	3.7054	2.50636	2.43068	1.54328	3.4982	5.17053	1.86609	4.64666	0.274756	0.376615	0.441054	0.541592	0.343649	0.35682	0.506481	0.562007	0.273112	0.222251	0.191751	0.320109	-0.249577	-0.230242	0.114367	-0.131828	2.77055	2.52098	1.29949	1.06925	1.98015	2.09451	0.57114	0.439311
C4	Slc12a7	3.50242	2.98213	2.59825	1.67945	2.74969	1.27472	1.95778	1.19625	2.17413	3.29298	1.40133	2.70363	0.172582	0.428798	0.49888	0.571672	0.245964	0.278734	0.515867	0.507455	0.435404	0.155566	0.316193	0.459216	-0.0385344	-0.255886	0.76238	-0.183886	1.43291	1.39438	1.38749	1.13161	0.927987	1.69037	0.532596	0.348711
C4	Arpc1b	2.88799	2.97608	2.4675	2.64501	2.87163	2.23027	3.12802	2.28327	1.57852	2.71523	1.36766	2.59728	0.0641234	0.34581	0.46788	0.391376	0.138411	0.225302	0.444184	0.36709	0.220053	0.21738	0.303449	0.38261	-0.582729	-0.217057	0.36352	0.0748623	1.96431	1.38158	2.02386	1.8068	2.93434	3.29786	0.866985	0.941847
C4	Heyl	3.95989	4.7123	4.67713	2.88676	4.08397	2.1976	1.85371	0.87286	2.84783	5.20503	1.29337	4.98014	0.278218	0.438036	0.570471	0.460103	0.183162	0.240994	0.335668	0.511101	0.215068	0.332757	0.245924	0.385965	-0.414644	0.202219	0.0618021	0.0507603	2.92247	2.50783	1.13359	1.33581	3.35974	3.42154	0.743515	0.794275
C4	Ass1	2.48668	4.60536	5.97477	4.45877	6.23345	4.43168	4.94573	2.55892	3.28648	5.59068	2.65637	6.75322	0.199819	0.282943	0.576345	0.427015	0.241995	0.176583	0.16987	0.411234	0.21547	0.122675	0.197285	0.380393	-0.60822	0.0843727	1.443	0.648941	4.48112	3.8729	2.23472	2.31909	2.79483	4.23783	0.384034	1.03298
C4	Pole	3.51444	3.67879	3.09421	1.52642	1.68685	0.837817	0.719004	0.404704	2.03671	4.11383	0.464455	2.13772	0.245704	0.34155	0.432139	0.414349	0.265553	0.345483	0.265554	0.380705	0.419381	0.161834	0.255766	0.233406	-0.25086	-0.0600178	0.0525927	-0.0725044	1.39134	1.14048	0.612119	0.552102	0.313983	0.366576	0.230185	0.15768
C4	Krt19	0.495463	1.957	1.87846	0.469823	1.02357	0.266102	0.292622	0.18101	0.320246	1.44649	0	1.21111	0.14818	0.194862	0.284459	0.433511	0.0838592	0.344879	0.541509	0.715371	0.153145	0.139832	0.296468	0.413582	-0.216864	-0.0867736	0.126515	0.0257142	0.352595	0.13573	0.280771	0.193998	0.244208	0.370722	0	0.0257142
C4	Pemt	2.01358	2.28565	2.13425	1.68039	1.5432	1.21034	1.17009	1.31412	0.757841	1.8458	1.20505	2.62751	0.143447	0.268513	0.32243	0.575985	0.252086	0.264062	0.610835	0.265385	0.272897	0.3549	0.253292	0.229803	0.0333474	-0.574333	0.119671	0.286518	1.68272	1.71607	1.27248	0.69815	1.43786	1.55753	0.534447	0.820966
C4	Pon3	0.683991	1.09051	1.54358	1.18215	1.20827	0.459218	0.958365	0.968216	0.833347	1.99562	0.200319	2.09937	0.141385	0.277751	0.400929	0.208586	0.387899	0.213254	0.579833	0.483594	0.120374	0.249149	0.286154	0.291428	0.0244663	-0.347493	0.498278	-0.195096	0.924827	0.949294	1.09137	0.743882	0.393942	0.89222	0.441618	0.246522
C4	Bcam	3.38962	3.39418	3.00216	2.18557	2.61332	2.62353	2.70756	2.03544	1.73379	3.24606	1.59098	2.62879	0.152048	0.323775	0.448751	0.25133	0.244073	0.647037	0.231404	0.417465	0.447362	0.250497	0.343125	0.70433	-0.244437	-0.71433	0.032871	-0.203144	1.48439	1.23995	2.7119	1.99757	2.81812	2.85099	0.500835	0.29769
C4	Pdlim4	2.98261	3.23523	3.55289	2.08808	2.58036	1.14179	2.22067	1.11627	2.32114	3.47039	0.940392	3.24789	0.0512179	0.420799	0.391067	0.203455	0.1255	0.441301	0.166051	0.355781	0.13965	0.0668918	0.315993	0.724392	-0.479872	-0.316896	1.6695	0.606568	1.65834	1.17847	1.83167	1.51478	2.08067	3.75017	0.235563	0.842131
C4	Slc2a4	1.31677	1.4288	1.62916	0.785787	0.995314	0.604508	0.892592	0.734664	0.945035	2.56888	0.292579	1.45085	0.426256	0.382679	0.612111	0.207793	0.3265	0.29001	0.163266	0.409404	0.437165	0.114639	0.284363	0.479977	-0.0741745	0.0198433	-0.232239	-0.262268	1.06129	0.987118	0.780654	0.800498	1.13429	0.902047	0.545571	0.283303
C4	Evc	2.96716	2.7951	2.78854	1.27825	1.99434	0.617017	1.02539	0.251433	1.95791	3.76778	0.476872	2.78076	0.361877	0.374458	0.517756	0.21035	0.348117	0.416509	0.259959	0.354346	0.0528511	0.131488	0.260471	0.641884	-0.314949	-0.314348	0.45996	-0.00969228	1.15799	0.843039	1.11741	0.803061	0.755526	1.21549	0.0817649	0.0720726
C4	Sh3d19	2.05125	2.00919	1.54878	0.74795	1.25742	0.581469	1.53967	0.426967	0.958134	2.09446	0.273431	1.8012	0.399148	0.436557	0.469618	0.181895	0.405552	0.506126	0.243678	0.485581	0.292889	0.131368	0.329256	0.58564	-0.462544	-0.347197	0.624302	0.0520787	1.3342	0.871653	1.33519	0.987989	0.733155	1.35746	0.0448416	0.0969203
C4	Col18a1	4.35888	3.83243	3.59344	3.61753	4.25517	2.8956	3.52694	2.19382	2.28621	4.05122	1.91012	3.91616	0.165691	0.331002	0.458291	0.340757	0.171606	0.280554	0.163048	0.330687	0.142969	0.27689	0.168092	0.574473	0.0855287	-1.22679	1.28341	-0.0686845	2.27623	2.36175	3.54117	2.31438	2.48618	3.76959	1.08165	1.01296
C4	Trpm4	1.70993	2.03325	1.82052	0.790439	1.27759	0.625313	1.02217	0.345922	1.38424	2.58409	0.680035	1.72837	0.265196	0.474815	0.433232	0.385949	0.276039	0.380217	0.136789	0.492633	0.113757	0.272517	0.183803	0.685997	-0.0572149	-0.0916428	0.420929	0.0051852	0.773309	0.716094	0.804508	0.712865	0.642277	1.06321	0.0608934	0.0660786
C4	Slc9a3r1	4.02701	4.55273	4.21367	3.00496	3.47407	2.65734	3.18387	2.65726	2.58285	4.22383	1.83079	3.67248	0.261259	0.402982	0.614726	0.440133	0.20501	0.390376	0.246658	0.273481	0.263568	0.153145	0.325671	0.597801	-0.412075	-0.419233	1.07848	-0.493042	2.39568	1.9836	3.02684	2.6076	3.39641	4.47489	1.59789	1.10485
C4	Adam12	1.91801	2.78054	3.32839	1.99967	3.16487	1.05038	1.73599	0.439408	2.5765	3.96	0.867938	3.67535	0.336008	0.564937	0.467319	0.401194	0.313636	0.394394	0.337416	0.466758	0.157448	0.329367	0.387007	0.632273	-0.159904	0.0671947	0.253369	0.0845297	2.09082	1.93092	0.753868	0.821063	0.859898	1.11327	0.025021	0.109551
C4	Fgfr1	4.02729	3.79445	3.63014	2.46257	3.87424	1.77433	3.34256	1.34454	2.75755	4.51489	1.8108	4.38792	0.253851	0.563995	0.505912	0.264624	0.316548	0.386375	0.286397	0.390583	0.257756	0.202782	0.176123	0.539341	-0.187007	-0.345949	1.70762	0.499837	2.50719	2.32018	2.32604	1.98009	2.01531	3.72294	0.229508	0.729345
C4	Timp3	0.755776	1.0872	1.26263	1.5509	2.69531	1.5843	3.04591	2.11081	0.500759	1.56005	0.255858	2.40515	0.112484	0.499327	0.691325	0.249423	0.455331	0.419801	0.0518494	0.702229	0.535353	0.383395	0.638325	0.629874	-0.0411527	-0.849782	2.10479	0.224247	2.06117	2.02002	4.70717	3.85738	3.37882	5.48362	1.43467	1.65892
C4	Rin3	1.08368	1.58168	1.2072	0.934518	1.41686	0.752326	0.946066	0.372452	0.546994	1.57771	0.208761	1.33804	0.466347	0.594226	0.486781	0.11907	0.070955	0.363148	0.419439	0.515518	0.358011	0.210563	0.867777	0.995287	0.0766568	-0.147831	0.291255	-0.0519758	0.418921	0.495577	0.445654	0.297823	0.505347	0.796602	0.143099	0.0911237
C4	Vangl1	1.76003	2.18104	1.98404	0.965951	1.81759	0.556142	1.29864	0.372094	1.15159	2.76709	0.590752	2.28672	0.394781	0.478168	0.509808	0.327268	0.289401	0.420054	0.450711	0.823147	0.48916	0.371766	0.493109	0.806741	-0.340053	-0.0974123	0.437494	0.0255999	1.12851	0.788458	0.875205	0.777793	1.21585	1.65334	0.080796	0.106396
C4	Fn1	4.38659	4.27478	4.14978	5.43008	5.18846	3.95374	4.96911	3.56223	3.21252	4.89304	2.99319	4.25954	0.464856	0.516393	0.566175	0.275883	0.370966	0.47435	0.409222	0.635955	0.155566	0.550794	0.699971	0.717586	-0.0181394	-0.555408	-0.118959	-0.322867	2.63903	2.62089	3.50873	2.95332	4.14925	4.03029	1.2979	0.975028
C4	Slc12a4	1.62664	2.23711	2.36595	2.36752	2.94044	1.53927	3.01429	1.38074	1.62426	3.1698	1.23353	3.00065	0.419055	0.615136	0.713092	0.194063	0.420162	0.426352	0.349753	0.841971	0.364132	0.542372	0.600505	0.782929	-0.164301	-0.200216	1.33977	0.228321	1.33697	1.17267	1.97263	1.77242	2.41107	3.75084	0.338316	0.566637
C4	Itga5	2.48334	1.83767	1.61807	0.959422	1.42609	0.912812	1.36767	0.712752	0.898983	2.01067	0.411492	1.51503	0.533477	0.743002	0.630709	0.479268	0.359951	0.39668	0.274103	0.718453	0.262037	0.392382	0.710538	1.10886	-0.336886	-0.242498	0.220959	-0.156158	0.873638	0.536752	0.852313	0.609815	1.00806	1.22902	0.261625	0.105466
C4	Phgdh	4.10904	4.02788	3.84182	2.55818	3.13352	2.14105	2.22276	1.40406	1.86577	3.72705	0.709786	3.66088	0.432926	0.517756	0.65814	0.369424	0.354736	0.294998	0.340824	0.75407	0.389605	0.397652	1.02817	0.727801	-0.124965	-0.296831	0.629702	0.0843828	1.91322	1.78826	1.68473	1.3879	1.3994	2.0291	0.426326	0.510709
C4	Marveld1	2.72294	2.4196	2.28922	1.49049	2.02314	0.867781	1.79593	0.64387	1.53497	2.75003	0.87436	2.65583	0.248505	0.675229	0.756553	0.394984	0.423289	0.762	0.8151	0.832367	0.541464	0.643908	0.392034	0.821551	-0.375203	-0.297496	0.365714	-0.00126773	1.54858	1.17338	1.30895	1.01145	2.07285	2.43856	0.322034	0.320767
C4	Oaf	1.78474	1.83719	1.71981	0.807127	2.4258	1.09702	2.59893	0.876021	0.450041	1.99969	0.323666	2.87915	0.316355	0.624275	0.699879	0.644019	0.59285	0.626021	0.684576	0.806741	0.410498	0.443089	0.635167	0.731911	-0.117294	-0.546064	1.28468	0.248096	0.882898	0.765604	2.06034	1.51427	2.33918	3.62386	0.150097	0.398193
C4	Tubb6	5.00721	5.16388	5.57795	4.15476	4.39539	3.4311	2.91831	2.33443	3.62934	5.33308	2.45263	4.92016	0.284459	0.749776	0.63318	0.571502	0.467123	0.746385	0.838744	0.848697	0.460463	0.383794	0.70938	1.09032	-0.463613	-0.486195	-0.146412	-0.0441129	3.81031	3.3467	2.31098	1.82479	2.44446	2.29805	1.07678	1.03267
C4	Entpd2	0.438877	1.48167	3.82038	1.96525	4.61286	2.20865	3.53572	1.21607	1.88934	4.45824	1.34439	5.69025	0.0296926	0.402	0.671292	0.191311	0.138934	0.247585	0.954476	1.127	0.0815902	0.291573	0.271027	0.830466	-0.553674	-0.350662	1.51862	0.193135	2.89783	2.34416	1.88376	1.5331	2.51538	4.034	0.202524	0.39566
C4	Cdc42ep1	1.13808	1.38512	1.99682	1.09634	2.9345	1.68001	2.41964	0.885348	0.804173	2.66513	0.435553	3.34059	0.0287307	0.488695	0.56196	0.392878	0.35804	0.38703	0.90866	0.873163	0.333592	0.293342	0.805739	1.15571	-0.661942	-0.268711	1.03409	0.417238	2.0359	1.37396	2.00357	1.73486	2.43841	3.4725	0.18862	0.605857
C4	Erbb2	3.25476	2.71977	2.69065	1.30907	2.52775	0.769413	1.84357	0.63666	1.51118	3.18679	0.461137	2.73686	0.184128	0.557796	0.608719	0.359116	0.355741	0.347077	0.75115	0.870587	0.35386	0.601601	0.567513	1.11467	-0.177805	-0.0508262	0.93214	0.0993473	1.05026	0.872453	0.683489	0.632663	0.736678	1.66882	0.0451625	0.14451
C4	Chrdl1	2.10822	2.66547	2.87938	1.60052	2.99914	1.14559	3.03163	0.94268	1.32586	3.56918	0.344354	3.38102	0.325036	0.545946	0.421057	0.569535	0.78663	0.341083	0.229441	0.408046	0.264271	0.814461	0.931665	0.315024	-0.533378	-0.605216	1.20619	0.398551	2.14218	1.6088	2.94345	2.33824	2.87235	4.07854	0.173608	0.572159
C4	Cyp2j9	0.51885	0.615281	1.8871	0.681511	1.78514	0.888512	1.09326	0.309876	0.415881	1.55601	0.266519	2.81265	0.374353	0.347559	0.54473	0.259633	0.649844	0.310495	0.100524	0.221145	0.507407	0.663123	0.72648	0.434937	-0.692464	-0.160995	1.09036	-0.0528192	1.37632	0.683855	1.27978	1.11878	1.84023	2.93059	0.185988	0.133169
C4	Aldh1a7	2.38001	2.15539	1.96191	1.02616	1.66443	0.53282	1.40773	0.326074	0.536347	1.59985	0.252043	1.87688	0.156982	0.160069	0.175259	0.602468	0.288144	0.494626	0.155746	0.222758	0.310142	1.14131	0.450315	0.189011	-0.341131	-0.814337	2.12945	0.66522	1.57508	1.23395	2.98411	2.16977	1.65547	3.78491	0.121622	0.786841
C4	Dcbld2	3.58782	3.32515	3.18096	1.92956	2.62681	1.66422	3.21074	2.06883	2.45546	3.99036	1.39541	2.96082	0.264115	0.445435	0.452377	0.454233	0.51298	0.545744	0.596151	0.592014	0.329131	0.875626	0.368427	0.482871	-0.339942	-0.159592	0.0556613	0.0283373	2.41569	2.07575	2.54432	2.38473	2.74111	2.79677	1.91047	1.93881
C4	Casp7	2.27226	2.88967	3.27221	2.35672	2.96591	2.20712	3.31789	2.07298	2.08845	3.4018	1.59947	2.85947	0.178553	0.371098	0.41444	0.458489	0.26507	0.400785	0.374256	0.318167	0.460358	0.582442	0.484085	0.694009	0.0407834	-0.954506	0.623571	-0.980756	2.50892	2.5497	4.03679	3.08229	4.15683	4.7804	1.93791	0.957149
C4	Wipf1	2.49142	2.07108	1.84887	1.08618	1.41938	0.806529	1.23218	0.533738	1.11802	2.37277	0.783053	1.92546	0.345993	0.384594	0.372048	0.456508	0.289213	0.412346	0.273239	0.432745	0.466865	0.488005	0.464888	0.480816	-0.456781	-0.105044	0.0955507	-0.0570194	1.10237	0.645588	1.0186	0.913555	1.11666	1.21221	0.350796	0.293777
C4	Cxcl16	0.378645	2.33044	3.11568	1.72798	2.77382	1.4544	2.34641	1.04232	1.43431	3.51448	0.872898	3.86701	0.338581	0.431275	0.637021	0.579122	0.396276	0.715935	0.475269	0.762107	0.187831	0.172866	0.167598	0.383794	-0.193757	-0.16624	1.41636	0.269103	2.06787	1.87411	2.19023	2.02399	1.8581	3.27447	1.13581	1.40491
C4	Nrbp2	3.807	4.70526	3.58927	2.6914	3.40917	2.34583	3.31241	1.55242	4.34731	5.8394	3.60864	5.69404	0.278304	0.635146	0.616934	0.528757	0.353901	0.678996	0.610118	0.752015	0.146404	0.180703	0.16925	0.876588	-0.0385044	-0.58449	1.36725	-0.103817	4.21472	4.17621	4.8743	4.2898	2.8658	4.23305	0.606352	0.502535
C4	Fkbp10	2.39476	1.81668	1.48953	2.19465	2.76664	1.56362	2.91482	1.3626	0.863042	2.00573	0.884989	2.41955	0.241749	0.483782	0.682413	0.433232	0.340638	0.482611	0.347852	0.325572	0.28992	0.317103	0.0665771	0.702862	-0.643456	-0.145768	1.00022	0.285513	1.58434	0.940882	2.15521	2.00944	2.95452	3.95474	0.415198	0.700711
C4	Slc29a1	3.35386	3.75686	3.85082	3.77774	3.33663	4.00141	2.94865	3.6986	2.64935	4.59274	2.27748	3.77218	0.205096	0.654894	0.622318	0.372372	0.16097	0.628513	0.455633	0.499477	0.204881	0.17365	0.201436	0.703287	-0.827117	-0.409008	0.148291	0.86006	2.93057	2.10346	2.60682	2.19781	3.13158	3.27988	0.901902	1.76196
C4	Foxj1	1.25375	2.15495	2.39641	1.42756	2.32869	1.41783	2.43169	1.31794	1.2215	2.51511	0.894881	2.90315	0.0451356	0.699272	0.791463	0.652676	0.332388	0.594974	0.19655	0.565447	0.159611	0.173421	0.12577	0.750236	-0.132073	-0.274344	1.1195	0.597961	2.47092	2.33885	1.93031	1.65597	1.6696	2.7891	1.29754	1.8955
C4	Dock1	3.06133	3.11175	3.01514	1.70539	2.68951	1.11462	2.04202	0.670493	1.72441	3.39677	0.656235	3.00141	0.316548	0.575571	0.509088	0.572329	0.276492	0.543834	0.0873252	0.592615	0.190203	0.383988	0.348198	0.590146	-0.31177	-0.311434	0.986076	0.120544	1.89022	1.57845	1.37001	1.05858	1.45434	2.44042	0.295514	0.416058
C4	Gltp	4.75048	4.91921	5.03429	4.33864	4.6121	3.77007	3.93402	3.18335	3.49923	5.05726	2.85852	4.63575	0.273669	0.614408	0.615926	0.577317	0.492488	0.730465	0.380049	0.5707	0.227034	0.305924	0.097544	0.530723	-0.204266	0.191765	0.702882	0.101719	3.70031	3.49604	2.56728	2.75904	2.98319	3.68607	1.76579	1.86751
C4	Mybl2	3.59725	3.6345	3.24661	1.5107	1.46495	0.624835	0.447364	0.200442	2.0012	4.17769	0.81801	2.46758	0.332784	0.724335	0.70293	0.595934	0.449091	0.506489	0.248885	0.443885	0.143318	0.283883	0.230499	0.515189	-0.0334562	0.180871	0.0491182	0.0652728	1.22165	1.18819	0.346521	0.527393	0.296632	0.345751	0.363288	0.428561
C4	BC030867	2.72071	2.62596	2.0672	1.06013	1.18854	0.410599	0.357444	0.123192	1.40437	3.06623	0.264599	1.70896	0.523474	0.366303	0.961637	0.482459	0.533219	0.193162	0.566044	0.464665	0.200128	0.66757	0.225523	0.461379	-0.228895	-0.0826066	-0.20087	0	0.759002	0.530108	0.099812	0.0172054	0.255458	0.0545885	0	0
C4	Rbp1	5.53239	4.55418	4.39637	3.3756	4.73093	3.30759	5.43778	3.13197	2.74849	4.06494	2.31865	5.24335	0.215822	0.488888	0.897349	0.478453	0.742738	0.460723	0.429474	0.519175	0.234837	0.556583	0.163127	0.630514	-0.368414	-0.370976	0.122732	0.388698	4.02355	3.65513	3.92706	3.55609	5.01599	5.13872	1.77875	2.16744
C4	Gjc1	5.27372	5.04702	5.30072	3.38739	4.095	2.18348	3.84287	1.38635	4.55377	5.86705	3.09275	4.97276	0.294787	0.759281	0.672011	0.486003	0.575955	0.689539	0.727683	0.100206	0.127027	0.231124	0.0820415	0.545303	-0.575043	-0.769982	-0.0397526	-0.00993415	3.96383	3.38879	3.19674	2.42676	4.67753	4.63777	0.452305	0.442371
C4	Rhoj	2.37747	1.95799	2.24216	2.40977	2.56436	1.52104	2.76562	1.26513	1.00884	2.0643	0.804721	2.75474	0.3578	0.521799	0.792078	0.351713	0.583223	0.517204	0.599406	0.205985	0.403604	0.309079	0.0764644	0.485307	-0.279668	-1.12547	0.876615	0.428203	1.67689	1.39722	3.06408	1.93861	2.92613	3.80274	0.719671	1.14787
C4	Ncald	3.29599	3.70821	4.78734	3.20548	6.11758	3.73111	5.31009	2.84654	2.81703	4.54289	2.2468	6.63234	0.683331	0.426555	0.74849	0.441638	0.478533	0.504696	0.676111	0.659068	0.349056	0.418714	0.404084	0.549293	-0.862735	-0.667795	0.357342	0.282251	5.52082	4.65808	5.31066	4.64287	5.62613	5.98347	1.07414	1.35639
C4	Pde2a	2.63624	3.04586	3.02866	1.53803	3.29237	1.26412	3.08065	1.0783	1.94905	3.03735	0.786173	3.79823	0.435312	0.414049	0.53831	0.251997	0.417163	0.49119	0.698723	0.563233	0.353259	0.32107	0.224091	0.735029	-0.504571	-0.38333	0.880957	0.360162	2.26792	1.76335	2.43764	2.05431	2.74067	3.62163	0.253889	0.614051
C4	Ada	1.20142	1.46784	1.97629	0.941718	1.22326	0.700076	0.636641	0.286694	0.778464	2.18916	0.150978	1.28267	0.531826	0.492248	0.516815	0.604338	0.387106	0.522439	0.71621	0.490773	0.566762	0.341754	0.281326	0.297016	-0.284254	-0.143782	-0.126586	-0.1897	0.689668	0.405414	0.305155	0.161373	0.330935	0.204349	0.351007	0.161307
C4	Plp2	4.09521	4.55305	4.60415	3.27494	2.99857	1.94627	1.7737	0.514359	2.34028	4.77776	1.16781	4.04625	0.159153	0.609117	0.692154	0.318081	0.367103	0.402245	0.655533	0.350045	0.349472	0.329588	0.26915	0.236425	-0.467788	-0.201015	0.852626	0.0276574	2.09196	1.62418	1.26216	1.06115	0.996201	1.84883	0.176994	0.204652
C5	Abcg2	3.32376	3.44838	3.70585	2.39017	3.75264	2.04758	3.29261	1.09733	2.30943	3.7555	1.02109	4.35694	1.04707	0.532197	0.6431	0.379364	0.629208	0.624445	0.555733	0.392714	0.291039	0.744174	0.721097	0.524863	-0.620728	-0.0484029	0.552971	0.243249	3.5641	2.94337	2.68835	2.63995	2.96646	3.51943	0.399321	0.64257
C5	Pcsk5	1.07901	1.79128	2.0348	0.915644	2.06271	0.960141	1.29043	0.824074	1.25589	2.48667	0.739179	2.75124	0.964599	0.716194	0.677381	0.739335	0.725643	0.765982	0.307572	0.460533	0.182176	0.457705	0.384363	0.430078	0.0152028	-0.223788	0.568488	-0.35824	1.18765	1.20286	1.61044	1.38666	1.09729	1.66577	0.631155	0.272914
C5	Slc4a4	1.5482	1.69568	1.68173	1.6927	1.72939	0.808184	1.7463	0.829256	0.851684	2.47811	0.688832	1.83795	0.803897	0.741943	0.529151	0.590897	0.602838	0.824563	0.252945	0.444048	0.315756	0.35605	0.530532	0.503125	-0.153515	-0.430399	0.442475	-0.247943	1.13873	0.985215	1.73478	1.30438	1.45018	1.89266	0.602123	0.35418
C5	Etv5	5.29575	6.02429	6.10856	4.16256	5.14797	3.21008	4.30912	2.31957	4.24528	6.66785	2.24892	5.698	0.66824	0.689582	0.757165	0.584745	0.607538	0.595767	0.398517	0.500364	0.494993	0.50282	0.574566	0.448408	-0.59293	-0.467386	0.545064	0.926515	3.70479	3.11186	3.36553	2.89814	4.33404	4.8791	1.85285	2.77936
C5	Zdhhc15	2.2308	2.21067	2.34905	1.33844	1.7228	0.681072	1.25151	0.538286	1.4108	2.78301	1.08235	2.08744	0.762948	0.567718	0.469524	0.589468	0.494577	0.570805	0.223022	0.496118	0.379091	0.524816	0.597801	0.435289	-0.529858	-0.2221	0.442337	0.089443	1.70076	1.17091	1.12768	0.90558	1.04129	1.48362	0.40084	0.490283
C5	Ugt8a	1.6408	1.88289	2.44048	1.27688	2.36549	1.02125	1.93197	0.930595	1.28379	2.88445	1.02064	2.82245	1.0012	0.576276	0.342249	0.691183	0.658975	0.610734	0.42176	0.347358	0.580088	0.475436	0.440691	0.407668	-0.268167	-0.0469244	0.573789	-0.303696	1.26416	0.995997	0.562842	0.515917	0.629167	1.20296	0.456285	0.152588
C5	Adss	4.64344	4.97652	5.39965	4.29627	4.56279	3.63505	4.3565	3.42515	4.27193	5.30576	3.44254	5.0057	0.974398	0.471925	0.578967	0.612111	0.564056	0.725234	0.289377	0.20861	0.357355	0.239348	0.472639	0.36769	-0.440432	-0.293794	-0.0951333	-0.0904421	4.4412	4.00077	3.77949	3.4857	4.17449	4.07936	2.74212	2.65168
C5	Siae	1.95784	2.26583	2.78332	1.85286	2.83053	1.66229	2.12692	1.36867	1.82546	2.82998	1.60494	2.69074	0.936556	0.437721	0.493348	0.679534	0.426695	0.522637	0.270941	0.35233	0.506481	0.352902	0.431638	0.402088	-0.212158	-0.544633	0.852055	-0.0633779	1.78502	1.57286	1.88367	1.33903	1.68954	2.54159	0.359773	0.296395
C5	Shcbp1	3.77006	3.80333	4.30028	2.69539	2.41327	1.3771	0.73061	0.345194	2.85945	4.79296	1.02698	3.74915	0.89082	0.730328	0.806195	0.884094	0.691239	0.565218	0.36522	0.334945	0.183146	0.706612	0.332136	0.229249	-0.292617	-0.0105872	-0.208212	0.179448	2.26255	1.96993	0.672433	0.661846	0.807094	0.598882	0.0792245	0.258672
C5	Slc39a1	5.35309	5.31257	5.47495	4.40502	5.49661	4.20492	5.22586	3.7954	4.21924	5.44146	3.74207	5.60156	0.927261	0.670132	0.907708	0.802466	0.654919	0.676209	0.283166	0.236722	0.241145	0.834849	0.2001	0.144121	-0.356413	-0.286305	0.709033	0.0373376	4.27439	3.91798	4.08042	3.79411	4.52545	5.23448	2.76639	2.80373
C5	Fstl1	5.544	5.15343	5.58231	4.5501	4.95585	3.1762	3.86912	2.19629	4.31365	5.37106	2.67153	5.13656	0.78206	0.628726	0.757981	0.76859	0.574716	0.611465	0.668725	0.359833	0.225911	0.502468	0.361015	0.286619	-0.440469	-1.1505	0.844337	-0.113448	3.42203	2.98156	4.19702	3.04652	4.48931	5.33365	1.59799	1.48455
C5	Gemin6	3.64129	3.62136	3.99579	3.25253	2.91004	2.59251	2.6121	2.29164	2.80074	3.84067	2.54683	3.5716	0.840826	0.447969	0.613211	0.795337	0.549738	0.652469	0.470445	0.0760768	0.190726	0.482277	0.365854	0.286947	-0.401011	0.0521289	-0.250788	0.258187	3.38175	2.98074	2.27102	2.32315	2.26659	2.0158	1.5596	1.81779
C5	Pola1	3.72841	3.76591	3.83163	2.45916	2.3239	1.69905	1.77478	1.6458	2.30999	4.26478	1.6909	2.79186	0.804394	0.500532	0.61893	0.74842	0.632898	0.715542	0.335259	0.291629	0.350871	0.499545	0.350303	0.379505	-0.00623867	0.129285	-0.321961	0.518895	2.0781	2.07186	1.37077	1.50006	1.55735	1.23539	1.60257	2.12147
C5	Depdc1a	2.93028	3.40624	3.57279	2.28598	1.72728	0.825431	0.563147	0.125778	2.94313	4.55095	0.79422	3.5191	1.39592	0.624445	0.783595	0.629355	0.852987	0.450888	0.327031	0.275223	0.444787	0.390761	0.459368	0.247754	-0.621029	-0.130678	0.0614118	-0.000457927	2.06821	1.44718	0.181744	0.0510656	0.0793224	0.140734	0.0136618	0.0132038
C5	Itm2a	6.62621	6.01426	5.98796	4.65118	5.59469	4.42516	5.43383	3.73686	4.22541	6.15468	3.31521	6.40614	1.23397	0.501959	0.893753	0.556893	1.00172	0.723804	0.235108	0.222046	0.344903	0.501293	0.506116	0.359386	-0.490239	-0.554064	1.19459	0.523338	4.78443	4.29419	4.66866	4.1146	6.03583	7.23041	2.86058	3.38392
C5	Stil	2.81973	2.89632	2.81748	1.51495	1.27436	0.637032	0.229594	0.126431	1.9254	3.81894	0.253718	2.13791	1.3318	0.512894	0.830252	0.622784	0.884243	0.722396	0.29019	0.326394	0.394235	0.493356	0.326896	0.195005	-0.289457	-0.0550097	-0.0162537	-0.0454545	1.37911	1.08965	0.191248	0.136238	0.162076	0.145822	0.0925369	0.0470824
C5	Ctso	1.81956	2.34223	2.85154	1.78444	2.80471	1.72944	2.84696	1.54874	1.58087	3.17488	1.54625	3.9502	1.11817	0.551172	0.735479	0.841054	0.979554	0.8638	0.245531	0.273978	0.294427	0.342192	0.508134	0.273239	-0.14613	0.120493	1.40487	0.351644	2.58874	2.44261	2.58058	2.70107	2.51163	3.9165	1.11736	1.469
C5	Ggh	3.30804	3.91393	4.63753	3.86057	4.19542	3.61941	3.99233	3.57964	3.02163	4.14188	3.0718	4.79098	1.14098	0.796849	0.712126	0.753744	1.07835	0.702682	0.154572	0.375408	0.18618	0.429627	0.46993	0.310696	-0.250416	-0.277942	-0.0367908	-0.130147	4.1022	3.85179	3.79004	3.5121	4.64277	4.60597	4.20326	4.07311
C5	Fah	3.58628	3.62639	2.7295	1.4591	2.47058	1.13838	2.55829	1.11795	3.04705	4.27581	1.79595	4.26445	1.19953	0.563818	0.760935	0.801712	0.890497	0.644704	0.281791	0.0241337	0.249129	0.305036	0.160843	0.166051	-0.174856	-0.257029	0.657741	0.332739	2.19306	2.0182	2.51416	2.25713	2.11911	2.77685	0.446431	0.77917
C5	Skp2	4.77679	4.79828	4.83768	3.1385	3.11648	2.10338	2.03491	1.78627	3.31825	5.16582	2.33685	4.04442	1.14314	0.636082	0.666695	0.740298	0.908198	0.676961	0.286122	0.186157	0.128321	0.365512	0.331215	0.151849	-0.356824	0.0396486	0.0911388	0.124092	2.9327	2.57587	1.94776	1.9874	1.71679	1.80793	1.9644	2.08849
C5	Itgb1	5.57112	5.44514	6.01143	4.80584	5.72013	3.83858	4.76683	3.30159	4.83047	5.98539	4.12896	6.18198	1.10035	0.781644	0.731395	0.610423	0.941177	0.865361	0.13533	0.145752	0.402062	0.285612	0.305393	0.326133	-0.445785	-0.354779	0.489555	-0.342638	5.13473	4.68894	4.43365	4.07887	4.66432	5.15388	3.09837	2.75573
C5	Lrrc42	6.65558	6.5966	6.58492	5.59877	5.58702	5.3079	5.16033	4.89269	4.99759	6.48744	4.8134	6.41789	0.895048	0.638127	0.707976	0.66824	0.879201	0.671773	0.177566	0.0956794	0.22898	0.37012	0.338618	0.15133	-0.163889	0.213208	0.510965	-0.263001	5.22037	5.05648	4.55467	4.76788	4.51039	5.02135	4.09336	3.83036
C5	Sgol1	3.62589	3.88463	3.91248	2.33356	2.16411	0.820195	0.574709	0.205541	2.81172	4.36065	0.825603	3.28964	0.96167	0.662798	0.8507	0.685746	1.06707	0.656191	0.187934	0.211826	0.304726	0.341313	0.271567	0.192081	-0.00836524	-0.0534474	-0.0595351	-0.182484	1.62558	1.61722	0.28378	0.230332	0.336884	0.277349	0.389742	0.207258
C5	Ednrb	3.53609	3.81584	3.78839	2.41788	3.48711	1.38566	3.06112	0.921653	2.21173	3.76557	1.06718	3.89156	0.894415	0.702405	1.00091	0.670191	0.975086	0.530223	0.527911	0.216316	0.578684	0.170764	0.569609	0.207466	-0.641573	-0.540214	1.19529	0.108559	2.31992	1.67834	1.56266	1.02245	2.81475	4.01005	0.56383	0.672389
C5	Tbc1d8b	1.46981	1.78683	2.13071	1.25601	1.83102	0.709442	1.38997	0.553338	1.11048	2.47861	0.620852	2.51402	1.06073	0.552487	0.770733	0.931626	1.0584	0.639741	0.429076	0.363209	0.46746	0.376798	0.804942	0.446063	-0.461651	0.105012	0.584881	-0.0528629	1.50396	1.04231	0.681652	0.786663	0.779299	1.36418	0.177383	0.12452
C5	Gca	1.32779	1.47494	2.3613	1.80729	3.66668	2.26418	2.81339	2.26954	1.57124	2.97742	1.7295	5.05074	0.902064	0.568106	0.777308	0.614726	1.15345	0.782682	0.375893	0.3175	0.296404	0.640994	0.508792	0.3024	-0.262313	0.0567696	1.29552	0.522542	3.42775	3.16544	3.0468	3.10357	2.43537	3.73089	2.7525	3.27504
C5	Sema3e	1.13541	1.6237	1.37157	0.348707	1.7421	0.342385	2.43608	0.660515	0.486568	1.81023	0.170767	1.56895	0.729387	0.608996	0.771093	0.565109	1.24355	0.656765	0.22858	0.274521	0.1579	0.428265	0.500539	0.172277	-0.371356	-0.622834	0.919619	0.0180767	1.20601	0.83465	2.19671	1.57387	1.7999	2.71952	0.207596	0.225672
C5	Arhgap18	2.21834	2.37478	2.61477	1.4668	2.07784	0.915047	1.83088	0.589051	1.49663	2.64062	0.579756	2.28647	0.914867	0.508936	0.684756	0.587637	0.868088	0.548511	0.0689425	0.0556222	0.63319	0.713088	0.272778	0.377941	-0.257018	-0.291118	1.17036	0.100614	1.76049	1.50347	1.94134	1.65022	1.48352	2.65388	0.252727	0.353341
C5	B2m	3.96653	3.86027	4.16089	4.48747	4.54816	3.36637	4.9992	4.00333	2.52872	4.22723	2.01946	4.82263	0.975004	0.522778	0.769337	0.678192	0.805682	0.500532	0.261059	0.4232	0.380705	0.609429	0.50626	0.44107	-0.920586	-0.281706	0.719087	-0.0188899	5.003	4.08241	5.02041	4.7387	5.09852	5.81761	2.97179	2.9529
C5	Dpyd	0.789282	1.4346	1.74657	0.842585	1.44725	0.258193	0.862716	0.345958	0.732319	1.97596	0.354075	1.74199	0.773655	0.639318	0.694784	0.704748	0.881476	0.650678	0.132376	0.114453	0.293967	0.396078	0.560846	0.481151	-0.237208	-0.082704	1.49155	0.113386	0.819944	0.582736	0.873013	0.790309	0.418476	1.91003	0.0933976	0.206783
C5	Cntn6	2.6639	2.66661	2.72899	1.10604	2.27406	0.691039	2.77268	0.734883	1.4903	3.24087	0.368162	3.22047	1.04916	0.218557	0.782006	0.727705	1.1791	0.407253	0.174726	0.147377	0.310207	1.02952	0.540238	0.291718	-0.23411	-0.395016	-0.392898	-0.553553	2.12899	1.89488	2.64315	2.24813	2.58043	2.18753	0.606536	0.0529828
C5	Neil3	3.41382	4.09595	3.60651	2.04139	1.62193	0.631565	0.424717	0.036239	3.58873	5.83889	0.820404	4.39544	1.4946	0.534624	0.746897	0.77179	0.722091	0.194663	0.166545	0.268868	0.433671	0.773253	0.621109	0.309535	-0.169795	-0.0676316	0.0622622	0.0134294	2.72346	2.55366	0.235306	0.167674	0.116674	0.178936	0.0303327	0.0437621
C5	Glt25d2	3.08516	3.25554	2.80252	1.66384	2.27947	0.90828	1.93913	0.661786	1.87239	3.85692	0.843772	3.23107	1.08213	0.823013	1.0132	0.600324	1.00183	0.844425	0.164158	0.496188	0.102126	0.893536	0.431597	0.584022	-0.830131	-0.378949	1.73867	0.243898	2.47866	1.64853	2.66052	2.28157	1.55511	3.29379	0.147192	0.39109
C5	Tyms	3.81173	4.01183	4.12333	2.53329	2.424	1.54741	1.50276	1.00721	2.40781	4.46379	1.13113	3.09929	1.04612	0.690311	0.813483	0.79632	1.17826	0.746199	0.110965	0.305849	0.118959	0.856343	0.429397	0.429076	-0.175491	0.41732	0.0498439	-0.267023	2.12132	1.94583	0.826885	1.24421	1.24796	1.2978	0.892322	0.625299
C5	Prps2	3.42353	3.59223	3.6975	2.36775	2.52882	1.43431	1.92521	0.990542	1.85544	3.64885	0.630259	2.95885	0.695614	0.651962	0.607115	0.85843	0.713835	0.549577	0.248359	0.620728	0.232914	0.821551	0.739729	0.542178	-0.305264	-0.337672	0.278623	-0.026406	1.98331	1.67805	1.62611	1.28844	1.76329	2.04192	0.311457	0.285051
C5	Pros1	2.43316	3.12814	3.66437	2.5544	3.42516	1.89712	2.47194	1.83496	2.19548	3.89982	1.91254	4.02186	0.872631	0.588795	0.547516	0.906715	0.843611	0.773289	0.130731	0.29016	0.151926	0.94087	0.630381	0.25732	-0.46029	0.00889692	0.996769	0.150876	2.60004	2.13975	1.71655	1.72544	2.20938	3.20615	0.815482	0.966358
C5	Snx7	1.75554	2.23184	2.42693	1.42536	1.62157	0.73463	1.00243	0.734281	0.751987	2.45716	0.379299	2.06314	0.902234	0.723035	0.589006	0.514355	1.01776	0.700573	0.169816	0.329785	0.41638	0.839184	0.671951	0.236971	-0.329482	0.0516057	0.0061533	0.120262	1.41086	1.08138	1.07533	1.12694	1.55164	1.5578	0.327144	0.447406
C5	Pmm1	5.25617	5.80289	5.99604	5.88777	5.61447	6.45343	5.27931	6.55443	4.42788	6.20109	5.46036	6.48047	0.280464	0.69073	0.696176	0.72748	0.448363	0.804333	0.171358	0.033412	0.102523	0.123491	0.0405147	0.0560503	0.0397162	0.209051	0.370875	-0.0616671	6.08724	6.12696	6.73468	6.94373	5.73972	6.1106	7.21645	7.15479
C5	Rnf26	5.09143	5.42074	5.29642	4.54093	4.75923	4.46912	4.46611	4.63833	4.30829	5.549	3.97711	5.00324	0.412244	0.699709	0.74702	0.688023	0.435851	0.767316	0.343012	0.0690584	0.140843	0.142815	0.0534294	0.0345	-0.0137755	0.232453	-0.223456	-0.161544	3.85175	3.83797	3.43755	3.67	4.05074	3.82728	3.45175	3.29021
C5	Litaf	3.02507	3.36918	3.67022	2.593	3.53762	1.93587	2.46116	1.29943	2.34354	3.77606	1.41123	3.81277	0.534462	0.793686	0.936622	0.689706	0.345918	0.614544	0.722965	0.275469	0.323561	0.232561	0.148831	0.18947	-0.407476	-0.209087	0.451576	-0.123709	2.13556	1.72808	1.48503	1.27594	1.93461	2.38619	0.525069	0.40136
C5	Syngr2	3.39076	3.73502	4.13401	3.34694	3.37999	2.96673	2.78843	2.72344	2.95782	4.38522	2.79532	4.17052	0.544301	0.97628	0.733475	0.713835	0.519351	0.849371	0.492162	0.0974544	0.209609	0.0594512	0.110064	0.268823	-0.168165	-0.00176847	0.298189	-0.0193951	2.61608	2.44792	2.09672	2.09495	2.26007	2.55826	1.68944	1.67005
C5	Hadh	5.36886	5.38867	5.57274	4.32604	5.06676	3.90906	3.95799	3.60532	3.57914	5.23028	2.81316	5.63645	0.630913	0.655522	0.801674	0.61905	0.637708	0.719619	0.338911	0.160161	0.0633728	0.3563	0.143575	0.0383394	-0.326744	0.0619399	0.935635	0.247945	3.95621	3.62946	3.61044	3.67238	3.33093	4.26656	3.27572	3.52366
C5	Dsn1	3.82856	4.07078	3.90751	2.82454	2.57379	1.90118	1.54538	1.1398	2.96986	4.49445	1.90891	3.299	0.661846	0.71243	0.736616	0.78209	0.625617	0.623023	0.466055	0.0621825	0.284021	0.264554	0.217485	0.208192	-0.200133	-0.126507	0.150567	-0.395054	2.37344	2.1733	1.1256	0.999092	1.15685	1.30742	1.30211	0.907054
C5	Tipin	5.51857	5.96044	6.53452	5.30241	4.45998	4.32072	4.06573	4.11191	4.69376	6.50664	4.14571	5.79421	0.66357	0.668111	0.679442	0.681219	0.887988	0.679367	0.371788	0.0913566	0.204678	0.259818	0.241505	0.114285	-0.136633	0.282173	-0.318754	-0.555734	5.01971	4.88307	3.71839	4.00057	4.98725	4.66849	4.15064	3.59491
C5	Ddost	6.18585	6.39662	6.59357	6.13114	6.40075	6.18718	6.25093	5.99538	5.35331	6.42697	5.43519	6.46034	0.730148	0.863361	0.811411	0.912688	0.737889	0.937253	0.409524	0.290355	0.229129	0.14071	0.072005	0.169116	-0.473603	0.0205385	-0.22968	-0.291186	5.36668	4.89308	4.71779	4.73833	5.74212	5.51244	4.52788	4.23669
C5	Siva1	5.94881	6.18588	6.12976	5.27582	4.46989	4.93824	3.84777	4.26821	4.27217	5.94845	4.00129	5.30186	0.72985	0.716618	0.714676	0.915349	0.819946	0.754014	0.269774	0.17259	0.281915	0.137256	0.143892	0.0465854	-0.24562	0.471325	-0.254233	-0.131133	4.1377	3.89208	3.17061	3.64194	4.07308	3.81885	3.61274	3.48161
C5	Chaf1a	4.9679	4.90178	4.22384	2.86443	2.63026	2.13671	2.54231	1.78752	3.138	5.08331	2.02253	3.29588	0.741778	0.661701	0.660736	0.729965	0.653197	0.794184	0.182767	0.214539	0.0590278	0.0766444	0.122104	0.0719067	-0.230238	0.294248	-0.0641081	-0.00115524	2.63481	2.40457	1.90619	2.20044	2.37487	2.31076	2.03923	2.03808
C5	Nme2	7.84419	7.77339	7.68619	6.76634	7.034	6.13903	6.71692	5.52956	5.83735	7.06349	5.0239	7.60999	0.602951	0.641636	0.723365	0.666011	0.561005	0.929613	0.167007	0.231913	0.147075	0.152908	0.095022	0.134687	-0.787126	-0.592599	-0.505806	-0.72796	6.72193	5.93481	5.74832	5.15572	7.53497	7.02917	3.64559	2.91763
C5	Nthl1	3.06001	3.06836	2.72111	2.04523	2.35991	1.807	1.92577	1.65062	1.90112	2.90952	1.96645	3.55393	0.582115	0.725234	0.929731	0.683216	0.697229	0.72397	0.197696	0.155546	0.260811	0.141666	0.0574616	0.0579149	-0.083135	-0.0128056	0.287792	-0.180069	1.93064	1.8475	1.42631	1.41351	1.58147	1.86926	1.30134	1.12127
C5	Rcc1	5.15771	5.30656	5.59848	4.21411	4.19457	3.47857	3.80082	2.98694	4.23829	5.74142	3.37772	4.79486	0.644019	0.856843	0.881336	0.552914	0.608254	0.812893	0.142257	0.316253	0.265788	0.0895318	0.149652	0.0263067	-0.474635	0.274485	-0.122391	-0.0671066	3.67109	3.19645	2.59084	2.86533	3.31535	3.19296	2.27929	2.21219
C5	Bag2	3.46873	3.06784	3.02234	2.15536	2.65179	2.68714	2.55997	2.46687	1.72262	2.99487	1.89801	3.06608	0.653197	0.795573	0.725495	0.862308	0.412745	0.847303	0.159116	0.366444	0.237266	0.216622	0.277067	0.347358	-0.358704	-0.292929	-0.210458	-0.0574441	2.45502	2.09632	2.71805	2.42512	3.03619	2.82573	1.79023	1.73279
C5	Ube2t	3.44993	3.75798	4.0435	2.59621	1.69299	0.910028	1.00067	0.673586	2.64821	4.26421	1.59243	3.35335	0.732492	0.496543	0.633154	0.854355	0.553131	0.750965	0.101346	0.354603	0.309176	0.236722	0.120954	0.238868	-0.275653	1.22974	0.142387	0.201516	2.44267	2.16702	0.363899	1.59364	0.756714	0.899101	1.8418	2.04332
C5	Atad2	3.95148	4.36061	4.26486	2.69443	2.11685	1.33124	0.698848	0.649503	3.09173	5.48435	1.31922	3.46785	0.855515	0.690416	0.549625	0.738911	0.521641	0.598051	0.0908615	0.146427	0.102557	0.296383	0.323036	0.196696	-0.225877	-0.187346	0.159553	-0.227817	2.25507	2.02919	0.571713	0.384367	0.307997	0.467551	0.507974	0.280157
C5	Hn1l	6.52153	6.15664	6.10628	4.60176	4.56644	3.65811	3.2423	2.86516	4.0856	6.02349	3.2798	4.84603	0.586436	0.657587	0.596528	0.668059	0.598434	0.592296	0.200843	0.224573	0.176966	0.165302	0.236482	0.130775	-0.219683	0.232557	0.131656	0.0675814	3.91802	3.69834	2.41432	2.64688	2.74019	2.87185	2.45707	2.52465
C5	Hmmr	4.13604	4.21593	3.9532	3.10501	2.284	1.155	0.423295	0.250424	2.85945	4.14535	0.873207	3.2634	0.749882	0.513246	0.664533	0.707373	0.559299	0.561005	0.213124	0.11774	0.247925	0.294365	0.191549	0.242156	-0.471472	3.7578e-05	0.11598	0.0190311	1.90722	1.43575	0.134884	0.134922	0.103576	0.219556	0.0685363	0.0875674
C5	Plekhg1	3.17791	3.13799	3.2473	1.81811	2.77914	1.66133	2.14294	1.70577	2.47212	4.08654	2.07799	3.21921	0.756052	0.616733	0.716361	0.660776	0.647261	0.725187	0.119889	0.199404	0.303158	0.34757	0.266922	0.208128	0.212448	-0.102146	0.731992	-0.0773201	2.30561	2.51805	1.9537	1.85155	2.06432	2.79631	1.68422	1.6069
C5	Rab13	3.21469	3.66154	2.16583	2.33796	2.19522	1.70136	1.46871	0.782925	1.54892	2.79141	1.34307	3.34655	0.745025	0.560259	0.755915	0.835497	0.685045	0.589468	0.116366	0.225071	0.11921	0.286342	0.172219	0.258096	-0.464154	-0.320029	-0.0614649	0.0923671	2.46101	1.99686	2.59714	2.27712	2.68787	2.62641	0.633916	0.726283
C5	Troap	3.4384	3.99615	3.66948	2.29713	2.45709	0.836942	0.621915	0.157222	3.25037	4.78782	1.00633	3.70888	0.615398	0.680571	0.779975	0.767577	0.512193	0.656498	0.111978	0.135114	0.167525	0.305208	0.201198	0.197452	-0.147832	0.0190792	0.0959892	0.0977044	1.59925	1.45141	0.0769956	0.0960748	0.117322	0.213311	0.0304967	0.128201
C5	Prelid2	3.38665	3.77444	3.39391	2.59125	2.70473	1.24106	1.88417	0.584961	1.94808	3.42185	1.80076	3.58427	0.61133	0.791991	0.636921	0.674957	0.489165	0.680399	0.139685	0.215025	0.0890568	0.302958	0.209781	0.105199	-0.734819	0.136412	0.462345	-0.0586579	3.18981	2.45499	1.15845	1.29486	1.19103	1.65338	0.115739	0.0570809
C5	Slc25a13	3.36186	3.01396	3.69414	2.69861	3.29641	2.57019	1.54123	2.02722	2.10582	3.69117	2.27805	3.64924	0.655052	0.815546	0.632015	0.723232	0.387377	0.679906	0.2221	0.345403	0.0150591	0.19093	0.262081	0.132189	-0.356746	0.0852172	0.0619058	-0.832353	2.38472	2.02797	0.98344	1.06866	0.46973	0.531635	1.62824	0.795889
C5	Arsb	2.30227	2.59408	2.93406	2.57712	3.08422	2.07427	3.91251	3.21218	1.80471	3.02389	1.0579	2.37463	0.687703	0.825055	0.658894	0.756815	0.504745	0.605409	0.082222	0.360442	0.191174	0.237439	0.266729	0.0789995	-0.561084	-0.685224	0.296881	-0.790718	2.78456	2.22347	3.57616	2.89093	3.529	3.82588	1.89267	1.10195
C5	Bola3	4.61867	4.974	5.49176	5.09671	4.67837	4.76743	3.98363	4.45356	3.80614	4.90147	4.041	5.63446	0.739852	0.877276	0.59032	0.808791	0.527594	0.601212	0.154359	0.283757	0.0401589	0.31364	0.203087	0.0144685	-0.258703	-0.0565399	0.251255	0.0145463	4.84098	4.58228	4.84832	4.79178	4.65394	4.90519	4.3454	4.35995
C5	Rpa2	5.48872	5.6869	5.6684	4.47842	3.95153	4.01108	3.66907	3.9228	3.85487	5.83952	3.49388	4.66342	0.595123	0.96411	0.691496	0.833277	0.666781	0.783528	0.232245	0.368361	0.0556222	0.343856	0.124125	0.102708	-0.155088	0.268233	-0.208298	0.0190187	3.81108	3.65599	3.18062	3.44885	3.81706	3.60876	3.41334	3.43235
C5	Tmem20	2.78012	2.5863	3.13926	1.42394	1.65093	0.729605	1.4268	0.890261	2.30575	3.61779	1.15138	2.84104	0.440576	0.887857	0.730465	0.849685	0.704364	0.858232	0.284498	0.445152	0.161288	0.309219	0.28654	0.14396	0.271827	0.0798438	-0.0365129	0.085337	1.56227	1.8341	1.64844	1.72829	3.67678	3.64026	2.02096	2.1063
C5	Traip	2.75887	2.9116	2.51889	1.39274	1.26782	0.946279	0.896721	0.416736	2.05784	3.37999	0.850236	2.47286	0.860389	0.577718	0.723232	0.707679	0.651356	0.575571	0.287148	0.0462668	0.288433	0.0779023	0.142615	0.484695	-0.284405	-0.619036	0.198245	0.00528497	1.50529	1.22088	2.53327	1.91424	1.07577	1.27402	0.436892	0.442177
C5	Spc24	4.30601	4.68251	4.78517	3.32394	2.44688	1.4498	0.874943	0.63552	2.89772	5.29205	1.1428	3.98058	0.840487	0.682342	0.880159	0.76713	0.605409	0.596074	0.0548653	0.186551	0.104493	0.0976661	0.0746039	0.368378	-0.445696	-0.478259	-0.0107339	-0.216807	2.03741	1.59172	0.55385	0.0755912	0.651796	0.641062	0.416123	0.199316
C5	Tspan14	6.4646	6.39123	6.72913	5.01733	6.41546	4.35219	5.39311	3.3889	5.69006	6.7568	4.67566	6.71551	0.826755	0.656115	0.863551	0.587394	0.605216	0.612148	0.135783	0.143638	0.187857	0.120606	0.155455	0.34228	-0.562763	0.0141917	0.909452	-0.163582	4.9295	4.36673	3.15429	3.16848	3.77874	4.6882	2.02707	1.86349
C5	Dzip1l	3.09852	3.04801	2.45325	1.1303	1.25819	0.4731	1.55298	0.435947	2.30534	3.65148	0.720141	2.63667	0.836579	0.739184	0.780433	0.456806	0.681988	0.373341	0.171082	0.159472	0.344579	0.221114	0.131395	0.293234	-0.156508	-0.213919	0.0535009	-0.0576708	1.54355	1.38704	1.62208	1.40816	1.43837	1.49187	0.15387	0.0961994
C5	Kif2c	4.60841	4.8044	4.59782	3.00281	2.80823	1.46449	0.679035	0.136528	3.32343	4.84017	1.09468	3.95431	0.811555	0.538715	0.840487	0.626112	0.601381	0.530692	0.298013	0.136002	0.214767	0.127035	0.191174	0.193106	-0.188261	-0.129098	-0.0764042	0.0554349	2.05967	1.87141	0.159609	0.030511	0.418887	0.342483	0.301173	0.356608
C5	Pif1	2.85336	3.07055	2.64181	1.61422	1.40009	0.347929	0.20337	0.0635	2.69132	3.86137	0.6664	3.03455	0.887317	0.622158	0.9813	0.676263	0.617253	0.475187	0.346409	0.0461818	0.236454	0.185806	0.205551	0.275599	-0.166826	0.000219433	0.0408973	0.0514712	1.18197	1.01515	0.0456417	0.0458612	0.0178039	0.0587012	0	0.0514712
C5	Gstm5	6.18151	6.54867	7.26662	6.26439	7.08352	5.79558	6.87235	4.90691	5.38943	6.7301	4.93116	7.9278	0.825115	0.591065	0.917224	0.695168	0.739112	0.41337	0.215143	0.249121	0.0569481	0.145094	0.238021	0.288244	-0.684613	-0.525892	-0.261239	-0.646242	6.7257	6.04109	5.77275	5.24686	7.01452	6.75328	3.29594	2.6497
C5	Zfp820	1.94083	2.15934	2.3555	1.40681	1.52342	0.738441	1.13718	0.486789	2.02385	3.23969	0.943029	2.71498	0.999338	0.571093	0.723585	0.591199	0.73516	0.480351	0.203983	0.236992	0.116617	0.198195	0.357248	0.222801	-0.218929	-0.215102	0.40896	-0.0145467	1.62441	1.40548	0.960231	0.74513	0.568548	0.977508	0.256693	0.242146
C5	Pole2	3.18273	3.22926	3.40899	1.71279	1.08319	0.744286	0.371753	0.188763	1.43594	3.79638	0.506794	2.58555	0.852137	0.577746	0.567585	0.624883	0.464394	0.66755	0.135624	0.164557	0.430013	0.13244	0.210332	0.179952	-0.0902836	-0.0886021	0.1204	0.0970132	1.26483	1.17455	0.314272	0.22567	0.460581	0.580981	0.196549	0.293562
C5	Stard5	1.9194	2.30233	2.29839	1.94329	2.16908	1.20593	1.88145	1.05628	1.29873	2.61528	1.01135	2.6195	0.868624	0.838668	0.661458	0.630709	0.593062	0.571672	0.193959	0.170104	0.483447	0.296435	0.0968816	0.0656964	-0.500753	-0.680369	0.657442	-0.073312	1.70245	1.2017	1.56657	0.886197	1.19099	1.84843	0.448112	0.3748
C5	Bub1b	4.95545	5.07361	5.0002	3.5331	3.25862	1.76297	0.972189	0.893497	3.51187	5.17358	1.34505	4.15906	0.812034	0.719462	0.829019	0.656968	0.30888	0.467996	0.0993985	0.385541	0.434715	0.288982	0.176207	0.2063	-0.846615	-1.30655	-0.160548	-0.48257	3.89457	3.04795	2.30975	1.00321	2.19378	2.03324	2.97037	2.4878
C5	Melk	4.09789	4.39119	4.61568	2.98535	2.70509	1.37621	0.586455	0.157584	2.78688	4.85711	0.761319	3.63695	0.850597	0.697175	0.77856	0.625868	0.286968	0.60706	0.115143	0.282893	0.20514	0.121223	0.15634	0.193165	-0.535063	-0.0557358	-0.023913	0.0211231	2.2759	1.74084	0.114292	0.0585566	0.152474	0.128561	0.0229972	0.0441203
C5	Spag5	4.28656	4.60432	4.17314	2.58281	2.43468	1.11288	0.932847	0.332732	3.7655	5.43119	1.38153	3.88045	0.743233	0.651699	0.736279	0.580487	0.317283	0.695259	0.22032	0.417022	0.28171	0.241452	0.147405	0.308225	-0.179491	-1.30002	1.1352	-0.433255	2.26567	2.08618	2.85559	1.55558	0.992909	2.12811	0.748559	0.315304
C5	D2Ertd750e	4.67056	4.99377	5.01794	3.64792	3.28813	1.79927	1.38407	1.10097	3.53017	5.15006	1.64513	4.41832	0.785578	0.803181	0.926752	0.660143	0.479836	0.563489	0.366776	0.485918	0.671793	0.077549	0.220401	0.291842	-0.340664	0.101139	0.242566	1.1046	2.71322	2.37256	0.828908	0.930047	0.768507	1.01107	0.634989	1.73959
C5	Tor3a	1.93226	1.83524	1.6693	1.05824	1.9607	0.64225	1.38008	0.719467	0.795376	1.82213	0.400754	2.17885	0.732357	0.683477	0.778765	0.642637	0.616568	0.737197	0.479375	0.348266	0.394887	0.11437	0.201251	0.57179	-0.083547	-0.589884	0.730263	0.0292497	0.805836	0.722289	1.43541	0.845526	0.883744	1.61401	0.32864	0.35789
C5	Kifc1	4.37828	4.63869	4.59116	3.04171	2.98517	2.06317	1.43516	2.19425	3.77519	5.48442	2.27891	4.30211	0.727056	0.715388	0.692443	0.600669	0.513034	0.597005	0.289988	0.245825	0.428749	0.223654	0.257899	0.355256	-0.271798	-0.239449	-0.213773	0.180492	2.46066	2.18886	1.32616	1.08671	1.30166	1.08789	1.14699	1.32749
C5	Tjp2	3.98678	4.67562	4.84654	3.58536	4.48913	3.75781	5.78498	4.67544	3.6661	5.32679	3.67985	4.79772	0.815639	0.631696	0.747289	0.61928	0.55518	0.760579	0.370078	0.43331	0.320758	0.134417	0.183496	0.275898	0.0540923	0.0166464	-0.577743	0.304643	4.02761	4.0817	4.71643	4.73308	4.96418	4.38644	4.94239	5.24703
C5	Alg8	2.93156	3.35	3.64032	2.49147	2.67316	2.27979	2.06878	2.15417	2.97726	4.03786	2.53671	3.77501	0.970639	0.616993	0.840249	0.693289	0.667795	0.589273	0.229249	0.353824	0.338149	0.146512	0.132044	0.109169	-0.357843	0.0407217	-0.221332	-0.359423	2.77302	2.41517	1.62383	1.66455	1.94748	1.72615	1.70708	1.34766
C5	Ccbl2	1.5582	1.8698	1.87096	0.972458	1.59867	0.810791	0.860581	0.619187	0.58332	1.91072	0.602887	2.3089	0.904828	0.705018	0.769925	0.715868	0.600401	0.566175	0.221354	0.463157	0.274179	0.141972	0.336527	0.275568	-0.26927	0.0143249	0.291287	-0.0750964	1.05208	0.782805	0.79776	0.812085	0.745167	1.03645	0.722705	0.647608
C5	Kif4	4.05891	4.24698	4.17924	2.47513	2.38579	1.1607	0.533626	0.187517	2.85157	4.55799	0.8348	3.30145	0.979978	0.541537	0.861955	0.679974	0.692602	0.674767	0.117652	0.399551	0.451496	0.247616	0.415179	0.392831	-0.547886	-0.0300186	0.863759	0.00950759	2.11921	1.57133	0.619189	0.58917	0.592164	1.45592	0.0944149	0.103922
C5	Dtx3l	1.24128	1.26213	1.56618	0.622526	1.84447	0.574672	1.25469	0.538564	0.619645	1.77319	0.368436	1.85055	0.883367	0.569602	0.87449	0.739654	0.647311	0.619653	0.107211	0.230194	0.39499	0.230315	0.137872	0.25633	-0.278802	-0.501414	0.398745	-0.0570235	0.899037	0.620235	0.939688	0.438274	0.761581	1.16033	0.133562	0.076539
C5	Parp9	1.08223	1.5204	1.8264	1.05015	2.09702	0.810897	1.2827	0.850079	0.919408	2.22454	0.696867	2.41405	0.890946	0.572107	0.82519	0.707172	0.648685	0.62759	0.0863922	0.23273	0.471896	0.231595	0.140272	0.293814	-0.310681	-0.471149	0.758537	0.00932007	1.55763	1.24695	1.67889	1.20774	0.977236	1.73577	0.363465	0.372785
C5	Birc5	6.18957	6.51232	6.4841	4.90805	4.26871	2.71221	1.83848	0.824686	4.65374	6.70833	1.99842	5.72148	1.11434	0.566484	0.918174	0.533153	0.805143	0.637434	0.159968	0.290274	0.255415	0.0675841	0.219654	0.232433	-0.619697	-0.173826	0.378567	-0.0429191	4.0256	3.40591	0.660455	0.486629	0.902514	1.28108	0.619919	0.577
C5	Cenpa	5.61693	5.83241	5.76781	4.70758	3.94128	2.69727	1.9199	1.40873	4.45279	5.7177	2.52996	5.4643	1.19846	0.570471	0.957408	0.825953	0.945662	0.647405	0.144336	0.278025	0.140821	0.087517	0.132128	0.249557	-0.19737	-0.0279973	-0.0341458	0.230147	3.32	3.12263	1.17382	1.14582	1.51847	1.48433	1.32057	1.55072
C5	Ccnb1	5.9711	6.35503	6.43781	4.84182	4.5697	2.58308	1.50961	0.625678	4.8916	6.52585	2.12512	5.59694	1.31784	0.582348	1.09646	0.839695	0.798452	0.664236	0.162569	0.043392	0.278521	0.265159	0.0794139	0.43978	-0.579379	0.166334	-0.112787	-0.123663	3.66548	3.0861	0.397594	0.563927	0.595275	0.482488	0.207402	0.0837384
C5	Cenpf	4.39408	4.2533	4.26073	2.98268	2.89311	1.32517	0.641311	0.377769	3.4834	4.87134	1.1062	3.59463	1.31334	0.816678	0.968466	0.762452	0.704748	0.814378	0.0842583	0.141912	0.336886	0.107279	0.315523	0.151692	-0.203406	-0.0268392	0.0295158	-0.00354631	2.53063	2.32722	0.177247	0.150408	0.140578	0.170094	0.125486	0.121939
C5	Ncaph	5.03775	5.27849	5.30318	3.62771	3.53119	2.13821	1.82908	1.00352	3.80641	5.66464	2.16941	4.46199	1.24278	0.753495	0.927511	0.7381	0.748801	0.787098	0.00442896	0.0939605	0.117162	0.120112	0.171082	0.343866	-0.464982	-0.100577	0.209696	-0.10152	2.93238	2.4674	0.703157	0.60258	1.15737	1.36706	0.305765	0.204245
C5	Nek2	4.2914	4.66881	4.76895	3.40269	2.91408	1.30149	0.730537	0.777501	3.65513	5.13366	1.29595	3.92253	0.93397	0.775405	0.82192	0.746517	0.526706	0.746654	0.100054	0.0492333	0.333224	0.0656964	0.063633	0.220965	-0.127509	-0.0056976	0.00240438	0.136037	2.1199	1.99239	0.692325	0.686628	0.357483	0.359888	0.707447	0.843484
C5	Nmral1	5.72124	5.86167	6.17838	4.74935	5.00243	4.1604	5.03593	3.57079	4.64909	5.80381	4.17305	5.47125	0.950805	0.695647	0.813236	0.710323	0.80359	0.598713	0.063223	0.171285	0.189421	0.148183	0.144976	0.188185	-0.436695	0.207332	-0.581661	-0.178009	4.45002	4.01333	2.84983	3.05716	5.06903	4.48737	2.44738	2.26937
C5	Pmf1	5.48067	5.82795	5.8098	4.81153	4.29241	4.35887	3.57838	3.53225	3.97624	5.8079	3.49738	5.05606	1.06203	0.66688	0.843532	0.788375	0.655052	0.606042	0.0393054	0.126601	0.195482	0.0711642	0.0430932	0.0634469	-0.300608	0.0757193	-0.107992	-0.0698852	3.77194	3.47133	2.83952	2.91524	3.78053	3.67254	3.21365	3.14376
C5	Cth	3.46905	4.40017	4.03737	2.99923	4.13788	2.98132	3.74759	2.4516	2.81793	4.28713	2.53954	4.88882	0.851232	0.782588	0.896268	0.595123	0.854633	0.742111	0.354484	0.115921	0.107549	0.0662627	0.0796509	0.163127	-0.211103	0.290213	-0.100878	-0.424946	2.73909	2.52799	2.33784	2.62805	2.89577	2.79489	1.15477	0.729825
C5	Cdca5	4.56844	4.76014	4.75139	2.81959	2.56915	1.45406	0.887382	0.316083	3.06068	5.12939	0.591723	3.73962	1.00333	0.717337	0.970271	0.748606	0.738464	0.904205	0.158763	0.0324013	0.0487291	0.114917	0.0565108	0.459679	-0.453769	-0.0207532	-0.100952	-0.00236592	2.0467	1.59293	0.156812	0.136059	0.567155	0.466203	0.0719698	0.0696039
C5	Eme1	3.79582	3.74964	3.07286	1.76256	1.53095	0.479243	0.615839	0.186205	2.4636	4.17531	0.427202	2.79599	0.993093	0.546912	0.782887	0.692057	0.89215	0.738911	0.22406	0.0988689	0.0139277	0.0949884	0.0617889	0.317004	-0.447601	-0.0376717	0.0679485	-0.0475771	1.28805	0.840445	0.175397	0.137725	0.16678	0.234728	0.0782931	0.030716
C5	Dhrs7	2.63813	3.22472	3.83535	2.85745	3.7872	3.22352	3.75115	4.09983	2.60505	4.01369	2.47566	4.8711	0.780469	0.596206	0.926437	0.782156	0.546479	0.834898	0.340785	0.254902	0.178603	0.203907	0.0585475	0.370523	-0.348895	0.11986	0.656614	0.133322	3.41763	3.06873	3.86756	3.98742	3.79256	4.44918	4.3449	4.47822
C5	Cdc20	6.03264	6.20524	6.45138	5.06285	4.74188	3.34084	2.28346	1.42518	4.93289	6.43686	2.61597	5.7977	0.821387	0.858977	1.11984	0.661458	0.579122	0.75587	0.13447	0.162336	0.225509	0.307293	0.125175	0.318561	-0.377199	0.0375786	-0.174403	-0.173094	3.35902	2.98182	0.50999	0.547568	1.16934	0.994938	0.506004	0.33291
C5	Ube2c	6.49065	6.75326	6.84964	5.54655	4.63443	3.69911	2.2428	0.899879	4.99305	6.71473	2.31247	5.91298	0.880159	0.823192	0.96469	0.699536	0.587222	0.641059	0.301056	0.25608	0.11649	0.313209	0.0750091	0.198214	-0.643089	0.14294	-0.0570533	0.21864	3.92901	3.28593	0.707712	0.850652	1.07275	1.0157	0.329698	0.548338
C5	Bcl2l12	4.20427	4.48425	4.16007	2.86605	3.50585	2.2229	2.32828	1.01163	3.20327	4.80234	2.36166	4.76317	0.948889	0.91881	1.07173	0.951218	0.602341	0.637166	0.222525	0.0793223	0.0154741	0.1377	0.0192296	0.141124	0.267416	0.134348	0.457571	-0.11762	2.17441	2.44183	1.24915	1.3835	1.77602	2.23359	0.962505	0.844885
C5	Pold1	4.94189	5.14819	4.76452	3.11986	3.12747	2.65096	2.3579	2.28383	3.50773	5.50526	2.44263	3.65403	0.696899	0.877783	0.865325	0.844236	0.49436	0.907879	0.21724	0.109044	0.147957	0.158393	0.061493	0.153849	-0.106184	0.103265	-0.41613	-0.190633	2.27448	2.1683	1.6197	1.72296	1.82377	1.40764	1.45663	1.26599
C5	Cdt1	5.10252	5.31689	5.08461	3.83245	3.09714	2.73632	2.03937	2.28749	3.82639	5.88055	2.58859	4.02591	0.910178	1.08508	0.980022	0.846564	0.554868	0.840222	0.155133	0.0997967	0.233731	0.257742	0.0530424	0.0988437	0.100754	0.239901	-0.00973787	-0.560681	2.13252	2.23327	1.09642	1.33632	1.84159	1.83185	1.31608	0.755401
C5	Gtse1	4.13957	4.1975	4.10925	2.58785	2.35528	1.2079	0.661829	0.2027	2.83728	4.41443	0.787291	3.29424	0.881211	0.968176	0.98893	0.790124	0.595592	0.741466	0.166476	0.17048	0.167044	0.0951447	0.0403808	0.0502223	-0.193057	0.00101589	0.180542	0.0591158	1.54573	1.35267	0.224481	0.225497	0.506258	0.6868	0.132574	0.19169
C5	Cdk2	4.91373	5.1334	4.97377	3.41986	3.29768	2.30739	2.13973	1.17874	3.66472	5.92003	2.47375	4.66125	0.804048	0.819995	0.688323	0.671953	0.570471	0.760514	0.0204882	0.358577	0.0191898	0.0110856	0.237178	0.295369	-0.498231	-0.0559184	0.920024	-0.109047	2.84384	2.34561	1.16721	1.11129	1.04635	1.96638	0.337854	0.228806
C5	Mthfd1l	3.53407	3.28151	2.87239	1.58338	1.37815	1.21871	2.02539	1.08656	1.39328	2.94615	0.973879	2.02714	0.821507	0.822406	0.749685	0.764476	0.740545	0.911262	0.0573664	0.323326	0.161617	0.0847296	0.255014	0.133247	-0.123988	-0.245032	-0.136465	-0.0683875	1.48626	1.36227	1.73822	1.49319	1.90823	1.77177	0.660246	0.591858
C5	Cenph	3.5414	3.93519	3.90745	2.56078	1.95917	1.021	0.917438	0.726089	2.6223	4.70449	1.09512	3.46753	0.950723	0.848672	0.801787	0.852927	0.66688	0.732492	0.0388537	0.392172	0.151284	0.252895	0.0869513	0.174826	-0.144684	-0.0472055	-0.137095	-0.180323	1.70516	1.56048	0.671803	0.624598	0.999828	0.862733	0.372084	0.191761
C5	Chek2	2.50598	2.90416	3.28857	1.78177	1.38851	0.504467	0.48861	0.316062	2.08997	3.84842	0.621776	2.53075	0.892997	0.839853	0.898545	0.980652	0.691819	0.763939	0.104785	0.322668	0.0449329	0.242913	0.0828958	0.120294	-0.121034	-0.29166	0.0281929	-0.0339347	1.41294	1.29191	0.649813	0.358153	0.63788	0.666073	0.188984	0.15505
C5	Gsg2	2.73859	2.77265	2.92728	1.39682	1.52417	0.669777	0.523328	0.238743	1.88391	3.55131	0.596228	2.32148	0.962919	0.895426	0.919603	0.703925	0.583136	0.782834	0.170373	0.461346	0.188092	0.336527	0.179701	0.0196146	-0.114611	0.0685545	-0.101253	0.0041504	1.12767	1.01305	0.160709	0.229263	0.348385	0.247133	0.191527	0.195678
C5	Mcm3	6.12973	6.22004	6.26231	3.97831	3.84901	2.61982	2.16418	1.14084	3.98669	6.47304	1.51508	4.80988	1.00769	0.826634	0.821613	0.628063	0.706288	0.678709	0.10103	0.363786	0.116024	0.215104	0.376629	0.13965	-0.599152	-0.0863563	0.212824	-0.0470363	2.73296	2.1338	0.653258	0.566902	1.33837	1.55119	0.524433	0.477397
C5	Crip2	6.33227	6.11306	5.77844	4.85098	5.63395	4.18658	4.9647	2.77887	4.22078	5.63943	3.18532	6.4226	0.596941	0.712188	1.13513	0.384793	0.317492	0.641993	0.105458	0.199112	0.0399679	0.140352	0.0491575	0.813402	-0.849241	-0.350764	1.39396	0.872118	4.45324	3.604	3.92087	3.57011	4.30136	5.69532	1.08915	1.96126
C5	Fam83d	3.85015	4.14476	4.17849	2.33386	2.40096	1.0468	0.694501	0.139341	3.05615	4.42773	0.581246	3.33497	0.961227	0.747376	1.17404	0.376995	0.414157	0.740233	0.0637874	0.445902	0.0682378	0.0883481	0.220053	0.446248	-0.539905	0.0357633	-0.079495	-0.0155452	1.53715	0.997247	0.148801	0.184565	0.223907	0.144412	0.0302307	0.0146855
C5	Csf1	1.81474	1.61117	1.51262	0.984932	1.79538	0.718568	1.75188	0.879975	1.11876	2.42415	0.368363	2.19354	0.81754	0.713877	0.61125	0.466347	0.44179	0.746021	0.0482877	0.49805	0.270803	0.375733	0.474277	0.756486	-0.34485	-0.696624	1.57491	0.178755	1.08334	0.738486	1.46185	0.765224	1.01724	2.59215	0.154209	0.332963
C5	Suclg2	4.70484	4.31655	4.32829	2.92387	3.43134	2.14583	2.55587	1.108	2.3939	4.33733	0.987832	4.20627	0.896037	0.665469	0.673495	0.393149	0.468951	0.74254	0.199847	0.559008	0.201327	0.24204	0.271037	0.835305	-0.344983	0.190821	0.787521	0.122058	2.74985	2.40486	1.81962	2.01044	2.35245	3.13997	0.440089	0.562147
C5	Col23a1	4.07738	4.42258	4.35982	2.05299	4.6959	2.11847	4.42759	1.79228	3.09702	5.46753	1.09469	5.21181	0.845697	0.775704	0.920111	0.499117	0.445874	0.706738	0.0759429	0.319519	0.0535483	0.430284	0.199629	0.668677	-0.388417	-0.801837	1.37363	0.56971	3.5771	3.18869	4.38999	3.58816	4.28539	5.65902	0.621423	1.19113
C5	Efhd2	4.1278	4.35736	4.52546	3.4148	4.55569	3.12556	3.96529	2.75919	3.04643	4.4205	2.25844	4.50763	0.677483	0.86166	0.79999	0.448412	0.622193	0.655138	0.0470334	0.306772	0.133688	0.11679	0.324581	0.721097	-0.371306	-0.988386	0.58031	0.438493	3.14193	2.77063	3.4457	2.45732	3.70775	4.28806	0.669008	1.1075
C5	Igfbp4	6.57411	6.4533	6.62074	5.54534	6.00206	4.33488	5.77339	3.41743	5.32231	6.76405	3.47145	6.56656	0.680326	0.742111	0.81576	0.611717	0.575605	0.558409	0.0523871	0.327107	0.184197	0.281822	0.242088	0.766473	-0.52025	-0.14193	0.299259	0.268186	4.70943	4.18918	4.27117	4.12924	5.47811	5.77737	1.85073	2.11892
C5	Mdk	8.05394	7.9836	8.17929	6.56015	7.34049	5.56313	6.2263	3.38749	6.63236	8.03766	5.48983	8.34765	0.593266	0.554591	1.07275	0.253547	0.469107	0.00689674	0.122629	0.582774	0.199218	0.194845	0.0429202	0.955485	-0.655994	-0.444219	1.0671	0.896165	6.20713	5.55113	4.00126	3.55704	5.07115	6.13826	1.59114	2.4873
C5	Nes	5.15056	4.3379	4.61239	3.37443	3.94721	2.85887	2.0025	0.990042	3.56291	5.31264	1.95237	4.80149	0.870862	0.642023	1.37811	0.550587	0.310116	0.430655	0.153634	0.802314	0.140487	0.477545	0.400801	1.04721	-0.780866	-0.184739	-0.0624196	-0.149249	3.76738	2.98651	1.60086	1.41612	2.04649	1.98407	0.309237	0.159988
C5	Six5	3.69134	3.35555	2.51823	1.16118	1.96751	0.797439	1.27705	0.351072	1.9968	3.7817	0.762325	2.84806	0.550013	1.03536	1.04426	0.596683	0.880612	0.757215	0.187831	0.556677	0.0561674	0.101502	0.296182	1.25293	-0.0272794	-0.0140268	1.30022	-0.00191887	0.862566	0.835286	0.840524	0.826497	0.643442	1.94366	0.0581017	0.0561828
C5	Cd9	2.92188	3.96734	5.79206	4.91766	6.38881	4.32971	6.07392	4.02085	3.57912	5.36203	3.34557	7.18742	0.762368	0.699437	0.818884	0.675506	0.680571	0.586522	0.187511	0.727801	0.20693	0.345421	0.223508	0.532863	-0.770592	-0.315839	1.8545	0.525841	5.37488	4.60429	5.22545	4.90961	5.50839	7.36289	2.04088	2.56672
C5	Pacsin3	3.15496	3.45745	3.27105	2.35514	2.61319	1.34876	2.71637	1.23554	2.59655	4.23908	2.36398	4.13351	0.559772	0.754692	1.01366	0.774379	0.631412	0.353166	0.217913	0.546247	0.279911	0.337688	0.22927	0.534184	-0.102532	-0.154481	0.849141	0.165108	2.34096	2.23842	2.40654	2.25206	2.36329	3.21244	1.50643	1.67154
C5	Evc2	2.73995	2.469	2.32053	0.802511	1.97511	0.348221	1.07038	0.230804	1.81622	3.20011	0.653148	2.70581	0.45356	0.634397	0.879078	0.26479	0.686366	0.528611	0.269624	0.472436	0.0447385	0.139792	0.290589	0.827485	-0.628676	-0.0825533	0.797937	0.0278202	1.47484	0.846165	1.22463	1.14207	0.879427	1.67736	0.0552176	0.0830378
C5	Nfatc4	3.19185	2.70607	1.98673	0.691493	1.51485	0.728462	0.814349	0.189548	1.47305	2.65737	0.550803	2.15018	0.392177	0.732029	0.97783	0.596418	0.578967	0.403785	0.162431	0.514701	0.219988	0.14347	0.223378	0.870809	0.120252	-0.119564	0.456731	0.0218292	0.612547	0.732799	0.655011	0.535447	0.932875	1.38961	0.0431605	0.0649897
C5	Emilin2	1.39313	1.6758	2.59185	0.955432	2.99513	0.847528	1.40958	0.276237	1.38333	2.93942	0.718963	3.38066	0.66508	0.693289	0.8864	0.354283	0.724132	0.601302	0.378544	0.711287	0.19462	0.501401	0.324766	0.899511	-0.342549	0.127655	-0.182454	0.00719023	1.30601	0.963456	0.0946869	0.222342	0.450883	0.26843	0.0252097	0.0323999
C5	Tagln2	4.85837	6.47985	7.54326	6.17322	6.81996	5.36901	4.46093	3.12903	4.94739	7.49059	3.55648	7.74281	0.560688	0.667073	1.02395	0.364496	0.312999	0.582728	0.260584	0.688501	0.274931	0.318167	0.415359	0.682309	-0.824815	-1.09141	0.0668903	0.718907	5.85929	5.03447	3.23111	2.1397	4.53777	4.60466	1.83608	2.55499
C5	Ifit2	1.66746	1.9555	2.40037	0.939941	1.8031	0.307228	3.58017	1.18958	1.50809	2.78866	0.483609	2.02923	0.466162	0.298208	0.629937	0.337229	1.43804	0.312258	0.27689	0.380609	0.50637	0.260232	0.208921	0.357283	-0.684288	-0.624539	-1.47781	-0.163744	1.91128	1.22699	2.11321	1.48867	3.31298	1.83517	0.19581	0.0320664
C5	Ctsc	2.17069	2.34519	2.98664	1.95228	3.17668	1.5903	3.44329	1.95339	1.16985	3.30736	0.603119	3.66881	0.420537	0.631877	0.458489	0.236651	0.929731	0.549952	0.404287	0.451794	0.135959	0.348515	0.45789	0.401224	0.0546468	-0.384386	0.758636	-0.0300046	2.20939	2.26404	3.06399	2.67961	3.41871	4.17734	0.898312	0.868307
C5	Mnd1	2.15998	2.05423	1.89593	0.983263	0.827231	0.613128	0.407744	0.10791	0.624341	1.89686	0.436903	1.50298	0.10327	0.599623	0.286096	0.395675	0.827589	0.549738	0.269961	0.359227	0.0869033	0.271037	0.331276	0.454473	-0.349502	-0.34534	0.197439	0.286188	0.655672	0.30617	0.34534	0	1.20288	1.40031	0	0.286188
C5	Atic	5.20907	4.9566	4.94043	3.64551	4.35806	3.04619	4.07282	2.95142	3.65838	4.77984	2.69903	4.59897	0.738431	0.866246	0.648052	0.697342	0.690568	0.869991	0.119381	0.42489	0.377017	0.326982	0.32039	0.175082	-0.445023	-0.255325	0.00210062	-0.0950815	3.50533	3.06031	2.54117	2.28584	3.51867	3.52077	1.32796	1.23288
C5	Rdm1	3.93621	4.31019	4.63854	3.56563	3.33127	3.09514	2.25454	3.24841	2.96003	4.62404	2.21373	4.71528	0.734796	0.969877	0.775305	0.807201	0.712512	0.834029	0.218048	0.454786	0.617088	0.18425	0.15	0.0888576	0.108316	0.0192985	0.782353	0.669177	2.84947	2.95778	3.8117	3.831	1.86862	2.65097	3.74737	4.41654
C5	Ckap2	4.45746	4.8161	4.97648	3.67437	3.51329	2.04917	2.13817	1.49916	3.90785	5.46028	2.03922	4.73561	0.636921	0.643179	0.980538	0.718868	0.717221	0.840427	0.311003	0.201756	0.580743	0.117621	0.327641	0.502384	-0.209676	0.712516	0.288084	-0.568746	3.2856	3.07593	1.03048	1.74299	1.56453	1.85262	1.53065	0.961904
C5	Sdf2l1	4.74161	4.88111	5.15541	3.4451	4.10722	3.11419	3.88659	3.33361	3.14912	5.07458	2.27203	4.95059	0.517508	0.702192	0.803074	0.781328	0.831527	0.978198	0.237077	0.256177	0.53812	0.366678	0.178841	0.475865	0.180902	0.262628	-0.356454	-0.357743	2.39758	2.57848	1.81977	2.0824	3.0763	2.71985	1.96448	1.60674
C5	Cyp7b1	1.4196	1.98737	2.17337	1.80878	2.70976	1.04025	2.95786	1.08113	1.34327	2.4136	0.847863	3.06858	0.863361	0.656624	0.479545	0.249231	1.0322	0.569028	0.205898	0.529279	0.320852	0.136527	0.483102	0.0564716	-0.268938	-0.348354	0.200976	0.105457	2.00779	1.73885	2.09049	1.74214	3.16539	3.36637	0.249272	0.354729
C5	Rbm43	1.78935	2.28845	2.16663	1.30331	1.66632	0.719049	1.24097	0.412993	0.857345	2.52495	0.391328	2.46223	0.651311	0.817335	0.639402	0.537176	0.763258	0.512683	0.180204	0.290968	0.123176	0.0578673	0.466411	0.213505	-0.783708	-0.638943	0.448542	-0.151266	2.10403	1.32032	2.43386	1.79492	2.07735	2.52589	0.397253	0.245987
C5	Timm8a1	4.76211	4.67197	5.00701	4.04791	3.97081	3.66985	3.46225	3.57343	3.59563	4.79582	3.35745	4.79942	0.748404	0.716583	0.762056	0.655455	0.822729	0.723504	0.215634	0.276648	0.279217	0.0863712	0.426059	0.276973	-0.269862	-0.226277	-0.102646	-0.0094918	4.09959	3.82973	3.34305	3.11677	3.8751	3.77246	2.92142	2.91193
C5	Pdk3	3.78351	4.06318	4.21092	3.65789	3.80454	3.61798	3.7777	3.75247	2.86231	3.92842	2.78148	3.93569	0.692659	0.719081	0.616568	0.694455	0.981185	0.567482	0.525162	0.531866	0.288668	0.219193	0.524664	0.353794	-0.342245	0.0830637	-0.669084	0.195547	3.62091	3.27867	3.58195	3.66502	4.31507	3.64599	3.8214	4.01695
C5	Il1rap	0.801952	1.30496	1.59858	1.19761	1.48855	0.710179	3.94597	2.02624	0.912552	2.01914	0.442903	1.90494	0.690051	0.817609	0.636279	0.512451	0.894706	0.808727	0.516101	0.47851	0.343725	0.335259	0.232099	0.317489	-0.121296	-0.419691	0.281779	-0.598202	1.14371	1.02242	2.21391	1.79422	2.12158	2.40335	1.03776	0.439559
C5	Slc7a2	1.92184	2.01785	1.9424	0.636806	1.3347	0.32623	2.12518	0.613581	0.778766	2.71733	0.207717	1.52768	0.625555	0.698727	0.567768	0.586597	0.979882	0.750002	0.550314	0.300058	0.472559	0.422205	0.361606	0.344722	-0.12782	-0.430592	2.13668	0.244974	0.39589	0.26807	1.81699	1.3864	1.39916	3.53584	0.1048	0.349774
C5	Ddit4l	2.04577	1.97901	2.17132	0.694273	1.71641	0.667577	2.83772	0.70086	0.935789	2.3644	0.169562	2.36642	0.649515	0.700165	0.79628	0.321162	0.955418	0.57383	0.375517	0.435456	0.541211	0.271845	0.303714	0.35902	-0.108229	-0.691817	-0.2968	-0.142636	0.948932	0.840703	1.86093	1.16911	4.22424	3.92744	0.401755	0.259119
C5	Msn	5.45598	5.2697	5.67502	4.06166	5.26259	3.29994	4.25298	2.54764	4.1608	5.56303	2.77162	5.41432	0.855212	0.552793	0.977086	0.404315	0.679473	0.626205	0.380951	0.448574	0.476384	0.354151	0.390389	0.60976	-0.771789	-0.499608	0.618358	0.0981083	4.01005	3.23826	2.96323	2.46362	3.51833	4.13669	1.03426	1.13237
C5	Gpc4	3.47731	3.20619	3.18505	2.6303	3.12617	1.50751	2.45007	1.21848	2.3779	3.4898	1.71973	2.99658	0.840335	1.2083	0.89425	0.893702	0.604267	0.816804	0.525983	0.357988	0.303	0.281977	0.506665	0.589103	-0.360049	-0.11999	1.64646	-0.0746153	2.00242	1.64237	1.52077	1.40078	1.91332	3.55979	0.626638	0.552023
C5	Cobl	2.04896	2.49322	2.69329	1.41776	2.79564	1.0891	2.20824	0.80045	1.41074	2.83377	0.973996	3.07741	0.795414	0.937045	0.835209	0.570133	0.692154	0.920701	0.376165	0.267294	0.279555	0.208524	0.401026	0.590761	-0.336311	-0.624118	0.269072	0.032964	1.9737	1.63739	2.27318	1.64906	1.66577	1.93484	0.353398	0.386362
C5	Tmem164	4.84019	4.5221	4.16842	2.87712	3.66931	2.5468	3.10781	2.16979	3.62778	4.87849	2.43504	4.14265	0.760935	1.03347	0.985587	0.721765	0.721876	0.925971	0.455567	0.426911	0.25599	0.422168	0.304816	0.515594	-0.271211	-0.225609	0.289111	-0.256565	3.06084	2.78963	2.70225	2.47664	2.83537	3.12448	1.43768	1.18112
C5	Mgll	1.37708	2.49559	2.114	1.71995	4.05187	2.37443	3.91241	2.07486	0.984211	2.50919	1.18691	4.248	0.710644	0.78314	1.01624	0.644466	0.741139	1.03845	0.36201	0.680839	0.0881399	0.342257	0.267953	0.718776	-0.778094	-0.717151	1.56734	0.63387	3.61759	2.8395	4.87425	4.1571	3.50104	5.06838	1.01148	1.64535
C5	Tbc1d1	2.72142	2.59647	2.3602	1.66441	1.83852	1.15329	2.27566	1.14201	1.60953	2.61768	0.764047	1.79918	0.736236	1.0828	0.855166	0.707885	0.817996	0.880377	0.276002	0.71642	0.253775	0.295819	0.292259	0.70938	0.0468452	-0.496288	-0.436032	-0.243214	1.44409	1.49094	2.17506	1.67877	2.45079	2.01476	0.596831	0.353617
C5	B3galnt1	4.09905	4.11117	4.13016	2.85242	3.09749	2.36538	3.72428	2.32849	3.04957	4.06803	2.09841	3.57824	0.901155	0.907879	1.02813	0.453056	0.815838	0.952447	0.236761	0.502193	0.367496	0.0586485	0.317355	0.573138	-0.562582	-0.81186	-0.0551903	-0.75281	3.77097	3.20838	4.24526	3.4334	4.02378	3.96859	1.58533	0.832518
C5	Sash1	2.77627	2.87596	2.92291	1.65437	3.02561	1.3953	2.28248	1.20175	2.28113	3.37943	1.15822	2.95498	1.01749	0.986175	1.03787	0.692443	0.646118	0.898545	0.165749	0.370799	0.256789	0.306819	0.302958	0.521667	0.0550752	-0.525084	1.08143	0.0449169	1.99997	2.05505	2.0863	1.56121	2.00119	3.08262	0.478429	0.523346
C5	Ndrg2	4.03934	4.30289	4.95588	4.20602	6.26914	4.80228	5.42648	3.50284	2.95069	4.98725	3.42546	7.2325	0.877585	0.853506	1.02341	0.701099	0.634578	0.749051	0.251156	0.474392	0.309494	0.16026	0.173454	0.477164	-0.747727	-0.385207	1.3383	0.406863	5.14676	4.39903	5.14953	4.76432	4.90239	6.24069	1.91791	2.32478
C5	Sh3pxd2b	4.52633	3.72239	3.55625	2.22222	4.55603	2.38253	4.29073	2.02886	3.11963	4.2772	2.17957	4.54336	0.869478	0.876344	0.903491	0.658894	0.734972	0.818699	0.180325	0.350445	0.117698	0.241514	0.122555	0.410243	-0.399287	-0.00732873	0.483149	-0.0264566	3.33038	2.93109	2.83319	2.82586	3.81121	4.29436	0.685894	0.659437
C5	Golm1	5.40761	4.68554	4.97076	3.61569	4.25481	2.54205	3.56101	2.3073	3.97271	5.16633	2.73661	4.97394	0.746897	0.945047	0.981608	0.758874	0.896037	0.730402	0.316897	0.381757	0.331146	0.083359	0.154414	0.389236	-0.231076	-0.0723786	0.484931	-0.110324	3.07834	2.84727	1.93506	1.86268	2.40227	2.88721	1.2009	1.09058
C5	Uhrf1	6.53194	6.59845	6.29386	4.3042	4.00287	2.6544	1.36531	0.574551	4.21412	6.8307	1.22484	4.9397	0.871254	1.03993	1.11384	0.691819	0.616412	0.705707	0.218222	0.112677	0.352141	0.11042	0.0743517	0.482662	-0.470642	-0.285329	0.309778	0.147341	2.8243	2.35366	0.365351	0.0800225	0.379205	0.688983	0.0435265	0.190868
C5	Impa2	2.71326	2.50984	2.8957	1.60502	1.29832	1.26442	0.860322	0.526767	1.17619	3.19316	0.550331	2.00868	0.961524	0.790366	1.19137	1.09711	0.626711	0.831439	0.128911	0.172219	0.378999	0.280812	0.278484	0.556415	0.432928	-0.0216075	0.133937	-0.0974547	0.419002	0.85193	0.534638	0.513031	0.696184	0.830121	0.24374	0.146285
C5	Mest	6.65391	6.42315	6.63973	5.42915	6.53219	5.9608	6.74741	6.05026	4.80159	6.92539	4.56607	7.07429	0.598713	0.763314	1.38431	0.894058	0.750784	0.994248	0.42209	0.476679	0.170818	0.289475	0.14618	0.561605	-0.208666	-0.159837	0.370922	0.410779	5.60702	5.39835	5.59304	5.4332	7.01256	7.38348	5.37392	5.7847
C5	Eif4ebp1	4.73872	4.26827	3.70856	3.22734	3.08221	2.64465	2.0153	2.20714	2.18588	3.3228	2.13049	3.36361	0.288493	1.20324	0.65525	0.748947	0.65525	1.10346	0.14071	0.33082	0.117586	0.16679	0.468454	0.399826	-0.283615	0.00381243	0.525166	-0.324371	2.03766	1.75404	1.12722	1.13103	1.2549	1.78006	0.92246	0.598089
C5	Ccne1	2.67642	3.19371	3.22784	1.97087	1.83234	0.829834	1.08801	0.200035	1.86972	4.15725	0.599298	3.01208	0.537417	1.14085	0.814084	0.875005	0.653719	1.09003	0.418511	0.454573	0.0683799	0.172454	0.194939	0.314867	-0.536039	-0.621429	-0.430457	-0.0362043	2.0101	1.47406	1.70612	1.08469	2.13287	1.70241	0.120301	0.0840969
C5	Ppm1m	2.27978	2.49389	2.2885	1.37195	1.46706	0.947137	1.40384	0.725938	1.51834	2.65254	0.986725	2.01102	0.410083	1.21432	0.799703	0.680042	0.734238	0.804197	0.248467	0.547083	0.108869	0.0762497	0.0658688	0.390632	-0.033627	-0.493688	-0.126463	0.00234015	1.79791	1.76428	1.95574	1.46205	2.10666	1.98019	0.408015	0.410355
C5	Plscr4	0.621112	1.08786	1.03016	0.580994	0.730596	0.324368	0.3479	0.0244122	0.465448	1.52742	0.222796	1.72435	0.608254	0.681854	0.54843	0.897752	0.60991	1.13658	0.414065	0.128521	0.090789	0.365394	0.515332	0.466758	-0.00434374	-0.196573	0.887287	0.00829039	0.752845	0.748502	0.768891	0.572317	0.382656	1.26994	0.0405547	0.0488451
C5	Pdlim1	3.80673	4.07009	4.65168	2.82161	3.92498	2.38741	1.64238	0.816257	2.86432	4.48456	1.59433	4.61063	0.51002	0.852987	0.943434	0.749933	0.614948	0.813566	0.66187	0.425133	0.0778844	0.490218	0.80319	0.540699	-0.619557	-0.360515	0.0563058	-0.305256	3.13576	2.5162	1.3229	0.962382	2.38589	2.4422	0.618406	0.313149
C5	Ptgfrn	2.85736	2.54757	2.25664	1.98429	2.14861	1.58809	2.22321	1.40791	1.24753	2.62772	0.882717	1.92547	0.265886	0.932918	0.750548	0.857175	0.39752	0.939227	0.612678	0.765259	0.241655	0.569477	0.448027	0.525597	-0.413398	-0.729681	0.276568	0.483877	2.0739	1.6605	2.85717	2.12749	1.94771	2.22427	1.03531	1.51918
C5	Adam11	4.32362	4.77741	4.25486	2.40306	3.60938	1.83956	3.44067	1.06809	4.33969	5.74168	2.54091	4.94714	0.333466	0.883873	0.667418	0.704627	0.554613	0.59407	0.0652517	0.160674	0.0988689	0.0868871	0.201067	0.513727	0.0776132	-0.273671	0.873285	0.150322	3.53686	3.61447	3.95149	3.67782	3.20332	4.0766	0.225168	0.37549
C5	Anxa6	2.35828	2.9288	2.44085	2.5445	3.02655	2.90402	3.21518	3.1022	1.55449	2.5653	1.86971	3.2017	0.290979	0.466765	0.541907	0.49357	0.332878	0.799862	0.239133	0.295994	0.250563	0.0921679	0.0192296	0.330171	-1.0112	-0.778247	0.843837	0.630492	3.21158	2.20038	4.09482	3.31657	3.68419	4.52803	1.58899	2.21948
C5	Ctdspl	2.93728	2.89627	2.59456	1.85235	2.24729	1.39017	2.14107	0.913933	2.04673	3.56714	1.39661	2.92479	0.310288	0.658753	0.632859	0.658817	0.460103	0.770733	0.178427	0.114993	0.179276	0.211499	0.0468866	0.414126	-0.402735	-0.242658	0.661525	-0.00767684	1.92183	1.51909	1.91314	1.67048	1.47819	2.13972	0.247441	0.239765
C5	Gm2a	2.60607	3.22099	3.42563	3.02051	3.83749	3.06023	3.55291	2.73594	2.33779	3.37612	2.25629	3.94253	0.34494	0.55518	0.56765	0.517756	0.642351	0.719556	0.218756	0.260514	0.0534568	0.105314	0.133943	0.443658	-0.468243	-0.337769	0.369571	-0.317373	2.88436	2.41612	2.7518	2.41404	3.38823	3.7578	2.24505	1.92767
C5	Arhgef10	2.71298	2.68762	2.16519	1.39028	1.76141	1.00044	1.74733	0.759399	1.51773	3.0228	0.798275	2.40414	0.364627	0.500705	0.767784	0.633504	0.446619	0.691898	0.226225	0.124381	0.0118556	0.0309048	0.202648	0.484043	-0.153307	0.162661	1.09358	0.181754	1.39262	1.23931	1.15807	1.32073	0.917156	2.01074	0.316486	0.498241
C5	Sema4d	4.99592	5.38855	5.38054	3.56241	4.60675	2.89385	4.17275	2.652	4.05865	6.22671	2.57678	5.14035	0.456508	0.575057	0.636185	0.456355	0.422552	0.63681	0.174536	0.128253	0.0294964	0.185835	0.160567	0.507407	-0.305217	-0.307191	0.41959	-0.281475	3.18267	2.87746	2.76489	2.45769	3.41501	3.8346	1.68142	1.39995
C5	Fkbp9	4.09825	3.9813	4.24932	3.23286	3.97828	2.64996	3.72753	2.25963	2.45767	4.45441	1.74357	4.48752	0.341027	0.680683	0.441638	0.476207	0.383305	0.742881	0.0911817	0.571094	0.340242	0.147421	0.197984	0.318141	-0.204418	-0.235352	1.17487	0.248991	2.88402	2.6796	2.80317	2.56781	3.09317	4.26804	0.520418	0.76941
C5	Pkmyt1	4.31183	4.45925	3.74016	2.61483	1.93196	2.23783	1.46667	1.97971	3.35111	5.59154	2.54567	3.72804	0.39466	0.895158	0.604338	0.651962	0.427287	0.72081	0.0595165	0.497606	0.276851	0.112882	0.213505	0.0971587	0.082175	-0.106514	-0.429922	0.507829	2.1678	2.24998	1.8778	1.77129	1.60283	1.17291	2.11177	2.6196
C5	Manba	1.61017	1.74986	2.13251	1.32792	2.22715	0.751042	1.76062	0.623781	1.01162	2.04567	0.717801	2.62442	0.389779	0.677381	0.818493	0.66593	0.5986	0.751685	0.239962	0.200719	0.368378	0.312997	0.323027	0.398673	-0.276951	-0.479084	0.127627	-0.0087741	1.54821	1.27126	1.36608	0.886995	1.96511	2.09274	0.286449	0.277675
C5	Fads3	2.76765	3.04428	2.63489	1.97778	2.57912	1.64447	2.97318	1.66002	1.56983	3.21361	0.961639	2.92633	0.339869	0.550013	0.684451	0.411207	0.417658	0.817075	0.189241	0.241223	0.34984	0.333404	0.274901	0.414713	-0.814274	-0.380367	0.673746	0.183028	2.33469	1.52042	2.82428	2.44391	3.00795	3.6817	1.09054	1.27357
C5	Kit	3.11039	3.61502	4.69132	3.08667	4.77224	2.18514	3.00983	1.15696	3.15739	5.26929	1.92633	5.69552	0.369594	0.647261	0.631169	0.561797	0.550373	0.700165	0.130594	0.27721	0.157472	0.372862	0.291099	0.459642	-0.561071	-0.0667806	1.19048	0.249727	3.36571	2.80464	1.54605	1.47927	1.44052	2.63099	0.167233	0.416961
C5	Mxd3	4.06993	4.87315	4.82808	3.2601	3.17127	2.01153	1.27568	0.414206	3.40355	5.18893	1.23427	4.59746	0.304273	0.659034	0.91463	0.501377	0.444629	0.654033	0.17124	0.373307	0.272272	0.16245	0.155133	0.253052	-0.623695	-0.0828362	-0.107545	0.111841	2.64217	2.01848	0.443597	0.360761	0.674812	0.567267	0.189282	0.301123
C5	Acot2	2.16086	2.36719	2.71454	1.89411	3.56857	1.97606	2.86954	1.64085	1.6669	3.04943	0.948374	2.84968	0.414694	0.735851	0.817996	0.615613	0.702651	0.861247	0.122829	0.356822	0.190259	0.0860327	0.0755282	0.424223	-0.215377	0.0387387	0.886725	-0.138271	1.46823	1.25285	1.30918	1.34792	1.90695	2.79368	1.09591	0.95764
C5	Cenpm	4.32593	4.94585	4.48601	3.37398	2.65865	1.92427	1.10915	0.711197	2.87858	4.75123	1.02469	3.82758	0.330782	0.676512	0.72427	0.640635	0.652762	0.849269	0.0480908	0.321366	0.284498	0.0293981	0.269847	0.163731	-0.547835	0.140633	-0.545973	-0.31458	2.10869	1.56086	1.17371	1.31434	1.06457	0.5186	1.07674	0.762157
C5	Crtap	3.1665	2.64441	2.84486	2.07893	2.34364	1.22238	2.0578	0.949867	1.67329	3.29632	0.952406	2.89071	0.366412	0.632859	0.641059	0.416509	0.373224	0.61651	0.367438	0.249262	0.675693	0.0845965	0.173421	0.300541	0.0948383	-0.824022	0.0468301	-0.0582473	1.4927	1.58754	2.23183	1.40781	2.37833	2.42516	0.459128	0.400881
C5	Syde1	3.07341	2.7357	2.61153	1.33729	1.96757	1.08015	1.7177	0.745188	1.51716	3.42724	0.518683	2.58241	0.440752	0.529214	0.507969	0.417457	0.419221	0.369851	0.383395	0.286976	0.512615	0.0675281	0.199897	0.0993452	-0.0526014	-0.1078	0.541933	-0.0179766	1.55536	1.50276	1.2815	1.1737	1.83512	2.37706	0.334833	0.316856
C5	Espl1	3.89953	4.07575	3.55852	2.0392	1.90696	0.88633	0.445463	0.276195	2.79045	4.49408	0.66022	2.65246	0.504238	0.56062	0.594669	0.531629	0.672914	0.602951	0.499545	0.172855	0.426301	0.352611	0.28816	0.366185	-0.230971	0.0875772	-0.445047	0.0290819	1.25143	1.02046	0.354164	0.441742	0.966422	0.521375	0.0668825	0.0959644
C5	Lbr	5.22398	5.58233	5.86578	4.4745	4.38348	3.64829	3.10376	3.56351	4.64358	6.24318	3.46082	5.16161	0.620146	0.574577	0.601473	0.481229	0.65044	0.680787	0.382041	0.158082	0.55236	0.206585	0.230893	0.348048	-0.18429	0.373141	0.075576	-0.504121	3.74811	3.56382	2.61015	2.98329	2.88515	2.96073	3.66606	3.16194
C5	Apitd1	4.10424	4.30909	3.97399	3.07581	1.88385	1.91455	1.86907	1.48141	2.96304	4.69953	2.31997	3.42397	0.489226	0.504238	0.631785	0.661846	0.508268	0.669102	0.340242	0.0849619	0.579635	0.322846	0.104207	0.0598374	-0.640615	-0.0194095	-0.233026	0.461398	2.27423	1.63362	1.25254	1.23313	2.13185	1.89882	0.274511	0.735909
C5	Fuca2	2.69187	2.83182	2.80733	1.953	2.37574	1.74602	2.95807	2.215	1.83157	2.88153	1.167	2.8245	0.414049	0.48464	0.423798	0.536664	0.512451	0.614178	0.119736	0.268213	0.497379	0.380926	0.0820542	0.133627	-0.709472	-0.54367	0.0244773	-0.172711	2.71268	2.0032	3.36087	2.8172	3.53831	3.56279	1.7965	1.62379
C5	Vrk2	2.26358	2.11825	2.59348	1.4095	1.57025	0.731131	1.0467	0.619258	1.04911	2.59587	0.450568	2.44382	0.388895	0.61905	0.752057	0.610915	0.774641	0.372007	0.230922	0.214322	0.624173	0.520564	0.408269	0.0224925	-0.263659	-0.132961	-0.103824	0.165962	1.15356	0.889899	0.665012	0.532052	1.24712	1.1433	0.0681727	0.234135
C5	Npl	2.94072	3.27903	3.89071	2.74374	3.21674	2.20297	2.80585	2.563	1.98862	3.62804	1.71775	4.06524	0.276132	0.290979	0.535236	0.477522	0.698775	0.385803	0.145467	0.142969	0.559265	0.124744	0.237971	0.296123	-0.421474	0.384086	0.25903	0.239021	3.06904	2.64756	2.82269	3.20678	3.01532	3.27435	3.13194	3.37096
C5	Shmt1	4.03373	4.02344	4.09325	2.21127	2.36244	1.06002	1.48031	0.447906	2.4393	4.5328	1.38266	2.97104	0.17328	0.42948	0.58521	0.771329	0.470276	0.359438	0.236364	0.261171	0.701247	0.218902	0.276249	0.317997	0.0301583	-0.0109298	0.239302	-0.00812032	1.66978	1.69994	0.692247	0.681317	0.660398	0.8997	0.664769	0.656648
C5	Elovl1	3.00053	2.81045	2.73384	2.40663	2.87023	1.97491	2.47528	1.84798	2.18994	3.26422	1.88793	3.42892	0.311387	0.622805	0.643579	0.697609	0.517204	0.386317	0.0525101	0.155689	0.0901675	0.314938	0.0714541	0.0605052	-0.163893	-0.373293	0.432132	-0.229216	2.14848	1.98459	2.42879	2.0555	2.01242	2.44455	1.54114	1.31193
C5	Bak1	3.70408	4.11775	3.89168	2.87793	3.72491	3.13319	3.66138	2.83103	2.56828	3.65106	2.3694	3.87022	0.317283	0.551368	0.586847	0.705544	0.534816	0.566459	0.0626469	0.0752247	0.0447722	0.18113	0.0961563	0.0989764	-0.534044	-0.191013	-0.0763247	-0.168975	3.0532	2.51916	2.96084	2.76982	3.60523	3.52891	2.41843	2.24946
C5	Impdh2	6.2751	6.22693	6.44439	5.51837	5.76302	5.14132	5.65898	4.9453	5.18411	6.35678	4.8764	6.05703	0.414513	0.507969	0.555993	0.671773	0.604405	0.62004	0.111051	0.155497	0.077592	0.226774	0.0551925	0.0790425	-0.422416	0.0181636	-0.313515	-0.014442	5.15634	4.73392	4.47215	4.49031	5.24798	4.93447	3.92123	3.90678
C5	Myadm	3.65746	3.27495	3.01957	2.37231	2.66897	2.01675	2.59098	1.47639	2.33209	3.4236	1.74421	2.77046	0.118188	0.553645	0.83232	0.520826	0.643621	0.310288	0.152831	0.239976	0.0758538	0.178841	0.122003	0.120358	-0.559995	-1.17361	0.545068	-0.153427	2.1594	1.59941	3.42838	2.25477	2.57791	3.12298	0.583178	0.429751
C5	Plekhf1	1.17812	1.89963	2.14608	0.8114	1.21149	0.566234	0.854772	0.469363	0.974601	2.35883	0.266156	2.17568	0.33878	0.372372	0.610423	0.527954	0.435467	0.44458	0.0537758	0.167199	0.192751	0.132104	0.186508	0.27719	-0.208339	-0.150653	1.48171	0.103165	1.19305	0.984713	0.712428	0.561775	0.696616	2.17833	0.0456068	0.148771
C5	Slc38a3	2.97318	4.81951	5.74723	5.35751	6.19859	5.89901	5.91347	6.43562	4.60671	6.26515	4.96291	6.60871	0.296222	0.449432	0.75497	0.502906	0.480112	0.508797	0.15274	0.0503462	0.0713804	0.125952	0.148604	0.279313	0.236796	0.14873	0.502241	0.150699	5.71953	5.95632	6.72743	6.87616	6.78321	7.28545	7.02258	7.17328
C5	D14Ertd449e	1.87596	2.43888	2.6814	1.68635	2.92382	1.66682	2.37982	1.35529	1.28284	2.66524	0.790283	3.46901	0.42756	0.417658	0.478004	0.452487	0.537821	0.465615	0.104422	0.216732	0.0936629	0.163827	0.201575	0.142877	-0.666578	-0.543207	0.400521	-0.483249	3.20578	2.5392	3.14895	2.60574	2.96953	3.37005	1.52438	1.04113
C5	Gins2	5.20952	5.29187	5.03092	3.35632	2.35317	2.27396	1.94431	1.15498	2.8057	5.22095	1.69737	3.83129	0.406798	0.611584	0.540989	0.513099	0.447327	0.311816	0.0629207	0.0792218	0.159457	0.127162	0.0925871	0.118915	-0.225519	0.245797	0.133652	0.313982	2.29202	2.0665	0.939055	1.18485	1.41048	1.54413	1.09851	1.41249
C5	Gpx7	3.30362	3.75404	4.05681	3.02274	3.23633	2.60833	2.82201	2.22062	2.22249	3.65572	1.86366	3.91793	0.0970259	0.558258	0.418359	0.417808	0.457858	0.416931	0.1958	0.270784	0.208226	0.315416	0.158827	0.424634	-0.720553	-0.537545	0.0342291	-0.209527	2.89375	2.1732	2.62424	2.0867	3.22092	3.25515	1.65696	1.44744
C5	Galk1	5.4714	5.85534	5.19909	4.72498	4.74382	4.69056	4.54713	4.34526	3.4577	4.98219	3.59495	5.0612	0.118533	0.455904	0.471794	0.46518	0.405644	0.603262	0.0658008	0.234347	0.120192	0.225509	0.212792	0.177449	-0.658274	0.0169801	-0.0763272	-0.151715	3.92685	3.26858	3.10239	3.11937	4.28174	4.20541	3.00639	2.85468
C5	Pold2	5.17976	5.45354	5.56797	4.44873	4.01943	4.26248	3.86988	3.78885	3.9416	5.43376	3.37079	4.55982	0.255275	0.509866	0.624069	0.555247	0.526466	0.574404	0.245242	0.224544	0.280107	0.323866	0.183565	0.229066	-0.418192	0.177817	-0.36849	0.14831	3.95468	3.53649	3.30943	3.48724	3.9904	3.62191	3.23326	3.38157
C5	Kif23	4.54265	4.8825	4.89007	3.38472	2.98454	1.63086	0.760687	0.332254	3.96274	5.61475	1.36956	4.26135	0.329732	0.411525	0.51405	0.519131	0.310332	0.269553	0.264506	0.100497	0.258721	0.26697	0.211072	0.284123	0.116769	-0.0778516	0.105456	-0.0220818	2.30381	2.42058	0.198386	0.120534	0.288175	0.393631	0.156944	0.134862
C5	Mansc1	0.863694	0.958747	1.46151	0.593456	1.88831	0.466554	1.2464	0.44357	0.434421	1.54157	0.0761375	1.84207	0.429167	0.422201	0.465057	0.464236	0.300545	0.334292	0.184128	0.209195	0.337968	0.3979	0.287102	0.272018	0.102817	-0.0540283	0.889476	-0.0692129	0.643395	0.746212	0.738573	0.684545	0.562471	1.45195	0.163849	0.0946362
C5	Osbpl3	1.38112	1.5107	1.73649	0.774125	1.5316	0.519404	0.91364	0.34906	1.18008	2.20045	0.390199	2.4249	0.332736	0.34782	0.557137	0.483613	0.428153	0.362149	0.168709	0.237582	0.319947	0.518938	0.260993	0.188793	0.235387	-0.19762	0.361512	-0.136713	2.05424	2.28963	1.4104	1.21278	1.65684	2.01836	0.277404	0.140691
C5	Pcx	3.50353	3.90235	3.65024	2.17286	3.14135	2.08203	2.99629	1.83989	2.49241	3.76401	1.43389	3.128	0.305414	0.453856	0.408649	0.396156	0.330823	0.41458	0.241505	0.472871	0.043731	0.204969	0.226914	0.195579	-0.346444	-0.279871	0.72908	0.0355976	2.0995	1.75306	2.44773	2.16786	2.60637	3.33545	0.955052	0.99065
C5	Prc1	5.58258	6.01915	6.22951	4.5938	4.26989	2.88918	1.82048	1.89575	4.61937	6.45778	2.58585	5.37694	0.462787	0.395191	0.410083	0.332025	0.343027	0.32276	0.113131	0.3322	0.0708614	0.379272	0.228281	0.164315	-0.545209	0.0903982	0.117792	-0.22704	3.96094	3.41573	1.00192	1.09232	0.990619	1.10841	1.03087	0.803825
C5	Itga6	4.104	3.65204	3.30913	2.34295	2.57256	1.54858	1.89887	1.83483	2.11893	3.58691	1.05593	2.0744	0.318598	0.498418	0.288659	0.621628	0.231539	0.491683	0.115342	0.344857	0.248243	0.469152	0.199302	0.232942	0.00197964	-0.17607	0.419299	0.269585	2.1275	2.12948	1.82996	1.65389	1.45825	1.87754	2.12554	2.39512
C5	Iqgap2	3.1971	2.80739	3.01785	1.73639	1.75184	1.34684	1.1045	1.19702	1.63669	3.33367	0.501829	2.10561	0.363652	0.541304	0.526466	0.478533	0.32448	0.597522	0.0699944	0.298863	0.223538	0.30594	0.381348	0.330846	0.0146763	-0.790137	0.82371	0.0431197	1.40463	1.41931	2.14811	1.35797	0.883815	1.70752	0.304197	0.347316
C5	Tom1l1	3.29398	3.16269	3.28482	2.30408	2.53851	1.51688	1.82011	1.3221	2.38774	3.87412	1.43496	3.72671	0.46204	0.53557	0.438417	0.445364	0.286257	0.509909	0.185874	0.371698	0.161359	0.159945	0.409344	0.235377	-0.151308	-0.0375083	1.13881	-0.166956	2.50189	2.35058	1.80618	1.76868	0.92928	2.06809	1.28297	1.11601
C5	Smtn	3.40602	3.3954	3.15378	2.01184	2.32889	1.63225	1.54505	1.08102	2.53727	3.92645	1.21149	2.68457	0.371857	0.422739	0.586122	0.406923	0.347218	0.22244	0.323315	0.198152	0.0961563	0.123671	0.0662906	0.109517	-0.130275	-0.319167	-0.584054	-0.496059	1.38242	1.25214	1.7913	1.47213	2.47004	1.88599	0.784939	0.288881
C5	Vamp8	3.45686	4.37337	4.3327	4.37322	4.24459	4.69403	3.78442	4.50011	2.75126	4.07061	3.58088	5.01459	0.343608	0.519064	0.500063	0.602989	0.119681	0.349146	0.299454	0.327449	0.132711	0.0145365	0.0192296	0.0936629	-0.175889	-0.0124745	0.688489	-0.00646685	3.86206	3.68618	4.18503	4.17255	4.18901	4.8775	3.75541	3.74894
C5	Efemp2	4.09573	4.15131	4.11029	3.18768	3.65828	2.54332	3.17573	2.00225	2.96339	4.43986	2.75509	4.26125	0.254278	0.666011	0.515568	0.617766	0.246075	0.708507	0.64007	0.145669	0.248159	0.310981	0.0703837	0.142843	-0.240385	-0.0457223	0.618615	-0.219346	2.81949	2.57911	2.5063	2.46058	3.17726	3.79587	1.29199	1.07264
C5	Ninj1	2.86111	3.45473	4.00505	3.59224	3.89476	3.57339	3.68319	2.62345	2.34161	3.7108	2.48641	4.34882	0.104625	0.553759	0.557823	0.405479	0.274515	0.443929	0.442347	0.0196944	0.103615	0.122218	0.046363	0.36358	-0.496282	-0.139212	0.772964	0.113768	2.91523	2.41895	2.85249	2.71328	3.2863	4.05927	1.68988	1.80365
C5	Plat	3.06752	3.21175	4.19254	2.8066	4.38691	2.29077	4.04264	1.71539	2.35654	4.29761	1.57141	4.87938	0.66816	0.192243	0.657137	0.348364	0.732745	0.0517722	0.105067	0.422702	0.135719	0.163447	0.175389	0.173311	-0.611713	-0.232288	0.377763	0.282306	2.99396	2.38225	2.79446	2.56217	3.97517	4.35294	0.448592	0.730898
C5	Creb5	0.547817	1.19775	1.7678	0.936	2.74244	1.15234	1.31082	0.7682	1.53103	2.96179	0.984594	2.29682	0.93254	0.400977	0.877748	0.344826	0.631312	0.15803	0.574473	0.515189	0.321697	0.0948492	0.105275	0.109328	-0.279179	-0.0319652	0.723544	-0.0399596	1.48878	1.2096	0.421333	0.389367	0.414182	1.13773	0.0534752	0.0135156
C5	Clrn1	1.40306	2.50186	2.69685	1.99308	4.20058	2.18504	3.75831	1.54901	1.49415	3.5904	1.34708	4.64795	0.956916	0.27526	0.873793	0.0466678	0.709001	0.21319	0.215025	0.362961	0.162024	0.203272	0.494721	0.0658008	-0.333117	0.0764044	1.82486	0.556714	3.11034	2.77723	2.45427	2.53068	2.35643	4.18129	0.11361	0.670324
C5	Slfn9	2.53467	2.92862	2.9194	1.2353	1.60957	0.614926	0.199277	0.0457703	1.2987	3.48909	0.169686	1.45177	0.861955	0.344091	0.852881	0.285495	0.867381	0.289751	0.565238	0.304177	0.146427	0.152375	0.524295	0.22939	-0.113186	-0.155885	0.0363151	-0.0040079	1.07631	0.963126	0.201362	0.0454769	0.085513	0.121828	0.00600912	0.00200122
C5	Cp	4.49736	5.15727	5.27206	3.34613	5.72738	3.07557	5.04773	2.57939	3.54956	5.94893	2.13952	6.37916	1.28481	0.37865	1.12352	0.322872	0.868845	0.30912	0.292541	0.331981	0.497772	0.468787	0.310597	0.317714	-0.417184	-0.22704	2.10995	1.22979	5.45967	5.04249	4.56038	4.33335	4.52984	6.63979	0.973189	2.20298
C5	Omg	0	1.45042	3.92302	2.09743	4.9189	2.04767	4.37053	1.59004	2.05141	3.90438	1.86346	5.75408	1.18936	0.376017	0.744056	0.114901	0.96431	0.207287	0.27274	0.286187	0.163048	0.433399	0.370205	0.390243	-0.501523	-0.458326	1.46317	-0.0152057	4.0709	3.56938	3.64262	3.18429	3.37256	4.83573	0.538194	0.522989
C5	Trpm3	4.51264	4.57847	3.84402	2.62896	3.38803	2.09456	3.19087	1.63929	3.33318	5.4595	1.55472	4.64101	0.973396	0.275632	0.848096	0.362398	0.814812	0.258064	0.377136	0.478259	0.325186	0.549921	0.533896	0.584922	-0.311474	-0.374902	2.04662	0.629135	4.05824	3.74676	4.80409	4.42919	3.62626	5.67289	1.5294	2.15853
C5	Pbk	5.36976	5.83073	6.32342	4.66214	4.01406	2.66407	1.40112	0.366321	4.3088	6.38594	1.48295	5.32116	0.845452	0.458489	1.07835	0.720335	0.54797	0.4354	0.266545	0.198195	0.472359	0.391833	0.403865	0.257079	-0.664496	-0.0484596	0.0411206	0.0781114	4.26252	3.59802	0.207715	0.159256	0.519773	0.560894	0.0428988	0.12101
C5	Cdc25c	3.63427	3.91824	3.99632	2.85207	2.6677	1.0166	1.62966	0.275023	2.9437	4.33798	0.821989	3.94386	1.01892	0.489785	0.93254	0.549026	0.747123	0.481894	0.144559	0.1433	0.414126	0.331917	0.276493	0.278684	-0.35037	-0.683468	-0.764438	-0.164444	1.87462	1.52425	0.838	0.154531	2.40512	1.64069	0.207468	0.0430237
C5	Slc1a3	5.72929	6.28927	7.20256	5.57093	7.49575	5.03644	6.96364	4.45701	5.12858	7.47191	4.00662	7.86008	0.953955	0.565109	1.02533	0.646809	0.809706	0.423707	0.20204	0.175914	0.516468	0.49449	0.289095	0.116002	-0.608299	-0.252628	2.08882	1.04269	5.98924	5.38094	6.06115	5.80852	5.99561	8.08444	2.06837	3.11106
C5	Tnfaip6	3.03495	3.89266	5.01743	3.00197	4.07182	1.77397	2.7605	0.613189	3.16505	5.14341	1.72695	5.16196	1.26547	0.460988	1.06689	0.883367	0.718033	0.0457518	0.192751	0.190455	0.100739	0.384133	0.236774	0.20374	-0.988897	-0.038226	1.29746	0.172233	3.31801	2.32911	1.00513	0.966908	1.71088	3.00834	0.0527467	0.22498
C5	Prss23	4.90747	5.23217	6.45578	4.30485	5.86452	3.06549	4.47522	1.85687	4.41628	6.78055	2.534	7.053	1.16531	0.461355	1.03001	0.539751	0.647967	0.474026	0.245609	0.205332	0.194529	0.220743	0.41542	0.301027	-0.610862	-0.0787455	0.924071	0.182756	4.14673	3.53587	2.19139	2.11264	3.29136	4.21543	0.481587	0.664344
C5	Rrm2	5.72634	5.87476	6.06236	4.15711	3.84148	2.44261	1.57259	0.586063	4.03091	6.49143	1.22048	4.92141	1.14995	0.805877	1.10656	0.723504	0.550691	0.574134	0.200498	0.268642	0.098858	0.232232	0.409744	0.124953	-0.343129	-0.359876	0.208643	0.128313	3.60812	3.26499	0.782955	0.423079	0.914056	1.1227	0.0314404	0.159753
C5	Pdpn	3.1566	4.48894	5.53204	3.7687	6.25171	3.83223	5.51836	3.02242	3.30276	5.90318	2.34632	6.9711	0.666251	0.44833	1.29541	0.575231	0.632506	0.220372	0.208436	0.677253	0.19329	0.191995	0.614565	0.435948	-0.613464	-0.221544	1.53807	0.754419	5.38219	4.76873	4.55636	4.33481	4.82213	6.3602	1.14393	1.89835
C5	Kcnj10	0.696254	2.13662	3.18572	1.46335	3.91791	1.55158	3.40654	1.27781	2.00652	4.05311	0.910453	4.44231	0.716055	0.654495	1.30974	0.500132	0.58862	0.533663	0.298918	0.305324	0.099647	0.306726	0.332634	0.634131	-0.319488	-0.682613	2.58941	0.557678	2.34871	2.02922	3.50243	2.81982	2.31774	4.90715	0.387097	0.944775
C5	Cnp	3.57719	5.51437	6.53115	4.74935	6.23841	4.26974	5.14515	3.02455	4.52813	6.23129	3.60516	6.78556	0.650988	0.617422	1.16889	0.517302	0.635611	0.605339	0.328989	0.566204	0.110124	0.119823	0.181724	0.305718	-0.804586	-0.148881	0.417784	0.471354	4.81219	4.0076	3.28806	3.13918	3.96484	4.38263	0.643619	1.11497
C5	Tns3	2.97614	3.66111	4.28814	3.07907	5.0354	3.00477	3.72282	2.00069	2.92507	4.94356	2.07206	5.62297	0.769386	0.626406	1.36513	0.527135	0.729165	0.549389	0.0929398	0.433938	0.375893	0.274494	0.166964	0.361425	-0.459278	-0.104241	0.922558	0.270179	3.46798	3.00871	2.80277	2.69853	2.12592	3.04848	0.318374	0.588552
C5	Hkdc1	2.81062	5.05523	6.01768	4.10607	5.98512	3.80651	4.97439	2.50452	4.58649	6.6166	2.867	6.96425	0.982783	0.354987	1.3812	0.406965	0.339499	0.0887742	0.151409	0.0616589	0.0507479	0.375127	0.0839549	0.217935	-0.220803	0.649374	1.33997	0.592121	4.67543	4.45462	2.26019	2.90957	3.38192	4.72189	0.277986	0.870107
C5	Ndufa4l2	6.8915	8.45628	7.47659	6.24475	7.6426	6.26986	5.27047	3.32644	5.20399	7.30408	5.13613	8.734	0.650591	0.828224	1.58449	0.587222	0.207852	0.463748	0.0252501	0.0167088	0.0260681	0.0486719	0.227825	0.0600955	-1.89311	0.0293821	-0.267079	-0.30358	6.41939	4.52628	2.75644	2.78582	5.40837	5.14129	1.95156	1.64798
C5	Dapl1	7.55019	8.23276	8.22978	6.50702	6.00139	4.84576	6.0811	3.95023	5.93053	7.83838	3.15773	7.44947	0.847793	0.12702	0.820278	0.534057	0.290742	0.183636	0.232088	0.11595	0.165064	0.354802	0.3122	0.179908	-0.172566	-0.0370656	1.21381	1.92986	6.06922	5.89666	6.53278	6.49571	6.80997	8.02378	2.38428	4.31415
C5	Kctd12b	0.606194	0.820292	1.07353	0.723495	1.61172	0.60244	1.28947	0.496099	0.581636	1.59399	0.291024	1.98581	0.843068	0.180155	0.71036	0.495984	0.364236	0.278184	0.228164	0.228633	0.450167	0.155697	0.63893	0.327919	-0.241861	-0.360378	0.618502	0.0178183	1.17245	0.930588	1.10463	0.744254	1.11273	1.73124	0.164065	0.181884
C5	Aldh1a1	5.59856	5.39012	5.54093	3.82657	4.99995	3.36438	4.78368	2.39176	2.79151	5.00911	2.1274	5.52148	0.713503	0.0980825	0.649954	0.272241	0.584572	0.3291	0.882371	0.0803267	0.130834	0.301289	0.386726	0.31824	-0.265227	-1.08139	2.06061	2.02854	5.0545	4.78927	4.46	3.37861	4.67235	6.73296	1.06316	3.0917
C5	Plch1	4.12116	4.47169	4.55851	3.11611	4.0482	2.60152	3.61105	2.4627	3.83194	4.83498	2.55998	4.46668	0.696226	0.223147	0.2818	0.218396	0.416769	0.194436	0.334029	0.181031	0.159472	0.283526	0.274521	0.262374	-0.57216	-0.767263	0.694657	-0.202007	4.19984	3.62768	4.56174	3.79448	2.86646	3.56112	2.50705	2.30504
C5	Sorbs2	4.35823	4.54821	4.77093	3.82563	4.92063	3.39579	4.43496	3.09755	4.07838	5.13865	3.28448	5.56648	0.864548	0.260725	0.414694	0.258624	0.487835	0.249043	0.370261	0.217499	0.153782	0.312099	0.285384	0.0457386	-0.0916963	-0.0960307	1.10681	0.285253	4.30718	4.21548	3.80054	3.70451	3.5475	4.65431	2.58237	2.86763
C5	Cenpi	2.77384	3.28023	2.95185	1.43118	1.3583	0.467135	0.325612	0.456148	1.99563	3.87661	0.400443	2.50864	0.644935	0.295067	0.453276	0.445435	0.239493	0.0901404	0.325641	0.296034	0.378088	0.456502	0.309915	0.199874	-0.319847	0.123504	0.072146	-0.271628	1.41538	1.09553	0.605756	0.72926	0.178795	0.250941	0.910816	0.639189
C5	Pon2	3.96466	4.83361	5.81094	4.08616	5.32756	3.20261	4.48676	2.25763	3.80699	5.8434	2.33432	6.45753	0.662873	0.458063	0.434345	0.410389	0.296394	0.306526	0.389694	0.0852831	0.278304	0.330788	0.347001	0.150393	-0.458823	-0.268982	1.49546	0.491806	4.1907	3.73188	4.12804	3.85906	4.26307	5.75853	1.22616	1.71797
C5	Efcab1	2.27791	2.07608	1.36728	0.528642	0.854946	0.469107	0.361074	0.154074	0.668451	2.01678	0.172818	1.67979	0.576419	0.228204	0.399148	0.0815707	0.510428	0.414827	0.293321	0.137299	0.0861248	0.166769	0.582583	0.492762	-1.53847	-0.629962	0.0457985	0.125617	1.89541	0.356944	1.99596	1.366	0.302478	0.348277	0	0.125617
C5	Trim21	1.12257	1.61316	1.36879	0.592443	1.02508	0.560575	1.3756	0.54537	0.991209	2.04284	0.41787	1.94255	0.616629	0.362024	0.606148	0.152048	0.660006	0.376188	0.204599	0.0953105	0.211013	0.296699	0.449364	0.0280851	0.138186	-0.62512	0.379622	-0.0820514	0.687562	0.825747	1.32721	0.70209	1.49414	1.87377	0.220735	0.138683
C5	Gstm1	4.2945	4.7636	5.04886	3.94935	5.7397	4.0706	4.73281	2.26509	3.37476	5.56894	2.3574	6.7529	0.403785	0.34267	0.737889	0.572652	0.326231	0.214649	0.148183	0.229924	0.0143632	0.205018	0.156866	0.538978	-0.533149	-0.273021	0.861765	0.669711	4.37272	3.83957	2.56751	2.29449	3.05924	3.92101	0.428594	1.09831
C5	Tspo	2.94671	2.64703	2.63079	2.04744	2.20535	2.02982	2.10062	1.58261	0.831054	2.32859	1.05748	2.77181	0.257948	0.520126	0.765312	0.21786	0.163982	0.181443	0.206092	0.495196	0.256823	0.312495	0.235458	0.172822	0.304946	-0.990258	1.01556	-0.228521	1.33666	1.64161	1.88498	0.894718	1.68402	2.69958	0.765482	0.536961
C5	Rrh	2.87299	4.70273	4.91176	3.14934	4.59945	2.66057	4.11045	2.32976	3.01448	5.42708	1.55781	5.74197	0.545027	0.495104	0.69288	0.303699	0.291871	0.280045	0.0357969	0.322549	0.220743	0.349157	0.165401	0.49039	-0.102423	-0.0710211	1.60645	0.642583	3.86778	3.76535	3.70121	3.63018	3.7493	5.35575	0.990765	1.63335
C5	Cmtm3	4.07897	3.67219	3.72156	2.62252	3.14752	1.42081	2.41816	0.857414	2.64941	4.04454	1.50243	3.75459	0.525769	0.58967	0.789332	0.288528	0.315036	0.256041	0.157306	0.437607	0.162823	0.212591	0.190605	0.36201	-0.593435	-0.343483	0.468061	0.386032	2.46329	1.86986	1.88302	1.53954	2.77284	3.2409	0.404503	0.790535
C5	Csrp1	4.38171	4.95264	5.13264	3.83543	4.25058	3.11708	3.60484	2.22039	2.68974	5.19917	1.70232	4.92897	0.387377	0.482349	0.683166	0.332736	0.243528	0.372437	0.205918	0.40535	0.121795	0.17413	0.140648	0.284786	-0.856944	-0.526038	1.04391	0.520995	4.13383	3.27688	3.64155	3.11551	3.40598	4.44988	0.863884	1.38488
C5	Cox4i2	5.97233	6.73893	6.32269	4.60107	5.56093	4.15672	5.09589	3.04583	3.19852	6.26515	2.02452	6.93654	0.484188	0.219517	0.667625	0.0254182	0.327858	0.125992	0.468193	0.236699	0.0737296	0.14997	0.0898706	0.474201	-1.24194	-0.610192	1.18364	0.754891	4.68162	3.43968	4.76025	4.15006	5.38634	6.56998	1.31901	2.0739
C5	Ehd2	4.27664	4.83301	5.43575	3.61096	4.74576	2.92229	4.41659	1.87456	3.66723	5.49146	1.93309	5.02409	0.648113	0.347267	0.674625	0.132089	0.251707	0.0684126	0.293851	0.143547	0.139427	0.271674	0.0814135	0.200774	-0.230829	-0.543786	-0.506329	-0.250266	3.23376	3.00293	2.86637	2.32259	4.18895	3.68262	0.687345	0.437079
C5	St5	3.48651	3.26554	3.31933	2.21654	3.55307	2.20788	2.80407	2.09448	2.36552	3.85752	2.03071	4.16608	0.57713	0.192724	0.547862	0.187978	0.352765	0.215755	0.147995	0.126503	0.0761578	0.203136	0.276643	0.0989391	-0.445899	-0.203921	0.927662	0.352224	2.62128	2.17538	2.46739	2.26347	2.27757	3.20523	1.5813	1.93353
C5	Cyp2d22	1.46688	2.17151	2.53004	1.33619	2.83846	0.770116	2.71432	0.71484	2.01662	3.82574	0.838505	3.81885	0.449923	0.294551	0.420537	0.190322	0.19355	0.0677888	0.182875	0.343454	0.0602349	0.217208	0.205604	0.253375	-0.0758396	-0.670654	2.02406	0.368943	1.16939	1.09355	2.14712	1.47647	1.91358	3.93765	0.0716641	0.440607
C5	Lamb2	4.09296	4.11406	3.89259	2.35557	3.67799	1.83569	2.86862	1.24257	2.62885	4.72115	1.16713	3.82537	0.460723	0.230052	0.614808	0.115411	0.390937	0.0346808	0.0607981	0.156368	0.168274	0.140317	0.0815902	0.329037	0.0260825	-0.224864	1.07403	0.143749	1.56505	1.59113	1.62643	1.40157	1.95727	3.0313	0.224987	0.368736
C5	Sparc	6.83318	6.32171	7.03794	5.81992	8.12361	6.36277	7.74777	6.03914	4.66415	7.09497	4.10584	8.55224	0.414827	0.129025	0.667923	0.0853048	0.285995	0.0826409	0.210613	0.271531	0.0897998	0.22686	0.125282	0.274334	-0.62035	-0.755581	0.822615	0.136734	6.30405	5.6837	7.95187	7.19629	7.41862	8.24123	3.9323	4.06903
C5	Cdc6	3.17891	3.30432	3.2936	1.53697	1.29262	0.578497	0.217665	0.0761671	1.60863	4.14012	0.284588	2.39022	0.702593	0.416931	0.616013	0.297476	0.182719	0.302643	0.0243089	0.288878	0.268906	0.0573364	0.201115	0.078221	-0.30903	0.0175766	0.0619688	-0.0499327	0.801396	0.492366	0.133314	0.150891	0.124014	0.185983	0.0708211	0.0208885
C5	Prelp	0.946735	3.54934	4.36297	2.89464	5.01991	2.52648	4.63323	2.14489	2.85786	4.91915	1.72709	5.22881	0.839047	0.175559	0.78309	0.189577	0.0736811	0.0245181	0.139441	0.22759	0.1811	0.254769	0.0971985	0.153034	-0.455633	-0.282663	1.76089	1.21342	3.48588	3.03024	3.15141	2.86874	3.58726	5.34815	0.479458	1.69288
C5	Tk1	4.56042	5.24399	5.43487	3.57485	3.13564	1.86483	1.25786	0.291085	3.30532	5.96357	1.27117	4.58665	0.724671	0.292088	0.908326	0.127478	0.125755	0.13398	0.0973581	0.132778	0.156295	0.0393054	0.0192296	0.30479	-0.547077	0.189012	-0.0230007	-0.0157593	2.82377	2.27669	0.533368	0.72238	0.70421	0.681209	0.488302	0.472543
C5	Acot1	3.03685	3.37539	4.12157	3.00394	5.15238	3.20058	4.11675	2.3904	2.53597	4.38486	1.12391	4.05848	0.711286	0.615926	0.715388	0.515785	0.401054	0.585748	0.431835	0.566367	0.287259	0.183636	0.129048	0.570569	-0.538565	0.10844	1.275	0.268407	2.4348	1.89624	1.74578	1.85422	2.28495	3.55994	0.631156	0.899563
C5	Glipr2	4.39829	3.77343	3.62208	2.07112	2.77901	1.14232	1.76165	0.487477	2.02256	3.47038	0.758426	3.51799	0.716467	0.514499	0.65944	0.465115	0.557658	0.411207	0.444087	0.386988	0.111736	0.224726	0.158657	0.458163	-0.410089	-0.0213228	-0.12902	-0.0214578	2.12052	1.71043	0.87237	0.851047	1.67395	1.54493	0.223907	0.202449
C5	Mtap7d3	0.777073	0.840862	0.717743	0.413394	0.39059	0.0645086	0.0714403	0.164421	0.548847	1.70001	0.203447	1.20564	0.864735	0.480767	0.705018	0.429664	0.54875	0.571746	0.333045	0.460181	0.377568	0.238642	0.433354	0.364278	0.178643	0.129503	0.373983	-0.0706207	0.439128	0.617771	0.21621	0.345713	0.115405	0.489388	0.0938615	0.0232409
C5	Ppic	4.31988	4.21604	4.63557	3.35924	4.72243	3.12322	3.68962	2.04575	3.08481	4.49112	2.54081	5.88529	0.715303	0.688459	0.651567	0.34494	0.441856	0.634496	0.39834	0.433507	0.24496	0.168039	0.426113	0.368611	-0.541622	-0.43528	0.0349691	-0.362579	4.38705	3.84543	3.12278	2.6875	3.9584	3.99337	0.989219	0.62664
C5	Gng11	1.93052	2.01015	2.46815	1.94288	2.39811	2.06381	2.32651	1.44826	0.706092	2.08676	0.695709	2.91845	0.714558	0.387823	0.621192	0.257406	0.357031	0.604338	0.477817	0.320413	0.493763	0.349525	0.43998	0.474419	-0.497625	-0.969934	0.0958143	-0.0325295	2.68475	2.18712	3.60907	2.63913	5.42105	5.51687	1.5655	1.53297
C5	Popdc3	0.414168	1.75182	2.20519	0.940643	2.85834	0.840799	1.9034	0.396595	1.01061	2.47352	0.562013	3.88043	0.668395	0.654033	0.559442	0.460486	0.455553	0.643621	0.493853	0.374493	0.554791	0.209118	0.344611	0.593585	-0.0656277	0.102852	1.7115	0.239073	1.4695	1.40387	1.40282	1.50567	1.73603	3.44753	0.0743101	0.313383
C5	Gstk1	2.73352	3.25513	3.3385	1.99419	3.09048	1.30243	2.58603	0.653983	1.45912	3.34567	0.766818	4.01626	0.492583	0.185483	0.705544	0.172779	0.613437	0.263417	0.266922	0.371139	0.498486	0.344264	0.312967	0.590494	-0.415141	-0.121543	0.869206	0.366404	2.39192	1.97678	2.03943	1.91789	2.35745	3.22665	0.344222	0.710626
C5	Col9a1	5.15462	5.44803	5.21466	3.43933	4.82477	2.4132	5.52415	2.75101	3.39538	6.00008	1.47462	5.22431	0.684567	0.331522	0.610354	0.261682	0.459788	0.361605	0.258426	0.260947	0.50549	0.538478	0.345222	0.319616	-0.148848	-0.281488	1.95236	1.54531	3.46175	3.3129	5.14289	4.8614	5.64464	7.597	1.30902	2.85433
C5	Itga2	0.140635	0.392927	1.81684	0.56508	2.27158	0.656009	1.17402	0.225111	0.902615	2.04348	0.486347	1.8001	0.885675	0.279344	0.738514	0.213254	0.47725	0.213881	0.147085	0.469982	0.413308	0.613595	0.254117	0.480585	-0.207527	0.0657466	0.324212	-0.00128353	1.03068	0.823155	0.0781614	0.143908	0.147354	0.471565	0.038613	0.0373295
C5	Iqgap3	3.19182	3.4888	3.33935	1.7506	2.13679	0.81401	0.452801	0.228399	2.33145	4.41674	0.442193	2.80694	0.7276	0.421805	0.746153	0.375477	0.131503	0.339051	0.291821	0.138754	0.274842	0.494346	0.298962	0.527191	-0.345805	-0.122569	0.0304958	0.0264569	1.42503	1.07922	0.316211	0.193642	0.269174	0.29967	0.121097	0.147554
C5	Cd44	2.72034	4.12726	4.7198	2.65092	4.69469	2.18675	3.7671	1.4393	2.27514	4.3348	0.887357	4.23789	0.543165	0.563928	0.784634	0.356639	0.410815	0.315405	0.319693	0.470445	0.199389	0.588422	0.359764	0.493618	0.0506395	-0.676181	2.13555	0.208996	0.286148	0.336787	1.66296	0.986776	1.63238	3.76793	0.24043	0.449426
C5	Greb1	2.03809	1.69013	0.717779	0.317471	0.627961	0.156055	0.566538	0.0835215	1.15886	2.17015	0.437895	1.45957	0.697281	0.438693	0.580263	0.367787	0.341899	0.252594	0.193377	0.564827	0.18758	0.517941	0.425745	0.620868	0.145661	-0.60684	2.47708	0.200333	0.872453	1.01811	1.69284	1.086	0.602788	3.07986	0.00947497	0.209808
C5	Phlda3	2.17702	2.25307	2.40461	1.54162	1.18579	0.554585	1.4329	0.801115	1.21592	2.32425	0.390098	1.71484	0.602468	0.581997	0.506888	0.382979	0.42571	0.616013	0.345579	0.674838	0.215002	0.595296	0.139506	0.699387	-0.494519	-0.656858	2.27735	0.472556	1.43048	0.935959	2.00982	1.35296	2.14786	4.42521	0.427109	0.899665
C5	Adam23	2.34447	2.75009	2.48927	0.877837	2.25617	0.603928	2.16589	0.752969	1.81575	3.60082	0.531423	3.29446	0.479698	0.634861	0.493211	0.30463	0.351513	0.510653	0.161735	0.502657	0.349112	0.351246	0.305297	0.448499	-0.307021	-0.3684	1.75926	0.236286	2.96312	2.6561	3.48727	3.11887	2.14465	3.90391	0.156751	0.393037
C5	Arhgef3	0.551832	0.998235	2.39964	1.11277	3.20771	1.49699	2.03554	1.07743	0.928379	2.93068	0.973379	4.05011	0.482999	0.468187	0.506825	0.302433	0.494792	0.461275	0.337119	0.493525	0.385965	0.467534	0.234947	0.495715	-0.65652	-0.513485	0.559335	0.440306	2.15115	1.49463	1.75316	1.23968	0.825654	1.38499	0.478054	0.91836
C5	Clspn	3.67317	3.80148	3.38264	1.89412	1.49523	0.939433	0.451178	0.384797	2.25523	4.37451	0.504835	2.4766	0.749504	0.483327	0.479903	0.588905	0.280693	0.42346	0.226831	0.179536	0.0252501	0.250307	0.21004	0.125477	-0.374183	0.07736	0.106675	-0.0515394	1.68444	1.31026	0.178299	0.255659	0.112783	0.219458	0.137865	0.086326
C5	Rad54l	3.70743	3.84156	3.53482	1.97787	1.76148	0.966173	0.560335	0.384576	2.10496	4.38793	0.501704	2.18715	0.869692	0.390801	0.547773	0.717102	0.538563	0.414641	0.157851	0.183294	0.0404065	0.209957	0.190241	0.163375	-0.441399	0.0940708	-0.00841594	-0.225064	1.2848	0.843399	0.260745	0.354815	0.340338	0.331922	0.446907	0.221844
C5	Ercc6l	3.70673	3.74267	3.78894	1.99403	1.97284	0.918503	0.74911	0.463191	2.08419	4.27222	0.668672	2.61461	0.705901	0.442549	0.58271	0.653392	0.465879	0.287382	0.204981	0.193054	0.278756	0.281753	0.121202	0.3122	-0.480696	-0.160021	-0.506876	-0.00799363	1.5499	1.0692	0.258009	0.0979879	0.847794	0.340918	0.25856	0.250566
C5	Prim1	5.02545	5.20752	5.49431	3.76465	3.0554	2.14741	2.97415	1.31594	3.8771	6.00603	2.12563	4.61226	0.810347	0.406965	0.647187	0.680258	0.473546	0.375592	0.144138	0.317977	0.462962	0.167525	0.144205	0.218127	-0.480188	-0.124553	-0.626826	-0.20858	3.36358	2.88339	2.21201	2.08746	3.33207	2.70524	0.768935	0.560356
C5	Galm	2.22969	1.93284	1.91125	1.19127	1.5583	1.09208	1.45403	0.84128	0.682902	1.85282	0.508829	2.39464	0.560168	0.471496	0.569633	0.73955	0.309067	0.64004	0.395574	0.191533	0.355521	0.321945	0.221409	0.248179	-0.230036	-0.369827	0.918128	0.0329223	0.964944	0.734908	1.66687	1.29704	1.26019	2.17832	0.586188	0.619111
C5	Pkp4	4.64758	5.06566	4.79465	3.35881	3.57185	2.80639	3.87238	2.53323	4.11877	5.46784	2.75098	4.72278	0.589625	0.443858	0.502115	0.443929	0.373341	0.575605	0.237611	0.190203	0.244092	0.370769	0.23654	0.227434	-0.329131	-0.352797	-0.0237392	0.176567	3.91603	3.5869	4.01078	3.65798	4.2012	4.17746	2.55778	2.73435
C5	Sri	4.22956	4.12817	4.47621	3.48686	3.73778	2.89628	2.94959	2.08444	2.86067	3.93368	2.2746	4.43225	0.722951	0.565949	0.414794	0.56196	0.407913	0.529586	0.36568	0.280683	0.228998	0.377724	0.332106	0.252449	-0.741113	-0.673009	0.172805	0.0246126	3.62304	2.88192	3.57157	2.89856	3.6099	3.7827	1.27259	1.2972
C5	Tanc1	3.26082	3.44654	3.0787	1.87379	3.35517	1.82162	2.94866	1.6041	2.15894	4.15243	1.34816	3.8815	0.629673	0.558858	0.491591	0.568242	0.454861	0.55518	0.322369	0.305144	0.179607	0.241957	0.153695	0.274961	-0.454406	-0.395615	0.807634	-0.271424	2.73024	2.27583	2.69986	2.30425	1.62431	2.43194	0.804838	0.533414
C5	Slc27a6	1.45676	2.66858	3.20116	1.52657	2.40664	0.738208	1.52921	0.284204	1.80312	3.48713	0.592723	3.24044	0.519652	0.221879	0.579549	0.451372	0.532137	0.567585	0.24605	0.137106	0.22747	0.153171	0.286817	0.272391	-0.205577	-0.61644	0.689516	0.171215	1.61866	1.41308	1.47148	0.855038	1.12477	1.81429	0.0515467	0.222761
C5	Lrrfip1	3.76873	4.67726	5.28667	3.57446	4.2166	2.25902	3.10019	1.55248	4.31685	6.20605	2.67121	5.83735	0.664	0.565852	0.838783	0.49888	0.446822	0.575231	0.154177	0.269762	0.232718	0.103745	0.13461	0.328547	-0.323268	0.0257475	0.715131	-0.0912714	4.05643	3.73316	2.83075	2.8565	2.63295	3.34808	1.56224	1.47096
C5	Tpx2	5.56867	5.58816	5.77962	4.24208	3.84365	2.30007	1.53845	0.829966	4.35532	5.92424	1.84013	4.93561	0.681384	0.438989	0.610514	0.470921	0.387823	0.499204	0.18105	0.284667	0.251534	0.137996	0.189374	0.299837	-0.356569	-0.0329041	-0.11196	-0.0227651	3.20642	2.84985	0.512593	0.479689	0.800493	0.688533	0.228933	0.206168
C5	Cast	1.99231	2.09401	1.98866	1.05699	1.17769	0.569991	0.680843	0.231941	1.05724	2.50756	0.369329	2.02658	0.677859	0.493461	0.404415	0.419386	0.494022	0.366303	0.307891	0.288433	0.16332	0.331481	0.501401	0.443532	0.0382113	-0.445968	0.561696	0.177344	1.128	1.16621	1.65017	1.2042	1.04184	1.60353	0.322976	0.50032
C5	Lypd6	3.43327	4.24522	4.39021	2.53047	3.20191	1.5929	2.13676	0.607198	2.53725	4.95801	0.758608	4.31141	0.704364	0.511633	0.534057	0.5077	0.618962	0.41369	0.203565	0.441454	0.270008	0.415604	0.464823	0.565133	-0.660915	-0.579659	2.04794	0.589041	2.97727	2.31635	3.34325	2.76359	1.76554	3.81348	0.179292	0.768333
C5	Gpr98	3.07143	3.18344	2.96386	2.47122	2.92529	2.33656	2.0585	2.27259	2.55053	3.82814	1.99161	3.17272	0.938184	0.372713	0.561065	0.440638	0.517446	0.450798	0.12967	0.115841	0.336282	0.518264	0.336235	0.351902	0.186027	-0.00208908	0.481079	0.4481	2.40641	2.59244	2.55441	2.55232	1.54611	2.02719	2.77568	3.22378
C5	Nrcam	4.77711	4.76698	4.71369	3.17747	4.38308	2.54937	4.2932	2.40259	3.6221	4.8341	1.93302	4.34667	0.844182	0.518	0.517302	0.534816	0.654682	0.572842	0.248001	0.268181	0.333797	0.509414	0.311994	0.590372	-0.275365	-0.402061	0.237709	-0.68927	4.05846	3.78309	4.26849	3.86643	4.81418	5.05189	1.62928	0.940012
C5	Tshr	2.25859	1.9961	2.02695	0.923907	2.16182	0.704783	1.44297	0.785517	1.2779	2.79583	0.406147	2.51764	0.809436	0.434742	0.873862	0.542788	0.531993	0.355299	0.0269772	0.354718	0.224826	0.24681	0.456378	0.617088	-0.139749	-0.43704	0.848812	0.0295255	1.49564	1.35589	1.62899	1.19195	0.768933	1.61775	0.206307	0.235832
C5	Megf10	2.07864	3.21271	3.0822	1.44066	3.50835	1.24991	3.0701	0.999116	2.18476	3.22498	0.744031	3.87175	0.717163	0.335474	0.598177	0.306244	0.651267	0.353368	0.0476901	0.348198	0.261142	0.268738	0.348978	0.44693	-0.308241	0.260924	1.73939	0.378916	2.92879	2.62055	2.27532	2.53624	2.07277	3.81216	0.115603	0.494519
C5	Ptn	4.69107	5.3531	6.39672	4.89565	6.73475	4.41545	6.24702	3.24277	4.8631	6.45726	3.56716	7.85264	0.796573	0.411972	0.831654	0.39978	0.571502	0.337087	0.109914	0.224492	0.374256	0.240544	0.405141	0.215866	-1.08397	-0.81362	1.92993	0.854404	5.88605	4.80208	5.12525	4.31163	4.93555	6.86549	1.42212	2.27652
C5	Prdm5	2.14633	2.09606	2.00271	0.99515	1.69584	0.854793	2.19157	0.752821	1.68838	3.10828	0.69141	3.46366	1.10127	0.690051	0.657713	0.489865	0.395885	0.587276	0.363692	0.283425	0.140261	0.385294	0.258237	0.423935	0.0549517	0.261941	0.275695	-0.0331491	1.7678	1.82275	1.45964	1.72158	2.49171	2.7674	0.178948	0.145799
C5	Ccnb2	5.04642	5.53524	5.8256	4.34196	3.85434	2.23873	1.4526	0.766726	4.09914	5.65277	1.9649	5.30166	0.865325	0.616105	0.512666	0.274646	0.454677	0.398207	0.184503	0.452808	0.184969	0.469454	0.266043	0.167873	-0.408882	-0.173712	-0.00866231	0.126603	3.27203	2.86315	0.859295	0.685582	0.853172	0.84451	0.1972	0.323802
C5	Xkr5	2.07943	1.83274	1.96146	0.778125	0.802434	0.266487	0.104286	0.109995	1.08264	2.69561	0.110382	1.26457	0.710472	0.898784	0.715603	0.437999	0.468087	0.482722	0.191884	0.428507	0.118275	0.325499	0.17645	0.403392	0.0774624	-0.0302945	0.167738	0.0114855	0.284182	0.361645	0.0302945	0	0	0.167738	0	0.0114855
C5	Top2a	6.96831	7.14793	7.00652	5.3703	4.83349	3.27099	1.78279	0.718018	5.49189	7.39342	2.23616	5.68509	1.12625	0.462241	0.482459	0.543331	0.507726	0.421805	0.278857	0.234815	0.142114	0.293085	0.34512	0.132485	-0.492732	-0.052944	-0.0461597	0.064274	4.51159	4.01886	0.434108	0.381164	0.645276	0.599116	0.0851818	0.149456
C5	Prdx4	6.30309	6.64871	7.06712	5.63132	6.11871	4.97542	5.34059	4.12706	5.07733	7.08753	4.28151	7.05649	1.07907	0.747604	0.609855	0.492921	0.570416	0.617192	0.256337	0.162268	0.239165	0.212391	0.396954	0.0795249	-0.547322	-0.126834	-0.326888	0.147097	5.29056	4.74323	3.71331	3.58648	5.51452	5.18763	2.76735	2.91444
C5	Pttg1	5.72324	6.12662	6.34958	5.13536	4.45961	3.21361	2.00779	1.2453	4.71941	5.90716	2.86879	6.00955	0.928702	0.560578	0.76837	0.616322	0.517154	0.440389	0.328204	0.178778	0.265758	0.168366	0.440916	0.149536	-0.198056	0.539963	-0.0209601	0.619352	3.9422	3.74414	3.32055	3.86052	5.08099	5.06003	3.63532	4.25468
C5	Parva	4.77916	4.75475	4.80421	3.6445	4.78854	3.38516	4.57509	3.08801	3.61478	4.77069	2.61379	4.63407	0.656765	0.679367	0.511373	0.356511	0.629355	0.636476	0.113286	0.303594	0.201338	0.164073	0.294791	0.406955	-0.498258	-0.733162	0.0297283	-0.591556	4.06229	3.56404	4.41206	3.67889	4.93277	4.9625	1.85018	1.25863
C5	St6galnac3	1.75781	1.78385	2.02263	1.16728	1.96073	0.629746	1.87989	0.580871	1.0194	2.12885	0.512462	2.0036	0.886357	0.513839	0.627988	0.47541	0.657242	0.606739	0.105974	0.411199	0.254139	0.120633	0.185022	0.367788	-0.411239	-0.206972	0.304375	0.11526	1.43614	1.0249	1.01208	0.805111	0.997622	1.302	0.0989435	0.214203
C5	Plscr1	2.80197	3.12884	3.58716	2.25137	2.61786	1.21091	1.95386	0.832116	2.28787	3.47307	1.24929	3.78094	0.825953	0.511694	0.480351	0.350985	0.619653	0.302326	0.20866	0.330477	0.165214	0.10244	0.327031	0.182616	-0.660864	-0.486243	1.36168	0.411082	2.30683	1.64596	2.01746	1.53122	1.86155	3.22324	0.224737	0.635818
C5	Psrc1	3.94111	4.05572	3.56939	2.35891	1.85741	1.74581	0.487561	1.1959	3.17369	4.75546	1.55695	3.94977	0.79898	0.453118	0.537673	0.481012	0.617656	0.474676	0.164153	0.158307	0.276709	0.159008	0.198555	0.215763	-0.028414	0.305058	1.08609	0.315902	2.16612	2.13771	0.904839	1.2099	0.404003	1.4901	1.19481	1.51071
C5	Slc25a24	3.09941	2.46312	2.78717	1.46702	1.54545	0.570048	1.08221	0.198619	1.97854	3.00319	0.590854	2.12609	0.822218	0.484814	0.554706	0.475644	0.641514	0.394912	0.104354	0.142178	0.158307	0.190987	0.353604	0.163266	-0.320792	-0.00720884	-0.206013	-0.0309278	1.70464	1.38385	1.13414	1.12693	1.16515	0.95914	0.105819	0.0748908
C6	Irx3	3.18792	2.94751	2.58702	0.96408	1.67183	0.856492	2.61237	0.315458	1.57353	2.86279	0.48819	2.61624	0.720233	1.14174	1.49035	0.374054	0.898095	0.360898	2.28523	3.26786	2.37517	3.26786	2.84793	3.61221	-0.228087	-0.624945	-0.646212	-0.181553	1.0635	0.835409	1.51745	0.892507	2.75436	2.10815	0.197854	0.0163013
C6	Foxd1	3.00881	3.13782	3.19815	1.91649	1.51653	0.336232	0.453184	0.21619	2.32156	3.35707	1.30901	2.59552	0.956472	1.26039	1.18132	0.80359	0.478577	1.09548	2.26065	2.30063	2.81219	2.87708	3.08644	2.78446	-0.75842	0.296274	0.508866	-0.0157547	1.36029	0.601866	0.199712	0.495986	0.516191	1.02506	0.0942607	0.078506
C6	Foxd2	0.193526	0.655306	1.32527	0.593296	1.10009	0.316488	0.407923	0.0308087	0.428824	1.88007	0.314991	1.64808	0.803251	0.941242	1.3837	0.44517	0.390416	0.628726	2.77026	2.98488	2.78446	2.9473	3.00503	2.93682	-0.0792379	8.0578e-05	1.10693	0.0735018	0.422698	0.34346	0.0165869	0.0166675	0.0875185	1.19445	0	0.0735018
C6	Dio3	4.76811	4.0848	3.50824	1.44447	0.871587	0.548597	0.42483	0.20987	1.5681	3.94624	0.129999	1.99309	0.0785197	0.825626	0.655052	0.249775	0.0171771	0.407317	2.1175	2.88795	2.04557	1.6241	1.98388	3.3982	-0.109187	-0.880783	1.33067	0.122306	0.18232	0.0731331	0.904903	0.0241199	0.390785	1.72145	0	0.122306
C6	Wnt7b	2.61448	2.73746	2.88317	1.21974	2.111	0.543819	0.624188	0.141199	1.11293	3.18905	0.305574	2.90172	0.262192	1.00476	1.13458	0.554951	0.427199	0.606687	2.11399	2.77479	1.94107	2.21952	2.19484	3.41666	-0.150242	-0.0604756	-0.0787151	0	0.565234	0.414992	0.0982967	0.037821	0.0950432	0.0163281	0	0
C6	Grb10	7.62194	6.99518	7.03639	5.36715	6.17535	4.01841	4.57696	3.40194	5.56252	7.06992	3.99658	6.66484	0.819576	0.749051	0.574542	0.618684	0.241642	0.868729	1.67985	1.68786	2.19715	1.66916	2.16617	1.47914	-0.55381	-0.242179	0.547447	-0.486367	5.15116	4.59735	4.139	3.89682	2.81856	3.36601	2.78416	2.2978
C6	Ltbp4	2.24789	2.40826	2.26165	0.956371	2.25155	0.966021	1.10779	0.201549	1.55942	3.09371	0.537894	2.60524	0.392434	0.555912	0.880058	0.541191	0.230248	0.489385	1.89205	2.28024	1.79505	2.26419	1.92138	2.23228	-0.160156	-0.656757	-0.528198	-0.686321	1.17144	1.01128	1.85181	1.19506	2.27316	1.74497	0.741056	0.0547356
C6	Cyp26a1	3.90475	4.38021	4.78307	1.99431	2.74987	0.808193	1.83057	0.260936	2.75693	5.64546	0.348909	4.31259	1.4251	0.861043	1.22135	0.342166	0.186479	0.115947	1.43601	2.42012	1.71025	2.26868	2.35836	2.60365	-1.15562	-0.0708152	3.17207	1.06338	2.05056	0.894949	1.2937	1.22288	2.01305	5.18512	0.254841	1.31822
C6	Sox3	3.54009	3.79643	4.34075	2.70981	3.41211	1.55648	2.09558	0.812394	2.61712	4.46831	1.19276	4.75682	0.55012	1.11639	1.30659	0.490884	0.505109	0.934856	0.988032	2.18248	1.26263	2.74395	2.47243	2.41554	-0.598314	0.0746085	-0.623849	-0.0796305	1.6637	1.06539	0.201669	0.276277	1.57638	0.952528	0.18948	0.10985
C7	Arhgef19	0.87702	2.71161	3.15582	1.73162	3.33402	1.73899	2.73211	0.949122	1.96459	4.20484	1.01445	4.33917	0.219711	0.262804	0.993679	0.354784	0.204547	0.121399	0.163162	1.49561	0.166465	1.92824	0.82629	2.99506	-0.156067	0.0203102	1.16899	0.210616	2.13318	1.97712	1.20921	1.22952	1.48776	2.65675	0.193088	0.403704
C7	Fxyd1	2.79981	4.60481	5.05708	3.45568	4.95372	3.66857	4.70559	2.42451	3.30201	5.22332	1.73027	6.37522	0.116737	0.0643722	0.974342	0.00363528	0.565109	0.0161673	0.711287	1.71939	0.553282	2.25726	0.603477	2.98029	-0.404079	-0.638264	1.90039	1.66265	4.01732	3.61324	4.46082	3.82256	4.04838	5.94876	0.469745	2.1324
C7	Fxyd7	2.84707	4.41347	2.10238	1.30113	1.77453	0.458279	3.79843	1.14168	1.57923	2.77596	0.220462	3.17174	0.0882727	0.0577032	1.00677	0.00386501	0.688941	0.0109099	0.88729	1.80367	0.753283	2.38539	0.660678	2.55098	-1.5563	-1.19895	-0.493084	-0.0623376	3.8446	2.2883	5.33083	4.13188	4.0466	3.55352	0.29751	0.235172
C7	Adra1d	0.833248	0.835863	1.08406	0.335352	1.21016	0.345371	1.35693	0.222315	0.241887	1.72044	0	1.13369	0.193753	0.812957	0.543044	0.386797	0.144092	0.40349	0.958278	1.52211	0.617288	0.8762	1.15361	1.46263	-0.222727	-0.425214	1.6177	0.0623425	0.529704	0.306977	1.12817	0.702954	1.19571	2.81341	0.0699793	0.132322
C7	Celsr1	1.88407	1.4629	1.3588	0.590762	1.09486	0.342291	0.514705	0.100478	0.571569	1.86053	0.120233	1.13002	0.0335274	0.374227	0.236951	0.120171	0.101975	0.169192	0.815393	0.975075	0.443766	0.911331	0.800553	1.49896	0.025805	-0.0226678	0.197788	0.0503056	0.335707	0.361512	0.168197	0.145529	0.144687	0.342475	0.0286867	0.0789923
C7	Npy	0.485443	4.4877	4.3258	2.53171	4.98889	2.95375	3.89036	1.14923	3.18067	4.59976	1.76833	6.41556	0.834735	0.497214	0.699317	0.34782	0.395162	0.461773	1.0597	1.1487	0.646301	0.652079	1.08265	1.03251	-3.14103	-1.56485	2.00811	1.03178	6.48935	3.34832	5.57943	4.01458	3.1905	5.1986	0	1.03178
C7	Pltp	2.61696	1.99213	1.47526	1.79313	1.86652	2.37927	2.15567	2.1817	0.429764	1.76396	0.105007	2.05101	0.349332	0.626763	0.454008	0.349737	0.427761	0.167356	1.07306	1.1251	1.01874	0.616288	1.05083	0.901962	0.00113121	-0.430123	0.0868708	-0.236245	0.892351	0.893482	3.01495	2.58483	1.95529	2.04216	1.05672	0.82047
C7	Tcf7l2	2.93493	2.96397	2.65629	1.96943	2.64726	1.88609	1.84073	1.37059	2.35925	3.95666	2.01841	3.92638	0.225607	0.242411	0.312852	0.657469	0.130231	0.146296	0.395772	1.13668	0.919891	1.90096	1.94905	0.967631	0.036627	0.0227623	1.0765	-0.417282	1.38081	1.41743	0.934225	0.956987	0.877575	1.95407	0.845518	0.428236
C7	Mt2	1.11285	3.71827	2.03614	2.83588	5.28316	3.3533	4.27512	2.27358	1.15973	2.54837	3.15112	6.9667	0.235107	0.422261	0.801552	0.421658	0.628434	0.520126	1.14313	1.4375	1.15944	1.34887	0.946572	1.32785	-0.946159	-1.19929	3.09134	1.56174	4.92592	3.97976	4.26713	3.06784	3.37041	6.46175	1.23594	2.79768
C7	Ppp1r1b	0.357181	0.707416	2.11052	0.964677	1.64358	0.887937	1.11704	0.51366	0.533335	1.92072	0.402636	2.00868	0.198905	0.559772	0.693741	0.273905	0.29877	0.44578	1.42676	1.61761	1.15064	1.40727	0.41619	1.63644	-0.628798	-0.409313	0.646193	0.578399	1.28143	0.652627	2.17411	1.7648	2.07078	2.71698	1.04041	1.61881
C7	Etv4	2.64043	3.44111	3.10643	1.95605	1.96886	0.874595	1.53192	0.424671	1.91126	3.883	0.546034	2.63116	0.444034	0.56765	0.822174	0.447925	0.460588	0.443645	0.269173	1.33084	1.23133	1.35837	1.16508	1.44671	0.0696627	-0.549552	0.232006	0.121017	1.1398	1.20946	1.44135	0.891793	2.50724	2.73925	0.230915	0.351932
C7	Mt1	3.44453	5.71236	4.16313	4.3604	5.97848	4.85434	4.86596	3.37419	3.15775	5.07272	3.58293	7.63486	0.553809	0.463987	1.10067	0.322819	0.698692	0.113154	1.04409	1.42839	1.19535	1.52875	1.66621	1.05481	-0.927101	-0.667086	2.90173	1.22035	5.48854	4.56144	5.38867	4.72159	4.61229	7.51402	2.67543	3.89578
C7	Cbr3	0.651554	1.32757	2.35466	2.62786	3.31525	1.62754	3.04909	1.29867	1.21387	2.2609	1.04146	3.74942	0.0708445	0.613052	0.769247	0.483327	0.441406	0.467035	1.12901	1.38037	1.44526	0.891027	1.29056	0.905379	-0.0275243	0.0676642	1.13628	0.157741	1.22094	1.19342	2.09544	2.1631	2.4265	3.56278	0.624828	0.782569
C7	Sfrp1	4.12266	3.38018	2.9389	1.86507	1.97642	1.3295	1.74765	1.26371	1.81248	3.16909	0.404424	2.58403	0.302823	0.690842	0.833691	0.523474	0.382259	0.713877	0.978321	1.38994	1.26473	1.31338	1.69645	1.50177	-0.312091	-0.757406	1.4571	0.0260629	1.55809	1.246	2.16771	1.41031	1.31554	2.77264	0.504828	0.530891
C7	Irx6	3.49298	3.51752	2.79987	1.32479	3.73382	1.73251	5.80995	2.25604	1.27153	3.57538	0.913495	3.84062	0.517873	0.41337	1.03473	0.344442	1.61917	0.243322	0.93489	1.71796	0.365902	1.77844	1.85034	2.15252	-0.665572	-0.700014	-2.66919	-0.409401	2.93142	2.26584	3.26078	2.56077	5.15662	2.48743	0.490747	0.0813454
C7	Nr2e1	5.6579	5.58027	5.61453	4.3196	4.85772	2.83233	3.61496	1.47091	3.96855	6.23968	2.49165	5.75771	1.27461	0.963933	1.4656	0.69288	0.9539	0.679566	0.444412	1.00123	0.300716	1.63819	1.26263	1.40408	-0.356324	0.104368	1.203	0.271856	3.88853	3.5322	2.22951	2.33388	2.18664	3.38964	0.285281	0.557138
C7	Shc3	1.31623	1.37161	1.1968	0.744834	2.35098	1.04738	1.29128	0.392761	0.796021	2.27181	0.270341	2.00053	1.67953	0.803787	1.50844	0.29835	0.786457	0.311152	0.813301	1.23458	0.777681	1.06054	1.20261	1.11273	-0.134437	-0.380844	0.423681	0.0649574	1.62932	1.49489	1.51848	1.13764	1.28741	1.71109	0.0233769	0.0883343
C7	Lipg	0.131701	0.433702	0.872202	0.336679	3.39801	1.28612	3.53743	1.28724	0.349292	1.48375	0.421758	3.68412	0.593659	0.485822	1.57819	0.18765	1.12715	0.236651	0.876819	1.14784	0.433354	1.16888	0.994525	1.08019	-0.681544	-0.104302	1.77982	0.152234	1.91113	1.22959	1.77588	1.67157	1.35616	3.13598	0.0601059	0.21234
C7	Ngfr	4.7704	3.83228	5.02172	2.96263	4.91815	2.48079	3.45479	1.32524	3.40455	5.50828	2.04243	5.68856	0.87217	0.553131	1.33776	0.071062	0.528001	0.0781161	1.08792	1.54455	0.893272	1.6701	0.959841	1.66298	-0.604686	-0.830877	0.804893	0.0201621	3.52544	2.92076	3.35064	2.51976	3.49663	4.30152	0.716728	0.736891
C7	Cyp1b1	3.24164	3.72358	4.42808	2.08809	4.29182	1.61823	3.45389	1.0567	2.78185	4.81426	1.68529	4.61956	1.02496	1.58553	1.67968	0.669803	0.723804	0.738514	1.19007	1.43449	1.37934	1.47831	1.22979	1.09179	-0.420161	-0.490199	2.05556	0.381498	3.03156	2.6114	2.03678	1.54659	2.12066	4.17622	0.0746076	0.456106
C7	Usp44	3.55448	2.86951	2.36297	0.825326	1.18643	0.425443	0.241043	0.238152	1.51927	3.51149	0.320455	1.93284	0.865422	0.945423	0.940037	0.790477	0.947749	0.818884	0.935195	0.731618	0.871995	2.03382	1.90364	0.740393	-0.0358186	-0.0018913	0.41071	0.0987535	0.490394	0.454575	0.0192631	0.0173718	0.101444	0.512154	0.0271246	0.125878
C7	Gyg	3.89453	4.27349	4.19722	2.92836	3.89389	2.49247	4.38209	2.23029	2.52098	4.00914	1.42673	4.54568	0.660984	0.787166	0.599103	0.716583	0.611465	0.628354	0.25524	1.02296	0.193977	1.85614	0.438485	1.04771	-0.851537	-0.783597	0.172565	-0.667751	3.90391	3.05237	4.37717	3.59357	4.50893	4.68149	1.83985	1.1721
C7	Degs1	3.76373	3.66773	3.86096	3.11789	3.78085	3.13647	3.98826	3.7916	2.86685	3.94858	2.38562	4.17129	0.342735	0.655779	0.696059	0.40568	0.934023	0.676263	0.651255	0.98507	0.22032	1.41653	0.282808	0.873494	-0.449451	-0.415745	0.333737	-0.241416	3.57767	3.12822	4.71825	4.3025	4.44858	4.78231	4.35584	4.11443
C7	Pdia5	2.24898	2.15681	2.10958	1.84831	2.13905	2.14775	2.10572	2.76109	1.43176	2.47978	1.288	2.64303	0.622784	0.957831	0.655382	0.69023	0.664533	0.995976	0.898229	1.00802	0.396204	1.52449	0.179764	0.677148	0.152348	-0.472541	-0.000535974	0.638949	1.58578	1.73813	3.3629	2.89036	1.73914	1.7386	3.11458	3.75353
C7	Cyr61	1.23346	1.39555	1.50124	1.63658	2.51879	0.932946	2.96806	0.979259	0.602126	2.28153	0.579826	3.1202	0.582728	1.03515	1.01976	0.569788	0.432001	0.701488	0.633279	1.43828	0.393335	1.85516	1.49896	1.55533	-0.26342	-0.0931995	3.41276	1.29351	1.0652	0.80178	1.70727	1.61407	3.61577	7.02852	0.62011	1.91362
C7	Sfrp2	7.86081	5.71121	4.93901	3.38571	3.63562	2.09181	2.68145	1.01081	3.37323	5.69635	1.36276	4.62577	0.370966	0.95148	1.16787	0.673463	0.471794	0.660092	0.444576	0.774284	0.335634	1.73154	1.24832	1.73292	-0.761936	-0.556719	-0.34423	-0.336386	2.66681	1.90487	1.21451	0.657791	2.1007	1.75647	0.434302	0.0979164
C7	Dab1	3.07939	3.67743	3.85259	2.98596	4.0533	2.65459	5.11696	2.70302	2.82996	4.13272	2.35272	4.35673	0.840249	0.734764	0.642132	0.494133	0.858156	0.820788	1.12434	1.43538	0.862899	1.08842	0.881164	1.46933	-0.848591	-0.591917	0.959853	-0.301821	3.83664	2.98805	3.619	3.02709	3.98429	4.94414	1.73504	1.43322
C7	Sema5b	2.2563	3.34094	4.17685	3.20102	5.51743	2.78332	5.24529	2.41528	3.56379	4.81576	4.03475	5.23025	0.69166	0.824893	0.941595	0.634335	0.827176	0.602341	0.757152	1.34887	0.650609	1.02817	0.355296	1.41653	-0.167913	0.282437	-0.0767618	-0.421663	3.88229	3.71438	2.82711	3.10954	4.84566	4.7689	0.874506	0.452843
C7	Jub	4.27002	3.74958	3.23321	1.81766	3.00336	1.41157	2.12117	0.632278	1.92037	3.70551	0.893852	3.59307	0.540242	0.765842	1.05223	0.613352	0.503071	0.429734	0.683853	1.20531	0.46717	1.5569	1.04936	1.52211	-0.425258	-0.315272	0.462233	0.116292	2.11356	1.68831	1.56887	1.2536	2.13894	2.60117	0.170585	0.286878
C7	Rab20	0.730656	1.47645	2.23841	0.900881	2.03658	0.2965	1.55674	1.14052	0.505834	2.47177	0.38101	2.8671	0.337229	0.641059	0.894987	0.482722	0.517373	0.430933	0.758755	1.28089	0.414517	1.35894	0.655925	1.18401	0.104812	-0.0343179	0.932441	-0.057334	1.36919	1.47401	1.05351	1.0192	1.60219	2.53463	0.371257	0.313923
C7	Atoh8	4.00867	3.48265	3.08751	1.5661	2.26306	1.07178	1.83558	0.497875	1.78698	3.24553	0.629902	3.00219	0.507398	0.858723	0.966085	0.480351	0.752984	0.750727	0.250633	1.1975	0.278948	1.08187	0.600689	1.77844	0.0994045	-0.0775103	0.868628	0.190859	0.866041	0.965445	0.540592	0.463081	1.25993	2.12856	0.0431701	0.234029
C7	Spry4	1.70001	1.89895	1.94292	1.05221	2.25686	0.877859	1.98903	0.746433	1.42366	2.94751	0.586056	3.02356	0.766235	0.740729	1.19777	0.693741	0.794266	0.485553	0.450583	0.919891	0.259606	1.28904	0.776814	1.28794	-0.383238	-0.583302	0.252023	0.00541254	1.1988	0.815557	1.59709	1.01379	1.78583	2.03785	0.126783	0.132196
C7	Tst	2.73869	2.46374	2.17203	1.30272	1.73103	1.21829	2.03314	0.907329	0.891154	2.431	0.286517	2.18007	0.800493	0.614642	0.952375	0.820125	0.865712	0.63232	0.674634	0.80319	0.377873	1.09902	0.566135	1.41214	-0.669425	-0.526738	1.54272	0.583216	1.38851	0.719084	1.70112	1.17438	1.5404	3.08312	0.227312	0.810529
C7	Bmp3	0.0664043	0.398739	1.1035	0.68294	2.45271	0.815278	2.76053	0.754829	0.265811	1.51107	0.419394	2.26635	0.593179	0.87546	0.858106	0.761557	0.884171	0.760043	0.623149	0.810057	0.377601	0.866573	0.971744	0.809685	-0.228261	-0.174813	1.00156	-0.030951	1.28173	1.05347	1.85834	1.68353	1.82105	2.82261	0.177141	0.14619
C7	Cadps2	1.75646	1.87664	1.7919	0.786092	1.43806	0.432331	1.27351	0.460258	0.983006	2.34154	0.290268	1.80551	0.627731	0.632591	0.479216	0.581294	0.785532	0.855868	0.465904	0.691746	0.278217	0.678282	1.00908	0.731472	-0.364157	0.0117403	-0.816001	-0.195694	1.24249	0.878335	1.16641	1.17815	2.71103	1.89503	0.34066	0.144967
C7	Pls3	3.19557	3.80231	4.35147	2.96434	3.7231	2.25524	3.43505	2.11113	2.21766	3.58472	1.527	3.77144	0.569949	0.456806	0.534276	0.577426	0.703247	0.765467	0.373307	0.432559	0.66783	0.701967	1.08217	0.578004	-0.500338	-0.716421	0.0625333	-0.894103	3.64216	3.14182	4.1405	3.42408	4.22936	4.2919	1.9163	1.0222
C7	Racgap1	6.13523	6.37937	6.58695	5.02096	4.61797	3.64993	2.10634	2.95794	4.981	6.76106	2.79655	5.76307	1.05595	0.697752	0.944703	0.56139	0.535483	0.756278	0.964909	0.829051	1.45953	0.70862	1.34887	0.920312	-0.419084	0.186991	0.273559	1.95968	4.02204	3.60296	1.91377	2.10076	1.455	1.72856	3.06767	5.02735
C7	Anxa11	1.2855	1.59539	1.98314	1.41295	2.01659	0.94051	1.54638	0.694687	0.818028	1.91212	0.637036	2.52972	0.615773	0.606452	0.609117	0.672298	0.479629	0.515864	0.564155	0.847388	1.14917	0.981626	1.05924	0.628789	-0.140147	-0.405826	0.750997	-0.0213541	1.24147	1.10133	1.3958	0.989972	1.35935	2.11035	0.342857	0.321503
C7	Gpc3	3.69039	4.24803	4.41978	3.82461	3.97692	3.05124	3.49021	3.16261	2.40491	4.7298	1.25557	4.23937	0.709001	0.469917	0.839163	0.710829	0.643579	0.558221	0.761239	0.600689	0.843319	0.423977	1.15017	0.65682	0.321617	-0.319415	2.36616	0.202615	1.9122	2.23381	2.89521	2.5758	2.78451	5.15067	1.38606	1.58868
C7	Isoc1	4.93259	5.34412	5.35643	4.56266	4.64709	3.79908	3.39507	3.0905	3.9032	5.38611	3.729	5.01834	1.0603	0.95034	0.897752	0.897098	0.907434	1.16068	0.404578	0.148496	0.528313	0.245739	1.05815	0.34128	-0.576164	-0.762448	0.662714	-0.18008	4.56644	3.99027	3.86848	3.10603	3.26777	3.93048	2.56217	2.38209
C7	Pard3b	2.75278	2.5418	2.20459	0.984561	1.9369	0.687735	1.00646	0.525547	1.26327	2.97906	0.405124	2.28946	0.926272	1.29333	0.746587	0.677594	0.875545	1.0828	0.229739	0.602292	0.395294	0.249557	0.7102	0.179276	-0.468936	-0.113438	0.777692	0.0395284	1.50847	1.03954	0.882166	0.768727	0.555537	1.33323	0.175038	0.214566
C7	Eya4	1.1463	0.886736	0.89358	0.324595	0.499531	0.223226	0.513832	0.129224	0.579826	1.88346	0.125239	1.29395	1.0359	1.03309	1.06956	0.748178	0.677046	1.12328	0.287657	0.742348	0.661356	0.886492	1.34235	0.711976	0.0689567	0.0714135	0.820592	0.00654635	0.724724	0.79368	0.202388	0.273801	0.408079	1.22867	0.0319081	0.0384544
C7	Hhip	2.62053	2.73993	2.50536	1.11618	0.877257	0.239188	0.199485	0.145072	1.57291	3.48957	0.162781	1.70647	1.40224	1.11099	1.12059	0.816231	0.89845	0.920111	0.283847	0.540806	0.630826	0.279361	1.46138	0.532745	-0.183909	-0.0695694	0.182772	-0.01827	0.645771	0.461862	0.175157	0.105587	0.171843	0.354616	0.048743	0.030473
C7	Bves	0.525148	1.5044	2.78129	1.2094	3.55841	1.40376	2.93599	1.05446	1.38146	3.34634	0.878615	4.43152	1.01556	0.804774	0.869881	0.561879	0.689539	1.0357	0.991893	0.991156	0.782652	0.358345	0.867291	0.886492	-0.255928	-0.089458	1.97252	0.727083	2.18014	1.92421	1.91279	1.82333	2.21507	4.18759	0.128371	0.855455
C7	Pmp22	3.1587	5.20652	5.43651	4.15878	4.86267	2.82401	4.2606	2.00068	3.43669	5.95155	2.10139	5.77065	1.14568	0.701263	1.19973	0.357862	0.521762	0.568374	0.85297	0.767442	0.249382	0.18253	0.531251	0.960772	-0.645491	-0.314481	1.13403	0.371899	3.94283	3.29734	3.61764	3.30316	3.55137	4.6854	0.840284	1.21218
C7	Egln3	2.56831	2.92218	2.76683	1.61049	2.26131	1.05547	1.50819	0.630656	1.50478	2.57554	1.08882	3.06881	0.726385	0.759375	0.676874	0.268074	0.651493	0.583982	0.352536	0.654585	0.281499	0.0455351	1.04721	0.678037	-1.44315	-0.426365	-0.0445189	0.0315275	1.7862	0.343052	0.885401	0.459036	1.03381	0.989295	0.0863078	0.117835
C7	Arid5a	0.636216	1.40777	1.37751	0.485807	0.924471	0.411906	0.629523	0.156861	0.697724	1.96211	0.246642	1.48939	0.794869	0.979978	0.722396	0.561601	0.449308	0.978036	0.227793	0.758825	0.297801	0.167841	0.685997	0.881493	-0.132148	-0.239685	0.783911	0.0384523	0.569108	0.43696	0.985675	0.745989	0.574531	1.35844	0.0766536	0.115106
C7	Serpine2	4.12905	4.45471	4.88266	3.36277	3.92045	2.47918	3.85543	2.99688	3.58651	4.79188	1.93312	3.98868	0.867416	1.29519	0.713551	0.61586	0.486469	0.787965	0.356593	0.662275	0.196375	0.258349	0.560342	0.595717	-0.761756	-0.823419	1.01398	-0.112731	3.70677	2.94502	3.74242	2.919	4.92674	5.94072	1.59579	1.48305
C7	Acpl2	2.48633	2.5603	2.66724	1.23137	2.83546	1.0114	4.29724	1.44165	1.60018	2.80643	0.896301	2.13431	0.245227	0.813566	0.721833	0.450317	0.800493	0.862308	0.300012	0.846206	0.510257	0.770593	0.309219	1.26949	-0.8053	-0.56868	-0.813246	-0.431092	2.53019	1.72489	2.13126	1.56258	4.16206	3.34882	0.634637	0.203544
C7	Ephb1	3.66104	4.34509	3.41919	1.69964	3.73515	1.72698	2.97666	0.980596	1.82107	3.71477	0.699946	3.99679	0.759281	0.810523	1.02056	0.644135	0.772017	0.812616	0.458343	0.820303	0.659004	0.882832	0.454236	1.13703	-0.451638	-0.427817	1.14087	0.185966	2.38984	1.93821	2.41449	1.98667	1.84962	2.99048	0.0843528	0.270318
C7	Creg2	0.85324	1.88019	2.18813	1.38936	3.51916	1.59194	2.88506	0.924326	0.975023	2.51406	0.698402	3.31488	0.348364	0.648113	1.11844	0.580263	0.827928	0.686181	0.321639	1.02193	0.394725	0.529588	0.389363	0.751723	-0.765011	-0.865521	1.37535	0.256373	2.51441	1.7494	2.24902	1.3835	1.55977	2.93512	0.163032	0.419405
C7	Rnaset2a	4.24524	4.94432	5.05403	4.28229	4.69433	3.62435	4.62729	3.37002	3.38939	4.79753	2.89884	5.592	0.505912	0.762731	0.650678	0.657587	0.656268	0.647261	0.296135	0.99998	0.322243	0.925158	0.18479	0.723589	-0.157376	-0.363942	0.53487	0.442233	3.80871	3.65134	4.08611	3.72217	4.28538	4.82025	2.24217	2.68441
C7	Loxl3	1.90063	1.97536	2.10179	1.10445	2.11946	0.81368	1.60846	0.614696	1.35006	2.92196	0.759942	2.97936	0.587222	0.823464	1.27716	0.598831	0.313872	0.693029	0.305831	0.858063	0.71249	0.498748	0.496455	0.845504	-0.149201	-0.194019	0.241682	0.160276	1.18335	1.03415	1.07939	0.885369	1.8557	2.09738	0.12419	0.284466
C7	Tmem63a	1.26252	1.20622	1.4159	0.844735	1.87721	0.535046	1.76481	0.679168	0.868996	2.52206	0.316928	2.62854	0.217158	0.78003	0.949109	0.703318	0.350527	0.975907	0.481578	0.916578	0.790405	0.291701	0.414613	0.839372	0.206413	-0.28112	0.964254	0.0226539	0.487777	0.694189	0.725418	0.444298	0.768853	1.73311	0.138079	0.160733
C7	Tyro3	3.48665	3.20664	2.69224	2.03001	2.69164	1.42823	2.47365	0.9538	2.15967	3.589	1.61543	2.9043	0.299733	0.822069	0.703176	0.538263	0.497146	0.794632	0.298242	0.8778	0.640434	0.395805	0.471762	0.998212	-0.371338	-0.681524	0.672275	-0.200758	2.04087	1.66953	2.55747	1.87595	1.34803	2.0203	1.69281	1.49205
C7	Col5a1	2.34911	1.64255	1.46691	0.686623	1.85851	0.665014	1.21842	0.267318	0.636382	2.11983	0.169286	1.96726	0.340094	0.729113	0.580421	0.524106	0.374995	0.830252	0.294427	0.818045	0.238417	0.268006	0.397526	1.2105	0.0725266	-0.309754	0.531644	0.0245535	0.63256	0.705086	0.98412	0.674366	0.743381	1.27502	0.223279	0.247833
C7	Notch3	3.78488	2.81622	2.22977	1.15562	2.05966	0.985675	1.54943	0.389546	1.23747	3.22118	0.3664	1.95382	0.143818	1.1956	0.846564	0.476596	0.438693	0.625112	0.434715	0.680533	0.436295	0.375282	0.373586	0.889304	-0.0827824	-0.254542	0.267148	-0.0183714	0.656728	0.573945	1.05368	0.79914	2.37717	2.64431	0.116941	0.0985694
C7	Irf1	1.43906	1.64747	1.76699	1.15242	1.31761	0.802354	1.74238	0.529712	1.18594	2.77937	0.810798	2.14438	0.415753	0.929512	0.688941	0.621908	0.62253	0.798732	0.308741	0.570618	0.353376	0.512615	0.12015	0.647034	-0.603938	-0.470857	0.647732	-0.10115	1.48756	0.88362	1.69343	1.22257	1.9979	2.64563	0.473087	0.371937
C7	Prima1	0.573037	1.21309	1.13046	0.552306	1.48693	1.23259	1.88163	0.531503	0.499875	1.61406	0.355482	1.62367	0.310899	0.969269	0.602838	0.508591	0.582793	0.876881	0.381836	1.01318	0.466318	0.31403	0.0851501	0.861242	0.0862345	-1.20137	-0.51642	0.0399078	0.712524	0.798759	2.33821	1.13684	1.72452	1.2081	0.0440527	0.0839605
C7	Ankrd43	2.41511	2.64375	3.25162	1.90555	3.51326	1.64031	2.70556	1.43853	1.94621	3.9043	1.17187	4.18343	0.695518	1.22584	1.01393	0.695306	0.793079	0.961941	0.568876	1.05715	0.40105	0.626211	0.607532	1.20911	-0.741056	-0.361333	2.13275	-0.454123	2.64027	1.89922	2.20521	1.84388	1.5216	3.65436	1.58475	1.13063
C7	Itpka	2.37367	2.29711	2.35004	0.666134	1.1266	0.601099	0.654252	0	1.23821	2.75361	0.343689	2.19273	0.473049	1.26887	1.05443	0.734704	0.750647	1.19953	0.598831	1.14622	0.222465	0.751537	0.591725	1.14842	0.0370428	-0.29372	0.518168	-0.0198351	0.683063	0.720106	0.834461	0.540741	0.0938792	0.612048	0.0386279	0.0187928
C7	Kbtbd11	4.12508	4.86888	4.56616	3.01908	4.40001	2.34499	4.48166	2.11295	3.80134	5.24854	2.5127	4.83699	0.0329224	1.32076	0.754628	0.66688	0.641441	0.982677	0.475611	0.922301	0.0577922	0.559539	0.300679	1.17163	-0.726367	-0.224751	0.108774	0.028658	3.73905	3.01268	2.90365	2.67889	3.63441	3.74318	0.448969	0.477627
C7	Trp53i13	3.64878	3.87247	3.96639	3.34887	3.64157	3.11128	3.13823	2.76186	3.07165	4.34971	2.80168	4.2221	0.443347	1.23746	1.01668	1.19177	0.558523	1.22778	0.51068	0.630826	0.185874	0.40543	0.275424	0.886304	-0.17418	0.0643715	0.806406	-0.257319	2.31137	2.13719	2.00932	2.07369	2.43231	3.23871	1.69061	1.43329
C7	Rhoc	5.40132	5.56058	5.63341	4.56677	5.21288	4.09098	4.91365	2.91426	3.79356	5.67755	3.07922	5.98955	0.690365	0.630709	1.03845	0.491053	0.398573	0.508936	0.714592	0.665809	0.411472	0.393315	0.205004	1.46545	-0.825016	-0.592837	1.0801	0.723388	4.61703	3.79201	4.66239	4.06956	4.67582	5.75592	1.47844	2.20183
C7	Ephb4	3.06994	2.48854	2.33122	1.51305	2.15133	0.939958	1.35068	0.637657	1.47869	2.88242	0.603567	2.55616	0.430655	0.990036	1.21842	0.537077	0.514628	0.750397	0.695791	0.831552	0.180477	0.793575	0.127981	1.26473	-0.309343	-0.255454	0.681526	-0.103463	1.08564	0.776293	0.925656	0.670202	0.778991	1.46052	0.230049	0.126586
C7	Mcam	1.96515	4.24471	5.62326	3.39288	4.91447	2.83776	3.47207	1.43651	3.71173	6.27455	2.11385	5.84611	0.609322	0.87453	1.14584	0.658358	0.339098	0.691022	0.529472	0.837027	0.0953367	0.707152	0.197824	1.12292	-0.69388	-0.373228	-0.280242	-0.55104	3.83898	3.1451	2.65507	2.28185	4.42966	4.14941	0.670194	0.119154
C7	Col4a1	4.47467	3.88399	3.61246	1.89831	4.03002	3.44018	3.83516	1.99173	2.41953	3.69239	1.06343	3.2294	0.527135	1.09401	0.971744	0.574451	0.700343	0.630842	0.219271	0.956418	0.59772	0.424153	0.147254	1.71796	-0.163462	-0.662199	-0.433416	-0.226675	2.13168	1.96822	3.74392	3.08172	5.52154	5.08812	1.56571	1.33903
C7	Gprc5c	2.54834	4.04986	4.77447	2.72569	4.33541	2.00368	2.65389	1.1242	3.18673	4.97249	1.68765	4.54225	1.15493	0.952723	1.19703	0.74849	0.706987	0.842172	0.3322	0.873735	0.630381	0.5124	0.279272	1.47474	-0.739494	-0.174365	0.675484	0.135244	2.29386	1.55437	1.04332	0.868959	2.01114	2.68662	0.0553302	0.190574
C7	Fxyd3	0.839261	1.01199	2.58627	1.35224	2.65511	0.736122	2.11657	0.873942	1.86064	2.99486	0.866539	4.27573	0.187895	0.0812552	0.144453	0.140916	0.0875383	0.080502	0.152206	0.946572	0.133956	1.65016	0.407261	1.6032	-0.441186	-0.109412	1.37747	0.192096	0.662216	0.221031	0.583882	0.47447	0.798991	2.17646	0.104862	0.296958
C7	Lgi4	2.0915	3.50454	4.13462	2.11985	4.43375	2.04762	3.16869	0.996931	3.71917	5.14575	2.13972	5.61987	0.157264	0.0757605	0.448109	0.00654154	0.0631782	0.0355482	0.204436	0.637516	0.125952	0.698927	0.0494123	1.51618	-0.193905	-0.0589014	1.61477	0.238332	3.24002	3.04611	1.81887	1.75997	1.52514	3.13991	0.0836903	0.322023
C7	Gli1	5.21755	5.47972	3.90339	1.83092	1.26186	0.330003	0.281642	0.104856	3.57305	6.27166	0.347533	2.99758	0.949737	0.475574	0.920826	0.519208	0.226433	0.289341	0.308295	0.662197	0.579229	0.945295	0.699387	0.85481	-0.0621768	-0.0311797	0.294264	0.0143612	0.904362	0.842185	0.154561	0.123381	0.217713	0.511977	0.249642	0.264003
C7	Espn	5.85578	6.6857	6.77653	4.95631	6.03939	4.24517	5.37376	2.88869	5.32867	7.45464	3.35682	7.36295	0.370064	0.536791	1.18141	0.329732	0.298513	0.123273	0.313134	0.98282	0.302369	0.767611	0.44094	1.52546	-0.336441	-0.278361	1.61827	0.95942	4.68825	4.35181	4.40327	4.12491	4.36312	5.9814	1.26819	2.22761
C7	Rlbp1	1.87915	4.75293	6.39391	5.33043	8.04674	6.12443	7.60133	5.32705	3.82117	6.34647	3.8193	8.58717	0.626406	0.271269	1.01954	0.0667286	0.33892	0.0638124	0.18547	0.668677	0.275641	1.14021	0.449155	1.41109	-0.676267	-0.318862	2.1112	1.82426	6.97623	6.29996	7.38646	7.0676	6.85569	8.96689	2.91457	4.73882
C7	Enpp2	1.58806	3.04591	3.98772	2.06289	4.18359	1.87469	3.66078	1.52744	2.28342	4.15381	1.38391	4.90991	0.71036	0.378231	0.877411	0.360162	1.19249	0.240872	0.178356	1.06147	0.336955	1.1487	0.424634	0.564653	-0.534327	-1.15693	1.0848	-0.277997	3.08127	2.54694	4.51023	3.35331	3.35148	4.43628	1.23548	0.957479
C7	Efna1	0.895297	1.40587	2.28531	0.770067	2.22882	1.28484	1.73555	0.456705	1.05656	2.69508	0.691454	3.46052	0.274985	0.43083	0.925545	0.787799	0.493969	0.125582	0.735963	1.17255	0.638536	1.03829	0.225604	1.19605	-0.513026	-0.66171	1.19633	-0.601468	1.77144	1.25842	1.93988	1.27818	1.61207	2.8084	0.847634	0.246166
C7	Pld2	1.49982	1.72169	1.28496	0.711479	1.28691	0.446147	1.94132	0.63302	0.489801	1.87112	0.271793	1.72225	0.158096	0.457334	0.438773	0.110155	0.44696	0.328463	0.649535	0.960302	0.421302	1.02759	0.209566	0.810057	0.156942	-0.196087	0.99063	0.0897679	0.993247	1.15019	2.06213	1.86605	1.72157	2.7122	0.164885	0.254653
