# Supplementary material for: Analysis of Müller glia specific genes and their histone modification using Hes1-promoter driven EGFP expressing mouse
Source: Sci Rep. 2017 Jun 15;7:3578. doi: 10.1038/s41598-017-03874-8 (PMC5472600; doi:10.1038/s41598-017-03874-8)
Supplement: Supplementary file 4 — Table S3 [file 41598_2017_3874_MOESM4_ESM.xlsx]

## Sheet: C1_IPA
ID	Notes	Symbol	Entrez Gene Name	Location	Type(s)	Drug(s)
Aaas		AAAS	achalasia, adrenocortical insufficiency, alacrimia	Nucleus	other
Acaa2		ACAA2	acetyl-CoA acyltransferase 2	Cytoplasm	enzyme
Acadl		ACADL	acyl-CoA dehydrogenase, long chain	Cytoplasm	enzyme
Acsl5		ACSL5	acyl-CoA synthetase long-chain family member 5	Cytoplasm	enzyme
Adk		ADK	adenosine kinase	Nucleus	kinase	adenosine kinase inhibitor, pegintron/ribavirin, PEG-interferon alfa-2a/ribavirin, nitazoxanide/peginterferon alfa-2a/ribavirin, interferon alfacon-1/ribavirin, interferon alfa-2b/ribavirin, ribavirin
AI504432		AI504432	expressed sequence AI504432	Other	other
Anln		ANLN	anillin actin binding protein	Cytoplasm	other
Anxa5		ANXA5	annexin A5	Plasma Membrane	transporter
Arhgap11a		ARHGAP11A	Rho GTPase activating protein 11A	Cytoplasm	other
Arhgap19		ARHGAP19	Rho GTPase activating protein 19	Cytoplasm	other
Asf1b		ASF1B	anti-silencing function 1B histone chaperone	Nucleus	other
Aspm		ASPM	asp (abnormal spindle) homolog, microcephaly associated (Drosophila)	Nucleus	other
Asrgl1		ASRGL1	asparaginase like 1	Cytoplasm	enzyme
Atp1a1		ATP1A1	ATPase, Na+/K+ transporting, alpha 1 polypeptide	Plasma Membrane	transporter	digoxin, trichloromethiazide, ciclopirox olamine, ethacrynic acid, reserpine/trichloromethiazide, bretylium, perphenazine, ouabain, digitoxin
Atp1b3		ATP1B3	ATPase, Na+/K+ transporting, beta 3 polypeptide	Plasma Membrane	transporter
Aurka		AURKA	aurora kinase A	Nucleus	kinase	tozasertib, MLN8054, AT-9283, danusertib, TTP607, AMG 900, ilorasertib, TAS-119
Aurkb		AURKB	aurora kinase B	Nucleus	kinase	barasertib, tozasertib, AT-9283, danusertib, GSK1070916, TTP607, AMG 900, ilorasertib, chiauranib
Bard1		BARD1	BRCA1 associated RING domain 1	Nucleus	transcription regulator
BC064078		BC064078	cDNA sequence BC064078	Other	other
Bccip		BCCIP	BRCA2 and CDKN1A interacting protein	Nucleus	other
Bcl2		BCL2	B-cell CLL/lymphoma 2	Cytoplasm	transporter	oblimersen, rasagiline, (-)-gossypol, navitoclax, gemcitabine/paclitaxel, bortezomib/paclitaxel, ABT-199, paclitaxel/trastuzumab, paclitaxel/pertuzumab/trastuzumab, lapatinib/paclitaxel, doxorubicin/paclitaxel, epirubicin/paclitaxel, paclitaxel/topotecan, paclitaxel
Brca1		BRCA1	breast cancer 1, early onset	Nucleus	transcription regulator
Brip1		BRIP1	BRCA1 interacting protein C-terminal helicase 1	Nucleus	enzyme
Bub1		BUB1	BUB1 mitotic checkpoint serine/threonine kinase	Nucleus	kinase
Casc5		CASC5	cancer susceptibility candidate 5	Nucleus	other
Ccdc34		CCDC34	coiled-coil domain containing 34	Other	other
Cchcr1		CCHCR1	coiled-coil alpha-helical rod protein 1	Cytoplasm	other
Ccna2		CCNA2	cyclin A2	Nucleus	other
Ccnf		CCNF	cyclin F	Nucleus	other
Cdc7		CDC7	cell division cycle 7	Nucleus	kinase	NMS-1116354, BMS-863233
Cdca3		CDCA3	cell division cycle associated 3	Cytoplasm	other
Cdca7		CDCA7	cell division cycle associated 7	Nucleus	other
Cdca7l		CDCA7L	cell division cycle associated 7-like	Nucleus	other
Cdca8		CDCA8	cell division cycle associated 8	Nucleus	other
Cdkn3		CDKN3	cyclin-dependent kinase inhibitor 3	Cytoplasm	phosphatase
Cdon		CDON	cell adhesion associated, oncogene regulated	Plasma Membrane	other
Cdr2		CDR2	cerebellar degeneration-related protein 2, 62kDa	Cytoplasm	other
Cenpe		CENPE	centromere protein E, 312kDa	Nucleus	other
Cenpk		CENPK	centromere protein K	Nucleus	other
Cenpl		CENPL	centromere protein L	Cytoplasm	other
Cenpn		CENPN	centromere protein N	Nucleus	other
Cenpp		CENPP	centromere protein P	Other	other
Cenpq		CENPQ	centromere protein Q	Nucleus	other
Cep55		CEP55	centrosomal protein 55kDa	Cytoplasm	other
Chaf1b		CHAF1B	chromatin assembly factor 1, subunit B (p60)	Nucleus	other
Chek1		CHEK1	checkpoint kinase 1	Nucleus	kinase	cdc25C phosphatase (211-221), LY2606368, GDC-0575, UCN-01
Chst11		CHST11	carbohydrate (chondroitin 4) sulfotransferase 11	Cytoplasm	enzyme
Ckap2l		CKAP2L	cytoskeleton associated protein 2-like	Cytoplasm	other
Cks1b		CKS1B	CDC28 protein kinase regulatory subunit 1B	Other	kinase
Cks2		CKS2	CDC28 protein kinase regulatory subunit 2	Other	kinase
Cldn12		CLDN12	claudin 12	Plasma Membrane	other
Clic1		CLIC1	chloride intracellular channel 1	Nucleus	ion channel
Clic4		CLIC4	chloride intracellular channel 4	Plasma Membrane	ion channel
Col4a5		COL4A5	collagen, type IV, alpha 5	Extracellular Space	other	collagenase clostridium histolyticum
Crym		CRYM	crystallin, mu	Cytoplasm	enzyme
Cryz		CRYZ	crystallin, zeta (quinone reductase)	Cytoplasm	enzyme
Csrp2		CSRP2	cysteine and glycine-rich protein 2	Nucleus	other
Cyp20a1		CYP20A1	cytochrome P450, family 20, subfamily A, polypeptide 1	Other	enzyme
Cyp2j6		CYP2J2	cytochrome P450, family 2, subfamily J, polypeptide 2	Cytoplasm	enzyme
Cyp39a1		CYP39A1	cytochrome P450, family 39, subfamily A, polypeptide 1	Cytoplasm	enzyme
Dars		DARS	aspartyl-tRNA synthetase	Cytoplasm	enzyme
Dek		DEK	DEK proto-oncogene	Nucleus	transcription regulator
Dennd1a		DENND1A	DENN/MADD domain containing 1A	Plasma Membrane	other
Depdc1b		DEPDC1B	DEP domain containing 1B	Cytoplasm	other
Dhfr		DHFR	dihydrofolate reductase	Nucleus	enzyme	pyrimethamine, trimethoprim, iclaprim, proguanil, methotrexate/ofatumumab, methotrexate/sirolimus/tacrolimus, pralatrexate, abatacept/methotrexate, infliximab/methotrexate, methotrexate/rituximab, 6-mercaptopurine/methotrexate/prednisone/vincristine, golimumab/methotrexate, cisplatin/doxorubicin/methotrexate, cytarabine/methotrexate, cisplatin/doxorubicin/ifosfamide/methotrexate, methotrexate/rit…
Dlgap3		DLGAP3	discs, large (Drosophila) homolog-associated protein 3	Cytoplasm	other
Dsel		DSEL	dermatan sulfate epimerase-like	Extracellular Space	enzyme
Dtl		DTL	denticleless E3 ubiquitin protein ligase homolog (Drosophila)	Nucleus	other
Dtymk		DTYMK	deoxythymidylate kinase (thymidylate kinase)	Cytoplasm	kinase
Dut		DUT	deoxyuridine triphosphatase	Nucleus	enzyme	TAS-114
E2f1		E2F1	E2F transcription factor 1	Nucleus	transcription regulator
E2f7		E2F7	E2F transcription factor 7	Nucleus	transcription regulator
E2f8		E2F8	E2F transcription factor 8	Nucleus	transcription regulator
Ect2		ECT2	epithelial cell transforming 2	Cytoplasm	other
Eef1d		EEF1D	eukaryotic translation elongation factor 1 delta (guanine nucleotide exchange protein)	Cytoplasm	translation regulator
Elovl5		ELOVL5	ELOVL fatty acid elongase 5	Cytoplasm	enzyme
Epdr1		EPDR1	ependymin related 1	Nucleus	other
Epha3		EPHA3	EPH receptor A3	Plasma Membrane	kinase	anti-EphA3 monoclonal antibody KB004
Esco2		ESCO2	establishment of sister chromatid cohesion N-acetyltransferase 2	Nucleus	enzyme
Exo1		EXO1	exonuclease 1	Nucleus	enzyme
Fancd2		FANCD2	Fanconi anemia, complementation group D2	Nucleus	other
Fen1		FEN1	flap structure-specific endonuclease 1	Nucleus	enzyme
Fgf15		FGF19	fibroblast growth factor 19	Extracellular Space	growth factor
Fhod1		Fhod1	formin homology 2 domain containing 1	Cytoplasm	other
Fignl1		FIGNL1	fidgetin-like 1	Nucleus	enzyme
Foxm1		FOXM1	forkhead box M1	Nucleus	transcription regulator
Galnt10		GALNT10	polypeptide N-acetylgalactosaminyltransferase 10	Cytoplasm	enzyme
Gas2l3		GAS2L3	growth arrest-specific 2 like 3	Other	other
Gbe1		GBE1	glucan (1,4-alpha-), branching enzyme 1	Cytoplasm	enzyme
Gins1		GINS1	GINS complex subunit 1 (Psf1 homolog)	Nucleus	other
Gins3		GINS3	GINS complex subunit 3 (Psf3 homolog)	Nucleus	other
Glrb		GLRB	glycine receptor, beta	Plasma Membrane	ion channel
Gmnn		GMNN	geminin, DNA replication inhibitor	Nucleus	transcription regulator
Gnai2		GNAI2	guanine nucleotide binding protein (G protein), alpha inhibiting activity polypeptide 2	Plasma Membrane	other
Gpsm2		GPSM2	G-protein signaling modulator 2	Nucleus	other
H1fx		H1FX	H1 histone family, member X	Nucleus	other
H2afx		H2AFX	H2A histone family, member X	Nucleus	transcription regulator
Hells		HELLS	helicase, lymphoid-specific	Nucleus	enzyme
Hist1h2bm		HIST1H2BN	histone cluster 1, H2bn	Nucleus	other
Hist1h3b		HIST1H3H	histone cluster 1, H3h	Nucleus	other
Hist1h4f		HIST1H4J	histone cluster 1, H4j	Nucleus	other
Hist1h4j		HIST1H4K	histone cluster 1, H4k	Nucleus	other
Hist1h3c		HIST2H3D	histone cluster 2, H3d	Nucleus	other
Id1		ID1	inhibitor of DNA binding 1, dominant negative helix-loop-helix protein	Nucleus	transcription regulator
Id3		ID3	inhibitor of DNA binding 3, dominant negative helix-loop-helix protein	Nucleus	transcription regulator
Incenp		INCENP	inner centromere protein antigens 135/155kDa	Nucleus	other
Itgav		ITGAV	integrin, alpha V	Plasma Membrane	ion channel	abciximab, CNTO 95, cilengitide
Itgb5		ITGB5	integrin, beta 5	Plasma Membrane	other	cilengitide
Jph1		JPH1	junctophilin 1	Plasma Membrane	other
Kcnk1		KCNK1	potassium channel, two pore domain subfamily K, member 1	Plasma Membrane	ion channel
Kdelr2		KDELR2	KDEL (Lys-Asp-Glu-Leu) endoplasmic reticulum protein retention receptor 2	Cytoplasm	other
Kif11		KIF11	kinesin family member 11	Nucleus	other
Kif15		KIF15	kinesin family member 15	Nucleus	other
Kif20a		KIF20A	kinesin family member 20A	Cytoplasm	transporter
Kif22		KIF22	kinesin family member 22	Nucleus	other
Klf13		KLF13	Kruppel-like factor 13	Nucleus	transcription regulator
Lama1		LAMA1	laminin, alpha 1	Extracellular Space	other
Lonrf3		LONRF3	LON peptidase N-terminal domain and ring finger 3	Other	other
Lsamp		LSAMP	limbic system-associated membrane protein	Plasma Membrane	other
Lsm2		LSM2	LSM2 homolog, U6 small nuclear RNA and mRNA degradation associated	Nucleus	other
Mad2l1		MAD2L1	MAD2 mitotic arrest deficient-like 1 (yeast)	Nucleus	other
Mastl		MASTL	microtubule associated serine/threonine kinase-like	Cytoplasm	kinase
Mcm4		MCM4	minichromosome maintenance complex component 4	Nucleus	enzyme
Mcm5		MCM5	minichromosome maintenance complex component 5	Nucleus	enzyme
Mcm6		MCM6	minichromosome maintenance complex component 6	Nucleus	enzyme
Me3		ME3	malic enzyme 3, NADP(+)-dependent, mitochondrial	Cytoplasm	enzyme
Met		MET	MET proto-oncogene, receptor tyrosine kinase	Plasma Membrane	kinase	crizotinib, tivantinib, cabozantinib, BMS 777607, capmatinib, onartuzumab, MGCD-265, cabozantinib/erlotinib, MSC2156119J, AMG 337, LY2875358, ARGX-111, SAR125844, volitinib, LY3164530, altiratinib, MGCD516, merestinib, EMD 1204831, MK8033
Metrn		METRN	meteorin, glial cell differentiation regulator	Extracellular Space	other
Mmp15		MMP15	matrix metallopeptidase 15 (membrane-inserted)	Extracellular Space	peptidase	marimastat
Mns1		MNS1	meiosis-specific nuclear structural 1	Cytoplasm	other
Mtap		MTAP	methylthioadenosine phosphorylase	Nucleus	enzyme
Mthfd1		MTHFD1	methylenetetrahydrofolate dehydrogenase (NADP+ dependent) 1, methenyltetrahydrofolate cyclohydrolase, formyltetrahydrofolate synthetase	Cytoplasm	enzyme
Myb		MYB	v-myb avian myeloblastosis viral oncogene homolog	Nucleus	transcription regulator
Nasp		NASP	nuclear autoantigenic sperm protein (histone-binding)	Nucleus	other
Ncapd2		NCAPD2	non-SMC condensin I complex, subunit D2	Nucleus	other
Ncapg2		NCAPG2	non-SMC condensin II complex, subunit G2	Nucleus	other
Ndc80		NDC80	NDC80 kinetochore complex component	Nucleus	other
Nde1		NDE1	nudE neurodevelopment protein 1	Nucleus	other
Nedd1		NEDD1	neural precursor cell expressed, developmentally down-regulated 1	Cytoplasm	other
Nek8		NEK8	NIMA-related kinase 8	Nucleus	kinase
Nkd1		NKD1	naked cuticle homolog 1 (Drosophila)	Other	other
Notch2		NOTCH2	notch 2	Plasma Membrane	transcription regulator
Nsl1		NSL1	NSL1, MIS12 kinetochore complex component	Nucleus	other
Nuf2		NUF2	NUF2, NDC80 kinetochore complex component	Nucleus	other
Nup37		NUP37	nucleoporin 37kDa	Nucleus	transporter
Nusap1		NUSAP1	nucleolar and spindle associated protein 1	Nucleus	other
Nxt1		NXT1	nuclear transport factor 2-like export factor 1	Nucleus	transporter
Oip5		OIP5	Opa interacting protein 5	Nucleus	other
Ormdl2		ORMDL2	ORMDL sphingolipid biosynthesis regulator 2	Cytoplasm	other
Pa2g4		PA2G4	proliferation-associated 2G4, 38kDa	Nucleus	transcription regulator
Pawr		PAWR	PRKC, apoptosis, WT1, regulator	Nucleus	transcription regulator
Pcna		PCNA	proliferating cell nuclear antigen	Nucleus	enzyme
Pdgfc		PDGFC	platelet derived growth factor C	Extracellular Space	growth factor
Pdlim5		PDLIM5	PDZ and LIM domain 5	Cytoplasm	other
Pdzrn3		PDZRN3	PDZ domain containing ring finger 3	Extracellular Space	enzyme
Peg12		Peg12	paternally expressed 12	Other	other
Pgk1		PGK1	phosphoglycerate kinase 1	Cytoplasm	kinase
Plagl1		PLAGL1	pleiomorphic adenoma gene-like 1	Nucleus	transcription regulator
Plk1		PLK1	polo-like kinase 1	Nucleus	kinase	BI 2536, volasertib, rigosertib, MK1496, NMS-1286937, TAK-960
Plk4		PLK4	polo-like kinase 4	Cytoplasm	kinase	CFI-400945
Plod1		PLOD1	procollagen-lysine, 2-oxoglutarate 5-dioxygenase 1	Cytoplasm	enzyme
Plod2		PLOD2	procollagen-lysine, 2-oxoglutarate 5-dioxygenase 2	Cytoplasm	enzyme
Polg		POLG	polymerase (DNA directed), gamma	Cytoplasm	enzyme	lamivudine/nelfinavir/stavudine, lamivudine/stavudine, lamivudine/nevirapine/stavudine, stavudine, vidarabine, zalcitabine
Ppia		PPIA	peptidylprolyl isomerase A (cyclophilin A)	Cytoplasm	enzyme	N-methyl-4-Ile-cyclosporin
Ppil1		PPIL1	peptidylprolyl isomerase (cyclophilin)-like 1	Plasma Membrane	enzyme
Ppp1r14c		PPP1R14C	protein phosphatase 1, regulatory (inhibitor) subunit 14C	Cytoplasm	other
Pprc1		PPRC1	peroxisome proliferator-activated receptor gamma, coactivator-related 1	Nucleus	transcription regulator
Prdx1		PRDX1	peroxiredoxin 1	Cytoplasm	enzyme
Prdx6		PRDX6	peroxiredoxin 6	Cytoplasm	enzyme
Prkch		PRKCH	protein kinase C, eta	Cytoplasm	kinase	ingenol mebutate
Prkci		PRKCI	protein kinase C, iota	Cytoplasm	kinase	ingenol mebutate
Ptprz1		PTPRZ1	protein tyrosine phosphatase, receptor-type, Z polypeptide 1	Plasma Membrane	phosphatase
Rad51		RAD51	RAD51 recombinase	Nucleus	enzyme
Rad51ap1		RAD51AP1	RAD51 associated protein 1	Nucleus	other
Ran		RAN	RAN, member RAS oncogene family	Nucleus	enzyme
Rarb		RARB	retinoic acid receptor, beta	Nucleus	ligand-dependent nuclear receptor	etretinate, daunorubicin/tretinoin, idarubicin/tretinoin, doxorubicin/tretinoin, adapalene, isotretinoin, tazarotene, acitretin, tretinoin, tamibarotene, alitretinoin, fenretinide
Rbbp8		RBBP8	retinoblastoma binding protein 8	Nucleus	enzyme
Rbl1		RBL1	retinoblastoma-like 1	Nucleus	transcription regulator
Recql4		RECQL4	RecQ protein-like 4	Nucleus	enzyme
Rest		REST	RE1-silencing transcription factor	Nucleus	transcription regulator
Rfc4		RFC4	replication factor C (activator 1) 4, 37kDa	Nucleus	other
Rhog		RHOG	ras homolog family member G	Cytoplasm	enzyme
Rhoq		RHOQ	ras homolog family member Q	Plasma Membrane	enzyme
Rhpn2		RHPN2	rhophilin, Rho GTPase binding protein 2	Cytoplasm	other
Rnaseh2b		RNASEH2B	ribonuclease H2, subunit B	Nucleus	enzyme
Rnf144b		RNF144B	ring finger protein 144B	Other	enzyme
Ror1		ROR1	receptor tyrosine kinase-like orphan receptor 1	Plasma Membrane	kinase
Rpn2		RPN2	ribophorin II	Cytoplasm	enzyme
Rras2		RRAS2	related RAS viral (r-ras) oncogene homolog 2	Plasma Membrane	enzyme
Rrm1		RRM1	ribonucleotide reductase M1	Nucleus	enzyme	cytarabine/fludarabine phosphate, gemcitabine/vismodegib, bortezomib/cladribine/rituximab, gemcitabine/paclitaxel, erlotinib/gemcitabine, cyclophosphamide/fludarabine phosphate/rituximab, cladribine/cytarabine/daunorubicin, gemcitabine/oxaliplatin, gemcitabine/vinorelbine, docetaxel/gemcitabine, docetaxel/gemcitabine/vincristine, cladribine/cytarabine/filgrastim, clofarabine/cyclophosphamide/etop…
Sae1		SAE1	SUMO1 activating enzyme subunit 1	Cytoplasm	enzyme
Sat1		SAT1	spermidine/spermine N1-acetyltransferase 1	Cytoplasm	enzyme
Sdc1		SDC1	syndecan 1	Plasma Membrane	enzyme
Sema5a		SEMA5A	sema domain, seven thrombospondin repeats (type 1 and type 1-like), transmembrane domain (TM) and short cytoplasmic domain, (semaphorin) 5A	Plasma Membrane	transmembrane receptor
Sipa1l1		SIPA1L1	signal-induced proliferation-associated 1 like 1	Cytoplasm	other
Slc16a1		SLC16A1	solute carrier family 16 (monocarboxylate transporter), member 1	Plasma Membrane	transporter	AZD-3965
Slc16a2		SLC16A2	solute carrier family 16, member 2 (thyroid hormone transporter)	Plasma Membrane	transporter
Slc16a3		SLC16A3	solute carrier family 16 (monocarboxylate transporter), member 3	Plasma Membrane	transporter
Slc1a4		SLC1A4	solute carrier family 1 (glutamate/neutral amino acid transporter), member 4	Plasma Membrane	transporter	riluzole
Slc30a10		SLC30A10	solute carrier family 30, member 10	Other	transporter
Smc2		SMC2	structural maintenance of chromosomes 2	Nucleus	transporter
Sntb1		SNTB1	syntrophin, beta 1 (dystrophin-associated protein A1, 59kDa, basic component 1)	Plasma Membrane	other
Sox13		SOX13	SRY (sex determining region Y)-box 13	Nucleus	transcription regulator
Spc25		SPC25	SPC25, NDC80 kinetochore complex component	Cytoplasm	other
Spon1		SPON1	spondin 1, extracellular matrix protein	Extracellular Space	other
Spry1		SPRY1	sprouty RTK signaling antagonist 1	Other	other
Stk17b		STK17B	serine/threonine kinase 17b	Nucleus	kinase
Sypl		SYPL1	synaptophysin-like 1	Plasma Membrane	transporter
Tacc3		TACC3	transforming, acidic coiled-coil containing protein 3	Nucleus	other
Tcf19		TCF19	transcription factor 19	Nucleus	transcription regulator
Tmem123		TMEM123	transmembrane protein 123	Plasma Membrane	other
Tmem165		TMEM165	transmembrane protein 165	Plasma Membrane	other
Tnfaip8		TNFAIP8	tumor necrosis factor, alpha-induced protein 8	Cytoplasm	other
Topbp1		TOPBP1	topoisomerase (DNA) II binding protein 1	Nucleus	other
Trim59		TRIM59	tripartite motif containing 59	Cytoplasm	other
Trip13		TRIP13	thyroid hormone receptor interactor 13	Cytoplasm	transcription regulator
Tspan15		TSPAN15	tetraspanin 15	Plasma Membrane	other
Ttc23		TTC23	tetratricopeptide repeat domain 23	Other	other
Ttk		TTK	TTK protein kinase	Nucleus	kinase
Tulp3		TULP3	tubby like protein 3	Extracellular Space	other
Ust		UST	uronyl-2-sulfotransferase	Cytoplasm	enzyme
Vamp3		VAMP3	vesicle-associated membrane protein 3	Plasma Membrane	other
Vim		VIM	vimentin	Cytoplasm	other
Wdhd1		WDHD1	WD repeat and HMG-box DNA binding protein 1	Nucleus	other
Wdr76		WDR76	WD repeat domain 76	Nucleus	other
Yap1		YAP1	Yes-associated protein 1	Nucleus	transcription regulator
Zfp367		ZNF367	zinc finger protein 367	Nucleus	transcription regulator
Tubb2c
Thoc4
Ccdc99
Sgol2
Gpr124
Lrdd

## Sheet: C2_IPA
ID	Notes	Symbol	Entrez Gene Name	Location	Type(s)	Drug(s)
Adamts1		ADAMTS1	ADAM metallopeptidase with thrombospondin type 1 motif, 1	Extracellular Space	peptidase
Car2		CA2	carbonic anhydrase II	Cytoplasm	enzyme	ethoxyzolamide, dichlorphenamide, phentermine/topiramate, brimonidine/brinzolamide, methazolamide, diazoxide, hydrochlorothiazide, acetazolamide, trichloromethiazide, dorzolamide, chlorothiazide, dorzolamide/timolol, brinzolamide, chlorothiazide/reserpine, quinethazone, chlorthalidone, benzthiazide, sulfacetamide, topiramate
Caskin2		CASKIN2	CASK interacting protein 2	Cytoplasm	other
Cdc14a		CDC14A	cell division cycle 14A	Nucleus	phosphatase
Cdca2		CDCA2	cell division cycle associated 2	Nucleus	other
Cdh11		CDH11	cadherin 11, type 2, OB-cadherin (osteoblast)	Plasma Membrane	other
Cdh2		CDH2	cadherin 2, type 1, N-cadherin (neuronal)	Plasma Membrane	other	N-ac-CHAVC-NH2
Cdkn2c		CDKN2C	cyclin-dependent kinase inhibitor 2C (p18, inhibits CDK4)	Nucleus	transcription regulator
Ckb		CKB	creatine kinase, brain	Cytoplasm	kinase
Cklf		CKLF	chemokine-like factor	Extracellular Space	cytokine
Cxcr4		CXCR4	chemokine (C-X-C motif) receptor 4	Plasma Membrane	G-protein coupled receptor	cladribine/cytarabine/filgrastim/idarubicin/plerixafor, POL6326, BL-8040, plerixafor
Dbf4		DBF4	DBF4 zinc finger	Nucleus	kinase
Dbi		DBI	diazepam binding inhibitor (GABA receptor modulator, acyl-CoA binding protein)	Cytoplasm	other
Dkk3		DKK3	dickkopf WNT signaling pathway inhibitor 3	Extracellular Space	cytokine
Dnajc9		DNAJC9	DnaJ (Hsp40) homolog, subfamily C, member 9	Nucleus	other
Dtx4		DTX4	deltex 4, E3 ubiquitin ligase	Cytoplasm	other
Dusp6		DUSP6	dual specificity phosphatase 6	Cytoplasm	phosphatase
Eno1		ENO1	enolase 1, (alpha)	Cytoplasm	enzyme
Erf		ERF	Ets2 repressor factor	Nucleus	transcription regulator
Etv1		ETV1	ets variant 1	Nucleus	transcription regulator
Fgf9		FGF9	fibroblast growth factor 9	Extracellular Space	growth factor
Fzd5		FZD5	frizzled class receptor 5	Plasma Membrane	G-protein coupled receptor
Gas1		GAS1	growth arrest-specific 1	Plasma Membrane	other
Gcat		GCAT	glycine C-acetyltransferase	Cytoplasm	enzyme
Gli3		GLI3	GLI family zinc finger 3	Nucleus	transcription regulator
Glul		GLUL	glutamate-ammonia ligase	Cytoplasm	enzyme
Gpr37		GPR37	G protein-coupled receptor 37 (endothelin receptor type B-like)	Plasma Membrane	G-protein coupled receptor
Grid2		GRID2	glutamate receptor, ionotropic, delta 2	Plasma Membrane	ion channel
H2afz		H2AFZ	H2A histone family, member Z	Nucleus	other
Hes5		HES5	hes family bHLH transcription factor 5	Nucleus	other
Hey2		HEY2	hes-related family bHLH transcription factor with YRPW motif 2	Nucleus	transcription regulator
Hist1h1a		Hist1h1a	histone cluster 1, H1a	Nucleus	other
Hist1h1b		Hist1h1b	histone cluster 1, H1b	Nucleus	other
Hist1h3d		HIST1H3A	histone cluster 1, H3a	Nucleus	other
Hist1h3a		HIST1H3D	histone cluster 1, H3d	Nucleus	other
Hist1h3h		HIST1H3E	histone cluster 1, H3e	Nucleus	other
Hist1h3i		HIST1H3F	histone cluster 1, H3f	Nucleus	other
Hist1h3g		HIST1H3J	histone cluster 1, H3j	Nucleus	other
Hist1h4d		HIST1H4A	histone cluster 1, H4a	Nucleus	other
Hist1h4b		HIST2H4A	histone cluster 2, H4a	Nucleus	other
Hist1h4a		HIST2H4B	histone cluster 2, H4b	Nucleus	other
Hist1h4i		HIST4H4	histone cluster 4, H4	Nucleus	other
Hmgb2		HMGB2	high mobility group box 2	Nucleus	transcription regulator
Itgb8		ITGB8	integrin, beta 8	Plasma Membrane	other
Kdr		KDR	kinase insert domain receptor	Plasma Membrane	kinase	AEE 788, sunitinib, cediranib, pazopanib, axitinib, tesevatinib, CEP 7055, brivanib alaninate, CHIR-265, lenvatinib, tivozanib, motesanib, OSI-930, telatinib, ramucirumab, cabozantinib, nintedanib, regorafenib, bortezomib/sorafenib, lapatinib/pazopanib, dexamethasone/lenalidomide/sorafenib, bevacizumab/sorafenib, MGCD-265, cabozantinib/erlotinib, famitinib, lucitanib, paclitaxel/ramucirumab, doce…
Kif18a		KIF18A	kinesin family member 18A	Cytoplasm	enzyme
Klf6		KLF6	Kruppel-like factor 6	Nucleus	transcription regulator
Kntc1		KNTC1	kinetochore associated 1	Nucleus	other
Lmnb1		LMNB1	lamin B1	Nucleus	other
Mcm2		MCM2	minichromosome maintenance complex component 2	Nucleus	enzyme
Mcm7		MCM7	minichromosome maintenance complex component 7	Nucleus	enzyme
Nlgn1		NLGN1	neuroligin 1	Plasma Membrane	enzyme
Nrarp		NRARP	NOTCH-regulated ankyrin repeat protein	Nucleus	transcription regulator
Nrp1		NRP1	neuropilin 1	Plasma Membrane	transmembrane receptor
Pde3b		PDE3B	phosphodiesterase 3B, cGMP-inhibited	Cytoplasm	enzyme	dyphylline, nitroglycerin, medorinone, aminophylline, cilostazol, dipyridamole, amrinone, tolbutamide, theophylline, pentoxifylline
Pfn2		PFN2	profilin 2	Cytoplasm	other
Ppap2b		PPAP2B	phosphatidic acid phosphatase type 2B	Plasma Membrane	phosphatase
Prr11		PRR11	proline rich 11	Other	other
Ptbp1		PTBP1	polypyrimidine tract binding protein 1	Nucleus	enzyme
Ranbp1		RANBP1	RAN binding protein 1	Nucleus	other
Rhbdl3		RHBDL3	rhomboid, veinlet-like 3 (Drosophila)	Plasma Membrane	peptidase
Slc2a1		SLC2A1	solute carrier family 2 (facilitated glucose transporter), member 1	Plasma Membrane	transporter
Slc35f1		SLC35F1	solute carrier family 35, member F1	Other	other
Slitrk2		SLITRK2	SLIT and NTRK-like family, member 2	Plasma Membrane	other
Smc4		SMC4	structural maintenance of chromosomes 4	Nucleus	transporter
Sorcs1		SORCS1	sortilin-related VPS10 domain containing receptor 1	Plasma Membrane	transporter
Sox8		SOX8	SRY (sex determining region Y)-box 8	Nucleus	transcription regulator
Spred1		SPRED1	sprouty-related, EVH1 domain containing 1	Plasma Membrane	other
Srd5a1		SRD5A1	steroid-5-alpha-reductase, alpha polypeptide 1 (3-oxo-5 alpha-steroid delta 4-dehydrogenase alpha 1)	Cytoplasm	enzyme	dutasteride/tamsulosin, 5-alpha-reductase inhibitor, ethinyl estradiol/levonorgestrel, levonorgestrel, finasteride, dutasteride
Stt3a		STT3A	STT3A, subunit of the oligosaccharyltransferase complex (catalytic)	Plasma Membrane	enzyme
Syt11		SYT11	synaptotagmin XI	Cytoplasm	transporter
Tgfb2		TGFB2	transforming growth factor, beta 2	Extracellular Space	growth factor	trabedersen, dalantercept
Tmpo		TMPO	thymopoietin	Nucleus	other
Tmtc2		TMTC2	transmembrane and tetratricopeptide repeat containing 2	Cytoplasm	other
Ttyh1		TTYH1	tweety family member 1	Plasma Membrane	ion channel
Ung		UNG	uracil DNA glycosylase	Nucleus	enzyme
Usp1		USP1	ubiquitin specific peptidase 1	Cytoplasm	peptidase
Utp14b		UTP14C	UTP14, U3 small nucleolar ribonucleoprotein, homolog C (yeast)	Nucleus	other
Vsx2		VSX2	visual system homeobox 2	Nucleus	transcription regulator
Wee1		WEE1	WEE1 G2 checkpoint kinase	Nucleus	kinase	MK 1775
Wwtr1		WWTR1	WW domain containing transcription regulator 1	Nucleus	transcription regulator
Zfp36l2		ZFP36L2	ZFP36 ring finger protein-like 2	Nucleus	transcription regulator
Zhx2		ZHX2	zinc fingers and homeoboxes 2	Nucleus	transcription regulator
Zranb3		ZRANB3	zinc finger, RAN-binding domain containing 3	Nucleus	enzyme
Zwilch		ZWILCH	zwilch kinetochore protein	Nucleus	other
Rad51l1

## Sheet: C3_IPA
ID	Notes	Symbol	Entrez Gene Name	Location	Type(s)	Drug(s)
Ccnd1		CCND1	cyclin D1	Nucleus	transcription regulator	arsenic trioxide/tretinoin, arsenic trioxide/daunorubicin/tretinoin, arsenic trioxide/gemtuzumab ozogamicin/tretinoin, arsenic trioxide/idarubicin/tretinoin, arsenic trioxide
Cdh20		CDH20	cadherin 20, type 2	Plasma Membrane	other
Col2a1		COL2A1	collagen, type II, alpha 1	Extracellular Space	other	collagenase clostridium histolyticum
Ctdsp1		CTDSP1	CTD (carboxy-terminal domain, RNA polymerase II, polypeptide A) small phosphatase 1	Nucleus	phosphatase
Dusp16		DUSP16	dual specificity phosphatase 16	Nucleus	phosphatase
Fjx1		FJX1	four jointed box 1	Extracellular Space	other
Fzd1		FZD1	frizzled class receptor 1	Plasma Membrane	G-protein coupled receptor
Fzd7		FZD7	frizzled class receptor 7	Plasma Membrane	G-protein coupled receptor
Gli2		GLI2	GLI family zinc finger 2	Nucleus	transcription regulator
Gpc6		GPC6	glypican 6	Plasma Membrane	transmembrane receptor
Hes1		HES1	hes family bHLH transcription factor 1	Nucleus	transcription regulator
Id2		ID2	inhibitor of DNA binding 2, dominant negative helix-loop-helix protein	Nucleus	transcription regulator
Irs1		IRS1	insulin receptor substrate 1	Cytoplasm	enzyme
Irx5		Irx5	Iroquois related homeobox 5 (Drosophila)	Nucleus	other
Lfng		LFNG	LFNG O-fucosylpeptide 3-beta-N-acetylglucosaminyltransferase	Cytoplasm	enzyme
Lhx2		LHX2	LIM homeobox 2	Nucleus	transcription regulator
Lrrtm1		LRRTM1	leucine rich repeat transmembrane neuronal 1	Plasma Membrane	other
Nfia		NFIA	nuclear factor I/A	Nucleus	transcription regulator
Plxnc1		PLXNC1	plexin C1	Plasma Membrane	transmembrane receptor
Pou3f2		POU3F2	POU class 3 homeobox 2	Nucleus	transcription regulator
Sox2		SOX2	SRY (sex determining region Y)-box 2	Nucleus	transcription regulator
Sox9		SOX9	SRY (sex determining region Y)-box 9	Nucleus	transcription regulator
Stc2		STC2	stanniocalcin 2	Extracellular Space	other
Tmem132e		TMEM132E	transmembrane protein 132E	Other	other
Tpbg		TPBG	trophoblast glycoprotein	Plasma Membrane	other
Zfp36l1		ZFP36L1	ZFP36 ring finger protein-like 1	Nucleus	transcription regulator
Zic1		ZIC1	Zic family member 1	Nucleus	transcription regulator

## Sheet: C4_IPA
ID	Notes	Symbol	Entrez Gene Name	Location	Type(s)	Drug(s)
Acot11		ACOT11	acyl-CoA thioesterase 11	Cytoplasm	enzyme
Ada		ADA	adenosine deaminase	Cytoplasm	enzyme	pentostatin, aspirin/dipyridamole/telmisartan, cyclophosphamide/pentostatin/rituximab, pentostatin/rituximab, alemtuzumab/pentostatin, adenosine deaminase inhibitor, dipyridamole, aspirin/dipyridamole, vidarabine
Adam12		ADAM12	ADAM metallopeptidase domain 12	Plasma Membrane	peptidase
Aldh1a7		Aldh1a7	aldehyde dehydrogenase family 1, subfamily A7	Cytoplasm	enzyme
Anxa2		ANXA2	annexin A2	Plasma Membrane	other
Apod		APOD	apolipoprotein D	Extracellular Space	transporter
Arpc1b		ARPC1B	actin related protein 2/3 complex, subunit 1B, 41kDa	Cytoplasm	other
Ass1		ASS1	argininosuccinate synthase 1	Cytoplasm	enzyme
Axl		AXL	AXL receptor tyrosine kinase	Plasma Membrane	kinase	cabozantinib, cabozantinib/erlotinib, MGCD516, gilteritinib
BC026585		BC026585	cDNA sequence BC026585	Cytoplasm	enzyme
Bcam		BCAM	basal cell adhesion molecule (Lutheran blood group)	Plasma Membrane	transmembrane receptor
BC030867		C17orf53	chromosome 17 open reading frame 53	Other	other
C1qtnf6		C1QTNF6	C1q and tumor necrosis factor related protein 6	Extracellular Space	other
Casp7		CASP7	caspase 7, apoptosis-related cysteine peptidase	Cytoplasm	peptidase
Casp8		CASP8	caspase 8, apoptosis-related cysteine peptidase	Nucleus	peptidase
Cdc42ep1		CDC42EP1	CDC42 effector protein (Rho GTPase binding) 1	Extracellular Space	other
Chrdl1		CHRDL1	chordin-like 1	Extracellular Space	other
Chst3		CHST3	carbohydrate (chondroitin 6) sulfotransferase 3	Cytoplasm	enzyme
Col18a1		COL18A1	collagen, type XVIII, alpha 1	Extracellular Space	other	collagenase clostridium histolyticum
Col9a2		COL9A2	collagen, type IX, alpha 2	Extracellular Space	other	collagenase clostridium histolyticum
Col9a3		COL9A3	collagen, type IX, alpha 3	Extracellular Space	other	collagenase clostridium histolyticum
Crabp2		CRABP2	cellular retinoic acid binding protein 2	Cytoplasm	transporter
Cxcl16		CXCL16	chemokine (C-X-C motif) ligand 16	Extracellular Space	cytokine
Cyba		CYBA	cytochrome b-245, alpha polypeptide	Cytoplasm	enzyme
Cyp2j9		Cyp2j9	cytochrome P450, family 2, subfamily j, polypeptide 9	Cytoplasm	enzyme
Dapp1		DAPP1	dual adaptor of phosphotyrosine and 3-phosphoinositides	Cytoplasm	other
Dcbld2		DCBLD2	discoidin, CUB and LCCL domain containing 2	Plasma Membrane	other
Dgkz		DGKZ	diacylglycerol kinase, zeta	Cytoplasm	kinase
Dock1		DOCK1	dedicator of cytokinesis 1	Cytoplasm	other
Egfl7		EGFL7	EGF-like-domain, multiple 7	Extracellular Space	other
Eln		ELN	elastin	Extracellular Space	other
Emilin1		EMILIN1	elastin microfibril interfacer 1	Extracellular Space	other
Entpd2		ENTPD2	ectonucleoside triphosphate diphosphohydrolase 2	Cytoplasm	enzyme
Erbb2		ERBB2	erb-b2 receptor tyrosine kinase 2	Plasma Membrane	kinase	trastuzumab, BMS-599626, varlitinib, tesevatinib, CP-724,714, afatinib, pertuzumab, ertumaxomab, sapitinib, trastuzumab emtansine, lapatinib/pazopanib, lapatinib/letrozole, paclitaxel/trastuzumab, capecitabine/lapatinib, cyclophosphamide/docetaxel/epirubicin/5-fluorouracil/trastuzumab, docetaxel/trastuzumab, paclitaxel/pertuzumab/trastuzumab, trastuzumab/vinorelbine, capecitabine/trastuzumab, lap…
Evc		EVC	Ellis van Creveld protein	Cytoplasm	other
Fanca		FANCA	Fanconi anemia, complementation group A	Nucleus	other
Fanci		FANCI	Fanconi anemia, complementation group I	Nucleus	other
Fat1		FAT1	FAT atypical cadherin 1	Plasma Membrane	other
Fbln1		FBLN1	fibulin 1	Extracellular Space	other
Fgfr1		FGFR1	fibroblast growth factor receptor 1	Plasma Membrane	kinase	pazopanib, nintedanib, regorafenib, bortezomib/sorafenib, dexamethasone/lenalidomide/sorafenib, GSK3052230, lucitanib, cytarabine/idarubicin/sorafenib, 5-azacytidine/sorafenib, decitabine/sorafenib, debio 1347, ARQ 087, sulfatinib, sorafenib
Fkbp10		FKBP10	FK506 binding protein 10, 65 kDa	Cytoplasm	enzyme
Fn1		FN1	fibronectin 1	Extracellular Space	enzyme	ocriplasmin, L19-IL2 monoclonal antibody-cytokine fusion protein
Foxj1		FOXJ1	forkhead box J1	Nucleus	transcription regulator
Gjc1		GJC1	gap junction protein, gamma 1, 45kDa	Plasma Membrane	ion channel
Gltp		GLTP	glycolipid transfer protein	Cytoplasm	transporter
Gpx3		GPX3	glutathione peroxidase 3	Extracellular Space	enzyme
Gstm3		Gstm3	glutathione S-transferase, mu 3	Cytoplasm	enzyme
Hapln3		HAPLN3	hyaluronan and proteoglycan link protein 3	Extracellular Space	other
Heyl		HEYL	hes-related family bHLH transcription factor with YRPW motif-like	Nucleus	transcription regulator
Hopx		HOPX	HOP homeobox	Nucleus	transcription regulator
Ide		IDE	insulin-degrading enzyme	Extracellular Space	peptidase	bacitracin
Ifi30		IFI30	interferon, gamma-inducible protein 30	Cytoplasm	enzyme
Ifitm2		IFITM2	interferon induced transmembrane protein 2	Other	other
Insl6		INSL6	insulin-like 6	Extracellular Space	other
Itga5		ITGA5	integrin, alpha 5 (fibronectin receptor, alpha polypeptide)	Plasma Membrane	transmembrane receptor
Itga9		ITGA9	integrin, alpha 9	Plasma Membrane	other
Kcnn4		KCNN4	potassium channel, calcium activated intermediate/small conductance subfamily N alpha, member 4	Plasma Membrane	ion channel	betamethasone/clotrimazole, clotrimazole, senicapoc
Etl4		KIAA1217	KIAA1217	Cytoplasm	other
Krt15		KRT15	keratin 15, type I	Cytoplasm	other
Krt19		KRT19	keratin 19, type I	Cytoplasm	other
Lgals1		LGALS1	lectin, galactoside-binding, soluble, 1	Extracellular Space	other
Lsr		LSR	lipolysis stimulated lipoprotein receptor	Nucleus	transcription regulator
Marveld1		MARVELD1	MARVEL domain containing 1	Other	other
Mcm10		MCM10	minichromosome maintenance complex component 10	Nucleus	other
Mfge8		MFGE8	milk fat globule-EGF factor 8 protein	Extracellular Space	other
Mki67		MKI67	marker of proliferation Ki-67	Nucleus	other
Mybl2		MYBL2	v-myb avian myeloblastosis viral oncogene homolog-like 2	Nucleus	transcription regulator
Myh14		MYH14	myosin, heavy chain 14, non-muscle	Extracellular Space	other
Ncald		NCALD	neurocalcin delta	Cytoplasm	other
Nrbp2		Nrbp2	nuclear receptor binding protein 2	Cytoplasm	other
Nwd1		NWD1	NACHT and WD repeat domain containing 1	Other	other
Oaf		OAF	out at first homolog	Cytoplasm	other
Pbxip1		PBXIP1	pre-B-cell leukemia homeobox interacting protein 1	Nucleus	transcription regulator
Pde2a		PDE2A	phosphodiesterase 2A, cGMP-stimulated	Cytoplasm	enzyme
Pdlim4		PDLIM4	PDZ and LIM domain 4	Plasma Membrane	other
Pemt		PEMT	phosphatidylethanolamine N-methyltransferase	Cytoplasm	enzyme
Phgdh		PHGDH	phosphoglycerate dehydrogenase	Cytoplasm	enzyme
Pir		PIR	pirin (iron-binding nuclear protein)	Nucleus	transcription regulator
Pkn3		PKN3	protein kinase N3	Nucleus	kinase
Plce1		PLCE1	phospholipase C, epsilon 1	Cytoplasm	enzyme
Plp2		PLP2	proteolipid protein 2 (colonic epithelium-enriched)	Cytoplasm	transporter
Pole		POLE	polymerase (DNA directed), epsilon, catalytic subunit	Nucleus	enzyme	nelarabine, bortezomib/cladribine/rituximab, gemcitabine/paclitaxel, cladribine/cytarabine/daunorubicin, gemcitabine/oxaliplatin, gemcitabine/vinorelbine, docetaxel/gemcitabine, docetaxel/gemcitabine/vincristine, cladribine/cytarabine/filgrastim, clofarabine/cyclophosphamide/etoposide, capecitabine/gemcitabine, gemcitabine/oxaliplatin/paclitaxel, cladribine/cytarabine/filgrastim/mitoxantrone, clo…
Pon3		PON3	paraoxonase 3	Extracellular Space	enzyme
Prkcdbp		PRKCDBP	protein kinase C, delta binding protein	Cytoplasm	other
Rbm20		RBM20	RNA binding motif protein 20	Nucleus	other
Rbp1		RBP1	retinol binding protein 1, cellular	Extracellular Space	transporter
Rbp7		RBP7	retinol binding protein 7, cellular	Cytoplasm	other
Rcn3		RCN3	reticulocalbin 3, EF-hand calcium binding domain	Cytoplasm	other
Rhoj		RHOJ	ras homolog family member J	Cytoplasm	enzyme
Rin3		RIN3	Ras and Rab interactor 3	Cytoplasm	other
Rnaset2b		RNASET2	ribonuclease T2	Cytoplasm	enzyme
Sardh		SARDH	sarcosine dehydrogenase	Cytoplasm	enzyme
Scara3		SCARA3	scavenger receptor class A, member 3	Plasma Membrane	transmembrane receptor
Selenbp1		SELENBP1	selenium binding protein 1	Cytoplasm	other
Sema3b		SEMA3B	sema domain, immunoglobulin domain (Ig), short basic domain, secreted, (semaphorin) 3B	Extracellular Space	other
Sh2d3c		SH2D3C	SH2 domain containing 3C	Cytoplasm	other
Sh3d19		SH3D19	SH3 domain containing 19	Plasma Membrane	other
Slc12a4		SLC12A4	solute carrier family 12 (potassium/chloride transporter), member 4	Plasma Membrane	transporter	bumetanide
Slc12a7		SLC12A7	solute carrier family 12 (potassium/chloride transporter), member 7	Plasma Membrane	transporter
Slc29a1		SLC29A1	solute carrier family 29 (equilibrative nucleoside transporter), member 1	Plasma Membrane	transporter
Slc2a4		SLC2A4	solute carrier family 2 (facilitated glucose transporter), member 4	Plasma Membrane	transporter
Slc43a3		SLC43A3	solute carrier family 43, member 3	Extracellular Space	other
Slc9a3r1		SLC9A3R1	solute carrier family 9, subfamily A (NHE3, cation proton antiporter 3), member 3 regulator 1	Plasma Membrane	other
Sorbs3		SORBS3	sorbin and SH3 domain containing 3	Cytoplasm	other
Spata13		SPATA13	spermatogenesis associated 13	Plasma Membrane	other
Spink2		Spink2	serine peptidase inhibitor, Kazal type 2	Cytoplasm	other
Steap3		STEAP3	STEAP family member 3, metalloreductase	Cytoplasm	transporter
Sulf1		SULF1	sulfatase 1	Cytoplasm	enzyme
Tcirg1		TCIRG1	T-cell, immune regulator 1, ATPase, H+ transporting, lysosomal V0 subunit A3	Plasma Membrane	enzyme
Trf		TF	transferrin	Extracellular Space	transporter	ferric carboxymaltose
Tgm2		TGM2	transglutaminase 2	Cytoplasm	enzyme
Timp3		TIMP3	TIMP metallopeptidase inhibitor 3	Extracellular Space	other
Tmem37		TMEM37	transmembrane protein 37	Plasma Membrane	ion channel
Tmprss5		TMPRSS5	transmembrane protease, serine 5	Plasma Membrane	peptidase
Tnni3		TNNI3	troponin I type 3 (cardiac)	Cytoplasm	transporter
Tox2		TOX2	TOX high mobility group box family member 2	Nucleus	transcription regulator
Tppp3		TPPP3	tubulin polymerization-promoting protein family member 3	Cytoplasm	other
Trip6		TRIP6	thyroid hormone receptor interactor 6	Extracellular Space	cytokine
Trpm4		TRPM4	transient receptor potential cation channel, subfamily M, member 4	Plasma Membrane	ion channel
Tubb6		TUBB6	tubulin, beta 6 class V	Cytoplasm	other	brentuximab vedotin
Vangl1		VANGL1	VANGL planar cell polarity protein 1	Cytoplasm	other
Wdr62		WDR62	WD repeat domain 62	Nucleus	other
Wipf1		WIPF1	WAS/WASL interacting protein family, member 1	Cytoplasm	other
Ng23
BC048355

## Sheet: C5_IPA
ID	Notes	Symbol	Entrez Gene Name	Location	Type(s)	Drug(s)
Abcg2		ABCG2	ATP-binding cassette, sub-family G (WHITE), member 2 (Junior blood group)	Plasma Membrane	transporter
Acot1		Acot1	acyl-CoA thioesterase 1	Cytoplasm	enzyme
Acot2		ACOT2	acyl-CoA thioesterase 2	Cytoplasm	enzyme
Adam11		ADAM11	ADAM metallopeptidase domain 11	Plasma Membrane	peptidase
Adam23		ADAM23	ADAM metallopeptidase domain 23	Plasma Membrane	peptidase
Adss		ADSS	adenylosuccinate synthase	Cytoplasm	enzyme	adenylosuccinate synthetase inhibitor
Aldh1a1		ALDH1A1	aldehyde dehydrogenase 1 family, member A1	Cytoplasm	enzyme	disulfiram, chlorpropamide
Alg8		ALG8	ALG8, alpha-1,3-glucosyltransferase	Cytoplasm	enzyme
Anxa6		ANXA6	annexin A6	Plasma Membrane	ion channel
Apitd1		APITD1/APITD1-CORT	apoptosis-inducing, TAF9-like domain 1	Nucleus	enzyme
Arhgap18		ARHGAP18	Rho GTPase activating protein 18	Cytoplasm	other
Arhgef10		ARHGEF10	Rho guanine nucleotide exchange factor (GEF) 10	Cytoplasm	enzyme
Arhgef3		ARHGEF3	Rho guanine nucleotide exchange factor (GEF) 3	Cytoplasm	other
Arsb		ARSB	arylsulfatase B	Cytoplasm	enzyme
Atad2		ATAD2	ATPase family, AAA domain containing 2	Nucleus	enzyme
Atic		ATIC	5-aminoimidazole-4-carboxamide ribonucleotide formyltransferase/IMP cyclohydrolase	Cytoplasm	enzyme	gemcitabine/pemetrexed, pemetrexed
B2m		B2M	beta-2-microglobulin	Plasma Membrane	transmembrane receptor
B3galnt1		B3GALNT1	beta-1,3-N-acetylgalactosaminyltransferase 1 (globoside blood group)	Cytoplasm	enzyme
Bag2		BAG2	BCL2-associated athanogene 2	Cytoplasm	other
Bak1		BAK1	BCL2-antagonist/killer 1	Cytoplasm	other
Bcl2l12		BCL2L12	BCL2-like 12 (proline rich)	Nucleus	other
Birc5		BIRC5	baculoviral IAP repeat containing 5	Cytoplasm	other
Bola3		BOLA3	bolA family member 3	Other	other
Bub1b		BUB1B	BUB1 mitotic checkpoint serine/threonine kinase B	Nucleus	kinase
Cast		CAST	calpastatin	Cytoplasm	peptidase
Ccbl2		CCBL2	cysteine conjugate-beta lyase 2	Cytoplasm	enzyme
Ccnb1		CCNB1	cyclin B1	Cytoplasm	kinase
Ccnb2		CCNB2	cyclin B2	Cytoplasm	other
Ccne1		CCNE1	cyclin E1	Nucleus	transcription regulator
Cd44		CD44	CD44 molecule (Indian blood group)	Plasma Membrane	enzyme
Cd9		CD9	CD9 molecule	Plasma Membrane	other
Cdc20		CDC20	cell division cycle 20	Nucleus	other
Cdc25c		CDC25C	cell division cycle 25C	Nucleus	phosphatase
Cdc6		CDC6	cell division cycle 6	Nucleus	other
Cdca5		CDCA5	cell division cycle associated 5	Cytoplasm	other
Cdk2		CDK2	cyclin-dependent kinase 2	Nucleus	kinase	roscovitine, BMS-387032, CaM kinase II inhibitor, dinaciclib, milciclib, SB-1317, roniciclib, alvocidib
Cdt1		CDT1	chromatin licensing and DNA replication factor 1	Nucleus	other
Cenpa		CENPA	centromere protein A	Nucleus	other
Cenpf		CENPF	centromere protein F, 350/400kDa	Nucleus	other
Cenph		Cenph	centromere autoantigen H	Nucleus	other
Cenpi		CENPI	centromere protein I	Nucleus	other
Cenpm		CENPM	centromere protein M	Cytoplasm	other
Chaf1a		CHAF1A	chromatin assembly factor 1, subunit A (p150)	Nucleus	other
Chek2		CHEK2	checkpoint kinase 2	Nucleus	kinase
Ckap2		CKAP2	cytoskeleton associated protein 2	Cytoplasm	other
Clrn1		CLRN1	clarin 1	Plasma Membrane	other
Clspn		CLSPN	claspin	Nucleus	other
Cmtm3		CMTM3	CKLF-like MARVEL transmembrane domain containing 3	Extracellular Space	cytokine
Cnp		CNP	2',3'-cyclic nucleotide 3' phosphodiesterase	Cytoplasm	enzyme
Cntn6		CNTN6	contactin 6	Plasma Membrane	enzyme
Cobl		COBL	cordon-bleu WH2 repeat protein	Plasma Membrane	other
Col23a1		COL23A1	collagen, type XXIII, alpha 1	Plasma Membrane	other	collagenase clostridium histolyticum
Col9a1		COL9A1	collagen, type IX, alpha 1	Extracellular Space	other	collagenase clostridium histolyticum
Cox4i2		COX4I2	cytochrome c oxidase subunit IV isoform 2 (lung)	Cytoplasm	enzyme
Cp		CP	ceruloplasmin (ferroxidase)	Extracellular Space	enzyme
Creb5		CREB5	cAMP responsive element binding protein 5	Nucleus	transcription regulator
Crip2		Crip2	cysteine rich protein 2	Plasma Membrane	other
Crtap		Crtap	cartilage associated protein	Other	other
Csf1		CSF1	colony stimulating factor 1 (macrophage)	Extracellular Space	cytokine
Csrp1		CSRP1	cysteine and glycine-rich protein 1	Nucleus	other
Ctdspl		Ctdspl	CTD (carboxy-terminal domain, RNA polymerase II, polypeptide A) small phosphatase-like	Cytoplasm	other
Cth		CTH	cystathionine gamma-lyase	Cytoplasm	enzyme
Ctsc		CTSC	cathepsin C	Cytoplasm	peptidase
Cyp7b1		CYP7B1	cytochrome P450, family 7, subfamily B, polypeptide 1	Cytoplasm	enzyme
Dapl1		DAPL1	death associated protein-like 1	Other	other
Ddit4l		DDIT4L	DNA-damage-inducible transcript 4-like	Cytoplasm	other
Ddost		DDOST	dolichyl-diphosphooligosaccharide--protein glycosyltransferase subunit (non-catalytic)	Cytoplasm	enzyme
Dpyd		DPYD	dihydropyrimidine dehydrogenase	Cytoplasm	enzyme	eniluracil, gimeracil/oxonic acid/tegafur, gimeracil, dihydropyrimidine dehydrogenase inhibitor
Dsn1		DSN1	DSN1 homolog, MIS12 kinetochore complex component	Nucleus	other
Dtx3l		DTX3L	deltex 3 like, E3 ubiquitin ligase	Cytoplasm	enzyme
Dzip1l		DZIP1L	DAZ interacting zinc finger protein 1-like	Extracellular Space	other
Ednrb		EDNRB	endothelin receptor type B	Plasma Membrane	G-protein coupled receptor	bosentan, sitaxsentan, macitentan, atrasentan
Efcab1		EFCAB1	EF-hand calcium binding domain 1	Other	other
Efemp2		EFEMP2	EGF containing fibulin-like extracellular matrix protein 2	Extracellular Space	other
Efhd2		EFHD2	EF-hand domain family, member D2	Other	other
Ehd2		EHD2	EH-domain containing 2	Nucleus	other
Eif4ebp1		EIF4EBP1	eukaryotic translation initiation factor 4E binding protein 1	Cytoplasm	translation regulator
Elovl1		ELOVL1	ELOVL fatty acid elongase 1	Cytoplasm	enzyme
Eme1		EME1	essential meiotic structure-specific endonuclease 1	Nucleus	other
Emilin2		EMILIN2	elastin microfibril interfacer 2	Extracellular Space	other
Ercc6l		ERCC6L	excision repair cross-complementation group 6-like	Nucleus	other
Espl1		ESPL1	extra spindle pole bodies like 1, separase	Nucleus	peptidase
Etv5		ETV5	ets variant 5	Nucleus	transcription regulator
Evc2		EVC2	Ellis van Creveld syndrome 2	Extracellular Space	other
Fads3		FADS3	fatty acid desaturase 3	Plasma Membrane	enzyme
Fah		FAH	fumarylacetoacetate hydrolase (fumarylacetoacetase)	Cytoplasm	enzyme
Fam83d		FAM83D	family with sequence similarity 83, member D	Other	other
Fkbp9		FKBP9	FK506 binding protein 9, 63 kDa	Cytoplasm	enzyme
Fstl1		FSTL1	follistatin-like 1	Extracellular Space	other
Fuca2		FUCA2	fucosidase, alpha-L- 2, plasma	Extracellular Space	enzyme
Galk1		GALK1	galactokinase 1	Cytoplasm	kinase
Galm		GALM	galactose mutarotase (aldose 1-epimerase)	Cytoplasm	enzyme
Gca		GCA	grancalcin, EF-hand calcium binding protein	Cytoplasm	other
Gemin6		GEMIN6	gem (nuclear organelle) associated protein 6	Nucleus	other
Ggh		GGH	gamma-glutamyl hydrolase (conjugase, folylpolygammaglutamyl hydrolase)	Cytoplasm	peptidase
Gins2		GINS2	GINS complex subunit 2 (Psf2 homolog)	Nucleus	other
Glipr2		GLIPR2	GLI pathogenesis-related 2	Cytoplasm	other
Gm2a		GM2A	GM2 ganglioside activator	Cytoplasm	enzyme
Dhrs7		Gm4756	predicted gene 4756	Other	other
Gng11		GNG11	guanine nucleotide binding protein (G protein), gamma 11	Plasma Membrane	enzyme
Golm1		GOLM1	golgi membrane protein 1	Cytoplasm	other
Gpc4		GPC4	glypican 4	Plasma Membrane	transmembrane receptor
Gpr98		Gpr98	G protein-coupled receptor 98	Plasma Membrane	other
Gpx7		GPX7	glutathione peroxidase 7	Cytoplasm	enzyme
Greb1		GREB1	growth regulation by estrogen in breast cancer 1	Cytoplasm	other
Gsg2		GSG2	germ cell associated 2 (haspin)	Nucleus	kinase
Gstk1		GSTK1	glutathione S-transferase kappa 1	Cytoplasm	enzyme
Gstm5		GSTM3	glutathione S-transferase mu 3 (brain)	Cytoplasm	enzyme
Gstm1		GSTM5	glutathione S-transferase mu 5	Cytoplasm	enzyme
Gtse1		GTSE1	G-2 and S-phase expressed 1	Cytoplasm	other
Hadh		HADH	hydroxyacyl-CoA dehydrogenase	Cytoplasm	enzyme
Hmmr		HMMR	hyaluronan-mediated motility receptor (RHAMM)	Plasma Membrane	transmembrane receptor
Hn1l		HN1L	hematological and neurological expressed 1-like	Cytoplasm	other
Ifit2		IFIT2	interferon-induced protein with tetratricopeptide repeats 2	Cytoplasm	other
Igfbp4		IGFBP4	insulin-like growth factor binding protein 4	Extracellular Space	other
Il1rap		IL1RAP	interleukin 1 receptor accessory protein	Plasma Membrane	transmembrane receptor
Impa2		IMPA2	inositol(myo)-1(or 4)-monophosphatase 2	Cytoplasm	phosphatase
Impdh2		IMPDH2	IMP (inosine 5'-monophosphate) dehydrogenase 2	Cytoplasm	enzyme	thioguanine, VX-944, pegintron/ribavirin, interferon alfacon-1/ribavirin, interferon alfa-2b/ribavirin, mycophenolate mofetil, mycophenolic acid, ribavirin
Iqgap2		IQGAP2	IQ motif containing GTPase activating protein 2	Cytoplasm	other
Iqgap3		IQGAP3	IQ motif containing GTPase activating protein 3	Plasma Membrane	other
Itga2		ITGA2	integrin, alpha 2 (CD49B, alpha 2 subunit of VLA-2 receptor)	Plasma Membrane	transmembrane receptor
Itga6		ITGA6	integrin, alpha 6	Plasma Membrane	transmembrane receptor
Itgb1		ITGB1	integrin, beta 1 (fibronectin receptor, beta polypeptide, antigen CD29 includes MDF2, MSK12)	Plasma Membrane	transmembrane receptor
Itm2a		ITM2A	integral membrane protein 2A	Plasma Membrane	other
Kcnj10		KCNJ10	potassium channel, inwardly rectifying subfamily J, member 10	Plasma Membrane	ion channel
Kif23		KIF23	kinesin family member 23	Cytoplasm	other
Kif2c		KIF2C	kinesin family member 2C	Nucleus	other
Kifc1		KIFC1	kinesin family member C1	Nucleus	enzyme
Kit		KIT	v-kit Hardy-Zuckerman 4 feline sarcoma viral oncogene homolog	Plasma Membrane	transmembrane receptor	nilotinib, dasatinib, sunitinib, pazopanib, tivozanib, motesanib, OSI-930, telatinib, tandutinib, cabozantinib, quizartinib, regorafenib, flumatinib, ponatinib, bortezomib/sorafenib, lapatinib/pazopanib, dexamethasone/lenalidomide/sorafenib, bevacizumab/sorafenib, imatinib/sirolimus, PLX3397, cabozantinib/erlotinib, famitinib, imatinib/nilotinib/pegintron, cytarabine/idarubicin/sorafenib, 5-azacy…
Lamb2		LAMB2	laminin, beta 2 (laminin S)	Extracellular Space	enzyme
Lbr		LBR	lamin B receptor	Nucleus	enzyme
Litaf		LITAF	lipopolysaccharide-induced TNF factor	Nucleus	transcription regulator
Lrrc42		LRRC42	leucine rich repeat containing 42	Other	other
Lrrfip1		Lrrfip1	leucine rich repeat (in FLII) interacting protein 1	Other	other
Lypd6		LYPD6	LY6/PLAUR domain containing 6	Extracellular Space	other
Manba		MANBA	mannosidase, beta A, lysosomal	Cytoplasm	enzyme
Mansc1		MANSC1	MANSC domain containing 1	Other	other
Mcm3		MCM3	minichromosome maintenance complex component 3	Nucleus	enzyme
Mdk		MDK	midkine (neurite growth-promoting factor 2)	Extracellular Space	growth factor
Megf10		MEGF10	multiple EGF-like-domains 10	Plasma Membrane	other
Melk		MELK	maternal embryonic leucine zipper kinase	Cytoplasm	kinase	OTS167
Mest		MEST	mesoderm specific transcript	Cytoplasm	peptidase
Mgll		MGLL	monoglyceride lipase	Plasma Membrane	enzyme
Mnd1		MND1	meiotic nuclear divisions 1	Nucleus	other
Msn		MSN	moesin	Plasma Membrane	other
Mthfd1l		MTHFD1L	methylenetetrahydrofolate dehydrogenase (NADP+ dependent) 1-like	Cytoplasm	enzyme
Mxd3		MXD3	MAX dimerization protein 3	Nucleus	transcription regulator
Myadm		MYADM	myeloid-associated differentiation marker	Nucleus	other
Ncaph		Ncaph	non-SMC condensin I complex, subunit H	Cytoplasm	other
Ndrg2		NDRG2	NDRG family member 2	Cytoplasm	other
Ndufa4l2		NDUFA4L2	NADH dehydrogenase (ubiquinone) 1 alpha subcomplex, 4-like 2	Other	enzyme
Neil3		NEIL3	nei-like DNA glycosylase 3	Nucleus	enzyme
Nek2		Nek2/Nek2l1	NIMA-related kinase 2	Nucleus	kinase
Nes		Nes	nestin	Cytoplasm	other
Nfatc4		NFATC4	nuclear factor of activated T-cells, cytoplasmic, calcineurin-dependent 4	Nucleus	transcription regulator
Ninj1		NINJ1	ninjurin 1	Plasma Membrane	other
Nme2		NME2	NME/NM23 nucleoside diphosphate kinase 2	Nucleus	kinase
Nmral1		NMRAL1	NmrA-like family domain containing 1	Nucleus	other
Npl		NPL	N-acetylneuraminate pyruvate lyase (dihydrodipicolinate synthase)	Cytoplasm	enzyme
Nrcam		NRCAM	neuronal cell adhesion molecule	Plasma Membrane	other
Nthl1		NTHL1	nth-like DNA glycosylase 1	Nucleus	enzyme
Omg		OMG	oligodendrocyte myelin glycoprotein	Plasma Membrane	G-protein coupled receptor
Osbpl3		OSBPL3	oxysterol binding protein-like 3	Cytoplasm	other
Pacsin3		PACSIN3	protein kinase C and casein kinase substrate in neurons 3	Cytoplasm	other
Parp9		PARP9	poly (ADP-ribose) polymerase family, member 9	Nucleus	enzyme
Parva		PARVA	parvin, alpha	Cytoplasm	other
Pbk		PBK	PDZ binding kinase	Cytoplasm	kinase
Pcsk5		PCSK5	proprotein convertase subtilisin/kexin type 5	Extracellular Space	peptidase
Pdk3		PDK3	pyruvate dehydrogenase kinase, isozyme 3	Cytoplasm	kinase
Pdlim1		PDLIM1	PDZ and LIM domain 1	Cytoplasm	transcription regulator
Pdpn		PDPN	podoplanin	Plasma Membrane	other
Phlda3		PHLDA3	pleckstrin homology-like domain, family A, member 3	Plasma Membrane	other
Pif1		PIF1	PIF1 5'-to-3' DNA helicase	Nucleus	enzyme
Pkmyt1		PKMYT1	protein kinase, membrane associated tyrosine/threonine 1	Cytoplasm	kinase
Pkp4		PKP4	plakophilin 4	Plasma Membrane	other
Plat		PLAT	plasminogen activator, tissue	Extracellular Space	peptidase	6-aminocaproic acid
Plch1		PLCH1	phospholipase C, eta 1	Cytoplasm	enzyme
Plekhf1		PLEKHF1	pleckstrin homology domain containing, family F (with FYVE domain) member 1	Cytoplasm	other
Plekhg1		PLEKHG1	pleckstrin homology domain containing, family G (with RhoGef domain) member 1	Extracellular Space	other
Plscr1		PLSCR1	phospholipid scramblase 1	Plasma Membrane	enzyme
Plscr4		PLSCR4	phospholipid scramblase 4	Plasma Membrane	enzyme
Pmf1		PMF1/PMF1-BGLAP	polyamine-modulated factor 1	Nucleus	transcription regulator
Pmm1		PMM1	phosphomannomutase 1	Cytoplasm	enzyme
Pola1		POLA1	polymerase (DNA directed), alpha 1, catalytic subunit	Nucleus	enzyme	nelarabine, MB07133, cytarabine/fludarabine phosphate, cytarabine/daunorubicin, bortezomib/cladribine/rituximab, cyclophosphamide/fludarabine phosphate/rituximab, cladribine/cytarabine/daunorubicin, cytarabine/etoposide, cytarabine/etoposide/mitoxantrone, cytarabine/dexamethasone, cytarabine/mitoxantrone, cyclophosphamide/cytarabine/6-mercaptopurine, cladribine/cytarabine/filgrastim, clofarabine/…
Pold1		POLD1	polymerase (DNA directed), delta 1, catalytic subunit	Nucleus	enzyme	nelarabine, MB07133, cytarabine/fludarabine phosphate, cytarabine/daunorubicin, cladribine/cytarabine/daunorubicin, cytarabine/etoposide, cytarabine/etoposide/mitoxantrone, cytarabine/dexamethasone, cytarabine/mitoxantrone, cyclophosphamide/cytarabine/6-mercaptopurine, cladribine/cytarabine/filgrastim, clofarabine/cyclophosphamide/etoposide, cytarabine/filgrastim/fludarabine phosphate, cladribine…
Pold2		POLD2	polymerase (DNA directed), delta 2, accessory subunit	Nucleus	enzyme
Pole2		POLE2	polymerase (DNA directed), epsilon 2, accessory subunit	Nucleus	enzyme	bortezomib/cladribine/rituximab, gemcitabine/paclitaxel, cladribine/cytarabine/daunorubicin, gemcitabine/oxaliplatin, gemcitabine/vinorelbine, docetaxel/gemcitabine, docetaxel/gemcitabine/vincristine, cladribine/cytarabine/filgrastim, capecitabine/gemcitabine, gemcitabine/oxaliplatin/paclitaxel, cladribine/cytarabine/filgrastim/mitoxantrone, cladribine/rituximab, capecitabine/docetaxel/gemcitabin…
Pon2		PON2	paraoxonase 2	Plasma Membrane	enzyme
Popdc3		POPDC3	popeye domain containing 3	Other	other
Ppic		PPIC	peptidylprolyl isomerase C (cyclophilin C)	Cytoplasm	enzyme
Ppm1m		PPM1M	protein phosphatase, Mg2+/Mn2+ dependent, 1M	Nucleus	phosphatase
Prc1		PRC1	protein regulator of cytokinesis 1	Nucleus	other
Prdm5		PRDM5	PR domain containing 5	Nucleus	other
Prdx4		PRDX4	peroxiredoxin 4	Cytoplasm	enzyme
Prelid2		PRELID2	PRELI domain containing 2	Cytoplasm	other
Prelp		PRELP	proline/arginine-rich end leucine-rich repeat protein	Extracellular Space	other
Prim1		Prim1	primase, DNA, polypeptide 1	Other	other
Pros1		PROS1	protein S (alpha)	Extracellular Space	other
Prps2		PRPS2	phosphoribosyl pyrophosphate synthetase 2	Cytoplasm	kinase
Prss23		PRSS23	protease, serine, 23	Extracellular Space	peptidase
Psrc1		PSRC1	proline/serine-rich coiled-coil 1	Cytoplasm	other
Ptgfrn		PTGFRN	prostaglandin F2 receptor inhibitor	Plasma Membrane	other
Ptn		PTN	pleiotrophin	Extracellular Space	growth factor
Pttg1		PTTG1	pituitary tumor-transforming 1	Nucleus	transcription regulator
Rab13		RAB13	RAB13, member RAS oncogene family	Plasma Membrane	enzyme
Rad54l		RAD54L	RAD54-like (S. cerevisiae)	Nucleus	enzyme
Rbm43		RBM43	RNA binding motif protein 43	Other	other
Rcc1		RCC1	regulator of chromosome condensation 1	Cytoplasm	other
Rdm1		RDM1	RAD52 motif containing 1	Other	other
Rnf26		RNF26	ring finger protein 26	Other	other
Rpa2		RPA2	replication protein A2, 32kDa	Nucleus	other
Rrh		RRH	retinal pigment epithelium-derived rhodopsin homolog	Plasma Membrane	G-protein coupled receptor
Rrm2		RRM2	ribonucleotide reductase M2	Nucleus	enzyme	cytarabine/fludarabine phosphate, bortezomib/cladribine/rituximab, gemcitabine/paclitaxel, cyclophosphamide/fludarabine phosphate/rituximab, cladribine/cytarabine/daunorubicin, gemcitabine/oxaliplatin, gemcitabine/vinorelbine, docetaxel/gemcitabine, docetaxel/gemcitabine/vincristine, cladribine/cytarabine/filgrastim, capecitabine/gemcitabine, gemcitabine/oxaliplatin/paclitaxel, cytarabine/filgras…
Sash1		SASH1	SAM and SH3 domain containing 1	Extracellular Space	other
Sdf2l1		SDF2L1	stromal cell-derived factor 2-like 1	Cytoplasm	other
Sema3e		SEMA3E	sema domain, immunoglobulin domain (Ig), short basic domain, secreted, (semaphorin) 3E	Extracellular Space	other
Sema4d		SEMA4D	sema domain, immunoglobulin domain (Ig), transmembrane domain (TM) and short cytoplasmic domain, (semaphorin) 4D	Plasma Membrane	transmembrane receptor
Sgol1		SGOL1	shugoshin-like 1 (S. pombe)	Nucleus	other
Sh3pxd2b		SH3PXD2B	SH3 and PX domains 2B	Cytoplasm	other
Shcbp1		SHCBP1	SHC SH2-domain binding protein 1	Other	other
Shmt1		SHMT1	serine hydroxymethyltransferase 1 (soluble)	Cytoplasm	enzyme	mimosine
Siae		SIAE	sialic acid acetylesterase	Cytoplasm	enzyme
Siva1		SIVA1	SIVA1, apoptosis-inducing factor	Cytoplasm	other
Six5		SIX5	SIX homeobox 5	Nucleus	transcription regulator
Skp2		SKP2	S-phase kinase-associated protein 2, E3 ubiquitin protein ligase	Nucleus	other
Slc1a3		SLC1A3	solute carrier family 1 (glial high affinity glutamate transporter), member 3	Plasma Membrane	transporter	riluzole
Slc25a13		Slc25a13	solute carrier family 25 (aspartate/glutamate carrier), member 13	Cytoplasm	transporter
Slc25a24		SLC25A24	solute carrier family 25 (mitochondrial carrier; phosphate carrier), member 24	Cytoplasm	transporter
Slc27a6		SLC27A6	solute carrier family 27 (fatty acid transporter), member 6	Plasma Membrane	transporter
Slc38a3		SLC38A3	solute carrier family 38, member 3	Plasma Membrane	transporter
Slc39a1		SLC39A1	solute carrier family 39 (zinc transporter), member 1	Plasma Membrane	transporter
Slc4a4		SLC4A4	solute carrier family 4 (sodium bicarbonate cotransporter), member 4	Plasma Membrane	transporter
Slc7a2		SLC7A2	solute carrier family 7 (cationic amino acid transporter, y+ system), member 2	Plasma Membrane	transporter
Smtn		SMTN	smoothelin	Extracellular Space	other
Snx7		SNX7	sorting nexin 7	Other	transporter
Sorbs2		SORBS2	sorbin and SH3 domain containing 2	Plasma Membrane	other
Spag5		SPAG5	sperm associated antigen 5	Nucleus	peptidase
Sparc		SPARC	secreted protein, acidic, cysteine-rich (osteonectin)	Extracellular Space	other
Spc24		SPC24	SPC24, NDC80 kinetochore complex component	Cytoplasm	other
Sri		SRI	sorcin	Cytoplasm	transporter
St5		ST5	suppression of tumorigenicity 5	Cytoplasm	enzyme
St6galnac3		ST6GALNAC3	ST6 (alpha-N-acetyl-neuraminyl-2,3-beta-galactosyl-1,3)-N-acetylgalactosaminide alpha-2,6-sialyltransferase 3	Cytoplasm	enzyme
Stard5		STARD5	StAR-related lipid transfer (START) domain containing 5	Cytoplasm	transporter
Stil		STIL	SCL/TAL1 interrupting locus	Nucleus	other
Suclg2		SUCLG2	succinate-CoA ligase, GDP-forming, beta subunit	Cytoplasm	enzyme
Syde1		SYDE1	synapse defective 1, Rho GTPase, homolog 1 (C. elegans)	Cytoplasm	other
Syngr2		SYNGR2	synaptogyrin 2	Cytoplasm	other
Tagln2		TAGLN2	transgelin 2	Cytoplasm	other
Tanc1		TANC1	tetratricopeptide repeat, ankyrin repeat and coiled-coil containing 1	Plasma Membrane	other
Tbc1d1		TBC1D1	TBC1 (tre-2/USP6, BUB2, cdc16) domain family, member 1	Nucleus	other
Tbc1d8b		TBC1D8B	TBC1 domain family, member 8B (with GRAM domain)	Other	other
Timm8a1		TIMM8A	translocase of inner mitochondrial membrane 8 homolog A (yeast)	Cytoplasm	transporter
Tipin		Tipin/Tipinl1	timeless interacting protein	Nucleus	other
Tjp2		TJP2	tight junction protein 2	Plasma Membrane	kinase
Tk1		TK1	thymidine kinase 1, soluble	Cytoplasm	kinase
Tmem164		TMEM164	transmembrane protein 164	Other	other
Tnfaip6		TNFAIP6	tumor necrosis factor, alpha-induced protein 6	Extracellular Space	other
Tns3		TNS3	tensin 3	Plasma Membrane	phosphatase
Tom1l1		TOM1L1	target of myb1 like 1 membrane trafficking protein	Cytoplasm	other
Top2a		TOP2A	topoisomerase (DNA) II alpha 170kDa	Nucleus	enzyme	novobiocin, etoposide, teniposide, CPI-0004Na, becatecarin, elsamitrucin, AQ4N, elomotecan, tafluposide, fleroxacin, cyclophosphamide/epirubicin/5-fluorouracil, cytarabine/daunorubicin, hydrocortisone/mitoxantrone, mitoxantrone/prednisone, cladribine/cytarabine/daunorubicin, cytarabine/daunorubicin/tretinoin, cytarabine/idarubicin, idarubicin/mitoxantrone/tretinoin, arsenic trioxide/daunorubicin/…
Tor3a		TOR3A	torsin family 3, member A	Cytoplasm	enzyme
Tpx2		TPX2	TPX2, microtubule-associated	Nucleus	other
Traip		TRAIP	TRAF interacting protein	Cytoplasm	enzyme
Trim21		TRIM21	tripartite motif containing 21	Nucleus	enzyme
Troap		TROAP	trophinin associated protein	Cytoplasm	peptidase
Trpm3		TRPM3	transient receptor potential cation channel, subfamily M, member 3	Plasma Membrane	ion channel
Tshr		TSHR	thyroid stimulating hormone receptor	Plasma Membrane	G-protein coupled receptor	ORG 41841
Tspan14		TSPAN14	tetraspanin 14	Plasma Membrane	other
Tspo		TSPO	translocator protein (18kDa)	Cytoplasm	transmembrane receptor	CGS-8216, fluoxetine/olanzapine, estazolam, clorazepate, eszopiclone, temazepam, zolpidem, chlordiazepoxide, lorazepam, olanzapine, triazolam, flumazenil, clonazepam, flurazepam, midazolam, flunitrazepam, alprazolam, zaleplon, SSR180575, PK 11195
Tyms		TYMS	thymidylate synthetase	Nucleus	enzyme	flucytosine, 5-fluorouracil, tegafur, trimethoprim, cyclophosphamide/epirubicin/5-fluorouracil, pralatrexate, 5-fluorouracil/oxaliplatin, capecitabine/irinotecan, 5-fluorouracil/irinotecan, capecitabine/docetaxel, capecitabine/lapatinib, capecitabine/ixabepilone, bevacizumab/5-fluorouracil, bevacizumab/capecitabine/oxaliplatin, cyclophosphamide/docetaxel/epirubicin/5-fluorouracil/trastuzumab, cap…
Ube2c		UBE2C	ubiquitin-conjugating enzyme E2C	Cytoplasm	enzyme
Ube2t		UBE2T	ubiquitin-conjugating enzyme E2T	Nucleus	enzyme
Uhrf1		UHRF1	ubiquitin-like with PHD and ring finger domains 1	Nucleus	transcription regulator
Vamp8		VAMP8	vesicle-associated membrane protein 8	Plasma Membrane	transporter
Vrk2		VRK2	vaccinia related kinase 2	Nucleus	kinase
Xkr5		XKR5	XK, Kell blood group complex subunit-related family, member 5	Other	other
Zdhhc15		ZDHHC15	zinc finger, DHHC-type containing 15	Cytoplasm	enzyme
Ugt8a
Depdc1a
Ctso
Glt25d2
Tmem20
Zfp820
D2Ertd750e
Kif4
D14Ertd449e
Pcx
Slfn9
Hkdc1
Kctd12b
Cyp2d22
Mtap7d3

## Sheet: C6_IPA
ID	Notes	Symbol	Entrez Gene Name	Location	Type(s)
Cyp26a1		CYP26A1	cytochrome P450, family 26, subfamily A, polypeptide 1	Cytoplasm	enzyme
Dio3		DIO3	deiodinase, iodothyronine, type III	Plasma Membrane	enzyme
Foxd1		FOXD1	forkhead box D1	Nucleus	transcription regulator
Foxd2		FOXD2	forkhead box D2	Nucleus	transcription regulator
Grb10		GRB10	growth factor receptor-bound protein 10	Cytoplasm	other
Irx3		IRX3	iroquois homeobox 3	Nucleus	transcription regulator
Ltbp4		LTBP4	latent transforming growth factor beta binding protein 4	Extracellular Space	growth factor
Sox3		SOX3	SRY (sex determining region Y)-box 3	Nucleus	transcription regulator
Wnt7b		WNT7B	wingless-type MMTV integration site family, member 7B	Extracellular Space	other

## Sheet: C7_IPA
ID	Notes	Symbol	Entrez Gene Name	Location	Type(s)	Drug(s)
Adra1d		ADRA1D	adrenoceptor alpha 1D	Plasma Membrane	G-protein coupled receptor	paliperidone, risperidone, antazoline/naphazoline, acetaminophen/clemastine/pseudoephedrine, articaine/epinephrine, caffeine/ergotamine, acetaminophen/dexbrompheniramine/pseudoephedrine, dapiprazole, dexbrompheniramine/pseudoephedrine, chlorpheniramine/ibuprofen/pseudoephedrine, dipivefrin, cetirizine/pseudoephedrine, iloperidone, asenapine, epinephrine/prilocaine, epinephrine/lidocaine, DL 017, …
Anxa11		ANXA11	annexin A11	Nucleus	other
Arhgef19		ARHGEF19	Rho guanine nucleotide exchange factor (GEF) 19	Other	other
Arid5a		ARID5A	AT rich interactive domain 5A (MRF1-like)	Nucleus	transcription regulator
Atoh8		ATOH8	atonal bHLH transcription factor 8	Nucleus	transcription regulator
Bmp3		BMP3	bone morphogenetic protein 3	Extracellular Space	growth factor
Bves		BVES	blood vessel epicardial substance	Plasma Membrane	other
Cadps2		CADPS2	Ca++-dependent secretion activator 2	Plasma Membrane	other
Cbr3		CBR3	carbonyl reductase 3	Cytoplasm	enzyme
Celsr1		CELSR1	cadherin, EGF LAG seven-pass G-type receptor 1	Plasma Membrane	G-protein coupled receptor
Col4a1		COL4A1	collagen, type IV, alpha 1	Extracellular Space	other	collagenase clostridium histolyticum
Col5a1		COL5A1	collagen, type V, alpha 1	Extracellular Space	other	collagenase clostridium histolyticum
Creg2		CREG2	cellular repressor of E1A-stimulated genes 2	Extracellular Space	enzyme
Cyp1b1		CYP1B1	cytochrome P450, family 1, subfamily B, polypeptide 1	Cytoplasm	enzyme
Cyr61		CYR61	cysteine-rich, angiogenic inducer, 61	Extracellular Space	other
Dab1		DAB1	Dab, reelin signal transducer, homolog 1 (Drosophila)	Cytoplasm	other
Degs1		DEGS1	delta(4)-desaturase, sphingolipid 1	Plasma Membrane	enzyme
Efna1		EFNA1	ephrin-A1	Plasma Membrane	other
Egln3		EGLN3	egl-9 family hypoxia-inducible factor 3	Cytoplasm	enzyme
Enpp2		ENPP2	ectonucleotide pyrophosphatase/phosphodiesterase 2	Plasma Membrane	enzyme
Ephb1		EPHB1	EPH receptor B1	Plasma Membrane	kinase
Ephb4		EPHB4	EPH receptor B4	Plasma Membrane	kinase	tesevatinib
Espn		ESPN	espin	Cytoplasm	other
Etv4		ETV4	ets variant 4	Nucleus	transcription regulator
Eya4		EYA4	EYA transcriptional coactivator and phosphatase 4	Cytoplasm	phosphatase
Fxyd1		FXYD1	FXYD domain containing ion transport regulator 1	Plasma Membrane	ion channel
Fxyd3		FXYD3	FXYD domain containing ion transport regulator 3	Plasma Membrane	other
Fxyd7		FXYD7	FXYD domain containing ion transport regulator 7	Plasma Membrane	ion channel
Gli1		GLI1	GLI family zinc finger 1	Nucleus	transcription regulator
Gpc3		GPC3	glypican 3	Plasma Membrane	other
Gprc5c		GPRC5C	G protein-coupled receptor, class C, group 5, member C	Plasma Membrane	G-protein coupled receptor
Gyg		GYG1	glycogenin 1	Cytoplasm	enzyme
Hhip		HHIP	hedgehog interacting protein	Plasma Membrane	other
Irf1		IRF1	interferon regulatory factor 1	Nucleus	transcription regulator
Irx6		IRX6	iroquois homeobox 6	Nucleus	transcription regulator
Isoc1		ISOC1	isochorismatase domain containing 1	Cytoplasm	enzyme
Itpka		ITPKA	inositol-trisphosphate 3-kinase A	Cytoplasm	kinase
Kbtbd11		KBTBD11	kelch repeat and BTB (POZ) domain containing 11	Other	other
Lgi4		LGI4	leucine-rich repeat LGI family, member 4	Extracellular Space	other
Lipg		LIPG	lipase, endothelial	Extracellular Space	enzyme
Loxl3		LOXL3	lysyl oxidase-like 3	Extracellular Space	enzyme
Mcam		MCAM	melanoma cell adhesion molecule	Plasma Membrane	other
Mt1		Mt1	metallothionein 1	Cytoplasm	other
Mt2		Mt2	metallothionein 2	Other	other
Ngfr		NGFR	nerve growth factor receptor	Plasma Membrane	transmembrane receptor
Notch3		NOTCH3	notch 3	Plasma Membrane	transcription regulator
Npy		NPY	neuropeptide Y	Extracellular Space	other
Nr2e1		NR2E1	nuclear receptor subfamily 2, group E, member 1	Nucleus	ligand-dependent nuclear receptor
Pard3b		PARD3B	par-3 family cell polarity regulator beta	Plasma Membrane	other
Pdia5		PDIA5	protein disulfide isomerase family A, member 5	Cytoplasm	enzyme
Pld2		PLD2	phospholipase D2	Cytoplasm	enzyme
Pls3		PLS3	plastin 3	Cytoplasm	other
Pltp		PLTP	phospholipid transfer protein	Extracellular Space	enzyme
Pmp22		PMP22	peripheral myelin protein 22	Plasma Membrane	other
Ppp1r1b		PPP1R1B	protein phosphatase 1, regulatory (inhibitor) subunit 1B	Cytoplasm	phosphatase
Prima1		PRIMA1	proline rich membrane anchor 1	Plasma Membrane	other
Rab20		RAB20	RAB20, member RAS oncogene family	Cytoplasm	enzyme
Racgap1		RACGAP1	Rac GTPase activating protein 1	Cytoplasm	transporter
Rhoc		RHOC	ras homolog family member C	Plasma Membrane	enzyme
Rlbp1		RLBP1	retinaldehyde binding protein 1	Cytoplasm	transporter
Rnaset2a		RNASET2	ribonuclease T2	Cytoplasm	enzyme
Sema5b		SEMA5B	sema domain, seven thrombospondin repeats (type 1 and type 1-like), transmembrane domain (TM) and short cytoplasmic domain, (semaphorin) 5B	Plasma Membrane	other
Serpine2		SERPINE2	serpin peptidase inhibitor, clade E (nexin, plasminogen activator inhibitor type 1), member 2	Extracellular Space	other
Sfrp1		SFRP1	secreted frizzled-related protein 1	Plasma Membrane	transmembrane receptor
Sfrp2		SFRP2	secreted frizzled-related protein 2	Plasma Membrane	transmembrane receptor
Shc3		SHC3	SHC (Src homology 2 domain containing) transforming protein 3	Cytoplasm	other
Spry4		SPRY4	sprouty RTK signaling antagonist 4	Plasma Membrane	other
Tcf7l2		TCF7L2	transcription factor 7-like 2 (T-cell specific, HMG-box)	Nucleus	transcription regulator
Tmem63a		TMEM63A	transmembrane protein 63A	Cytoplasm	other
Trp53i13		TP53I13	tumor protein p53 inducible protein 13	Other	other
Tst		TST	thiosulfate sulfurtransferase (rhodanese)	Cytoplasm	enzyme
Tyro3		TYRO3	TYRO3 protein tyrosine kinase	Plasma Membrane	kinase
Usp44		USP44	ubiquitin specific peptidase 44	Nucleus	peptidase
Jub
Acpl2
Ankrd43
