# Supplementary material for: Analysis of Müller glia specific genes and their histone modification using Hes1-promoter driven EGFP expressing mouse
Source: Sci Rep. 2017 Jun 15;7:3578. doi: 10.1038/s41598-017-03874-8 (PMC5472600; doi:10.1038/s41598-017-03874-8)
Supplement: Supplementary file 5 — Table S4 [file 41598_2017_3874_MOESM5_ESM.xlsx]

## Sheet: 926genes
cluster	gene	E15_whole	E18_whole	P2_CD73_N	P2_CD73_P	P5_CD73_N	P5_CD73_P	P8_CD73_N	P8_CD73_P	P1_Hes1_N	P1_Hes1_P	P4_Hes1_N	P4_Hes1_P	P2_CD73_N_H3K4me3_2nd	P2_CD73_P_H3K4me3	P5_CD73_N_H3K4me3_2nd	P5_CD73_P_H3K4me3_2nd	P8_CD73_N_H3K4me3	P8_CD73_P_H3K4me3	P2_CD73_N_H3K27me3	P2_CD73_P_H3K27me3	P5_CD73_N_H3K27me3_2nd	P5_CD73_P_H3K27me3_2nd	P8_CD73_N_H3K27me3	P8_CD73_P_H3K27me3	P8Jmjd3KO-wt	P15Jmjd3KO-wt	P12NEzh2KO-wt	P12PEzh2KO-wt	P8_Jmjd3wt	P8_Jmjd3KO	P15_Jmjd3wt	P15_Jmjd3KO	P12N_Ezh2wt	P12N_Ezh2KO	P12P_Ezh2wt	P12P_Ezh2KO
C1	Fau	9.5772	9.74441	9.67339	9.31225	9.13486	9.22369	8.76021	8.80275	8.2605	8.54062	8.18257	9.29035	1.73374	2.11488	2.07605	2.33314	1.8577	2.53605	0.225071	0.160729	0.314924	0.132044	0.147002	0.258832	-0.367888	0.0859644	-0.380505	0.0393335	8.14817	7.78028	7.77071	7.85667	9.11907	8.73857	8.16938	8.20871
C1	Cfl1	9.75604	9.63734	9.77806	9.00094	9.36518	8.55348	9.60832	8.1455	8.96773	8.86341	8.19217	9.36538	1.53051	1.86683	2.00452	1.985	2.00625	2.12587	0.0148886	0.0427577	0.0255521	0.130502	0.0630866	0.0421091	-0.675361	-0.364091	-0.428802	-0.147782	9.10893	8.43357	8.42074	8.05665	9.62863	9.19983	7.16412	7.01634
C1	Rpl35	9.45568	9.37349	9.4501	9.04463	8.69362	8.71174	8.20635	8.09037	7.9399	8.29082	7.99363	9.10487	1.95013	1.97825	2.06531	1.86337	1.96434	1.83644	0.0743517	0.181488	0.172627	0.19698	0.154866	0.165087	-0.401877	0.0137576	-0.369615	-0.154355	8.89494	8.49306	7.93078	7.94454	8.95725	8.58764	7.81493	7.66057
C1	Hist1h4h	1.20195	1.78808	3.29582	1.77713	1.73034	1.3051	0.653732	0.661004	1.56623	2.55821	0.481635	1.71842	2.68617	2.01619	2.53157	2.25562	2.55424	1.52123	0.401182	0.149925	0.400664	0.165994	0.171254	0.259384	0.0788453	-0.188216	0.308094	0.190373	0.517496	0.596342	0.80956	0.621344	1.08604	1.39413	0.807926	0.9983
C1	Rpl7	9.57447	9.61426	9.6493	9.35661	9.45225	9.15369	8.8433	8.71231	8.3953	8.58706	8.31116	9.44382	2.53157	2.22776	2.60581	2.65046	2.43667	2.32215	0.114798	0.0213722	0.160843	0.216529	0.186964	0.246444	-0.461832	0.247063	-0.446319	-0.159246	9.16718	8.70535	8.12796	8.37503	9.20251	8.75619	8.35489	8.19564
C1	Qk	5.46786	5.70483	6.22808	4.99484	5.64815	4.23192	4.7497	3.77247	5.76147	5.93179	4.23966	6.0764	2.50565	1.88351	2.05195	1.96048	2.09799	1.98309	0.271645	0.369283	0.0986466	0.381625	0.459234	0.0961444	-0.285904	-0.0759608	0.720828	-0.272963	5.12017	4.83426	4.21951	4.14355	3.98616	4.70698	3.80894	3.53598
C1	Tox	5.32011	5.58107	6.04538	4.92704	5.81634	4.48754	5.71227	3.76547	5.13321	5.72624	4.29369	5.81135	2.62188	1.97091	2.29641	1.67456	2.23833	1.8094	0.18575	0.122656	0.108299	0.171588	0.304338	0.234202	-0.330632	0.0272864	-0.167434	-1.17299	4.57276	4.24213	3.22542	3.25271	4.47269	4.30526	2.10335	0.930364
C1	Tubb5	10.7154	10.4404	10.2352	9.16743	9.65824	9.06396	8.99435	8.78708	8.82129	9.7217	8.15598	9.20317	2.39176	1.78	2.29971	1.98087	1.90342	1.60822	0.2552	0.124431	0.138951	0.339364	0.0844443	0.0427577	-0.605751	-0.0424443	-0.553408	-0.0408346	8.6614	8.05565	7.68063	7.63818	8.24677	7.69336	6.82859	6.78776
C1	Txndc12	5.49171	5.58452	6.05846	5.695	5.7106	5.6184	5.2714	5.3918	4.84435	5.61292	5.04221	6.05864	2.2185	1.58089	1.97172	1.92141	1.76083	1.74968	0.267692	0.10338	0.0627377	0.234082	0.174616	0.200052	-0.207132	0.210604	-0.0674499	-0.0954327	5.32074	5.11361	4.61904	4.82964	5.48224	5.41479	5.31059	5.21516
C1	Khdrbs3	6.35016	6.69562	7.05058	5.60401	6.80072	5.31778	7.8535	5.51142	6.03611	6.553	5.42905	7.1209	2.13726	1.536	2.10607	1.47091	2.7602	1.2309	0.0819028	0.350743	0.165087	0.507605	0.209609	0.186532	-0.676342	-0.297533	-0.622243	-0.143009	5.91536	5.23902	5.41515	5.11762	7.98212	7.35987	4.94632	4.80331
C1	Gpm6a	6.35363	6.8025	7.77319	6.89557	7.57278	5.93263	7.68961	5.2677	6.75406	7.5268	6.06877	8.05965	2.08891	0.794698	1.79427	1.52447	2.33314	0.710887	0.187207	0.289217	0.113573	0.198002	0.567762	0.183129	-0.632429	-0.567012	0.188866	-0.972642	6.97226	6.33983	6.8861	6.31909	8.17732	8.36619	3.93049	2.95785
C1	Scd2	8.25136	8.24681	8.53769	6.58136	8.4433	6.02363	8.12941	5.8391	7.69314	8.64534	6.46448	8.4579	2.18643	0.978888	2.31459	1.00687	2.10393	0.772474	0.0668918	0.334414	0.0265394	0.0890919	0.0192296	0.242523	-0.525079	-0.333348	0.411765	-0.39715	7.09902	6.57394	6.33429	6.00095	6.98346	7.39523	4.57792	4.18077
C1	Ddr1	6.66125	6.78212	7.31406	5.90929	7.72247	5.6214	6.96154	4.70967	6.95774	7.0268	6.07138	7.59603	2.57589	1.99487	2.86092	1.07717	1.92704	0.867903	0.0897438	0.154128	0.0302174	0.0666678	0.0192296	0.204191	-0.299711	-0.0855873	1.28029	0.299266	5.93079	5.63108	5.00705	4.92146	5.70094	6.98122	1.89521	2.19447
C1	Dll1	4.38732	5.13723	5.56691	3.34255	5.05711	2.5306	3.47849	1.66308	5.6578	5.6352	3.8149	6.5054	2.16642	1.71912	2.64146	1.43391	1.76182	1.46167	0.249325	0.500418	0.853504	0.448199	0.178497	0.863284	-0.513801	-0.570383	-0.478605	-1.09172	3.96701	3.45321	2.24567	1.67528	3.02896	2.55035	1.44121	0.349491
C1	Efnb2	5.36403	5.12368	5.38587	3.3199	5.10088	2.72908	4.80983	2.25579	4.66381	5.61474	2.81311	6.03204	2.36849	1.56274	2.43065	1.45646	1.97091	1.68314	0.152424	0.343664	0.324018	0.399475	0.29175	0.849844	-0.466383	-0.513596	1.03251	-0.176391	4.61704	4.15066	3.21965	2.70605	3.52425	4.55677	1.27082	1.09443
C1	Tox3	4.85916	5.20148	5.80894	5.2489	5.80357	4.45754	4.4733	3.32193	5.38038	5.85483	5.07544	6.53685	1.6121	1.71169	1.89365	1.56795	1.29933	1.14732	0.267118	0.306315	0.166376	0.356891	1.64286	0.232398	-0.26042	0.218864	1.13676	-0.362949	4.56117	4.30075	2.91294	3.1318	3.05795	4.19472	1.16714	0.804191
C1	Rnd2	6.57492	7.09518	7.9675	6.94418	7.97422	6.61091	6.9239	5.47698	7.13492	6.95565	6.70674	8.15004	1.85492	1.95609	2.23485	1.31005	1.85332	1.54138	0.0650585	0.0889988	0.109136	0.0713092	0.107054	0.264271	-0.249549	0.013172	0.243155	-0.173164	6.70271	6.45316	5.30898	5.32216	6.7333	6.97646	3.85144	3.67827
C1	Rps11	9.32532	9.35538	9.37339	9.13685	9.06594	9.10036	8.50554	8.61918	7.98248	8.11187	7.95387	9.00916	1.58789	1.52681	2.09247	1.81166	1.69564	1.31236	0.0958772	0.0432613	0.0360825	0.000347564	0.0379465	0.107012	-0.33047	0.27281	-0.431905	-0.215299	8.3176	7.98713	7.50513	7.77794	8.83018	8.39828	8.1206	7.9053
C1	Fkbp3	7.18947	6.93764	7.47877	7.04912	6.37126	6.21003	6.47002	5.83593	6.37526	7.03893	6.25883	7.4373	1.93794	1.88032	1.72185	1.76531	1.70026	1.74877	0.191724	0.102814	0.327531	0.3156	0.315574	0.067712	-0.391103	-0.180334	-0.29754	-0.383365	7.1965	6.8054	6.73551	6.55518	7.43653	7.13899	6.07198	5.68862
C1	Ptpn12	4.44542	4.71792	5.10557	4.1866	4.60837	3.27812	3.84474	2.90925	4.60748	5.29345	4.13756	5.47299	1.91968	1.62264	1.68762	1.56596	1.79427	1.65806	0.160328	0.153034	0.224573	0.208406	0.395263	0.122829	-0.143641	0.0797602	0.387755	0.0794432	4.28588	4.14224	3.17381	3.25357	3.26035	3.64811	2.89804	2.97749
C1	Gas5	4.15113	4.44664	3.68109	3.44701	2.9477	2.80377	2.96614	2.32619	5.2307	5.90584	4.69578	5.9528	1.92768	1.57794	1.78981	1.55831	1.89365	1.22862	0.0712186	0.177946	0.240403	0.0331788	0.411321	0.0693498	-0.185431	0.432595	0.647909	0.0659142	4.86156	4.67613	3.87319	4.30579	3.69022	4.33812	3.61102	3.67693
C1	Ywhaq	7.79587	7.84292	7.93096	7.30581	7.49968	6.99393	7.26333	6.74409	6.71973	7.33298	6.56362	7.70622	1.85559	1.50844	1.80719	1.48873	1.8677	1.47485	0.463106	0.177009	0.179721	0.140352	0.185923	0.0579459	-0.525269	-0.196539	-0.295074	-0.105589	7.34824	6.82297	6.84485	6.64831	7.72056	7.42548	6.45539	6.3498
C1	Stt3b	5.5202	5.60952	5.96636	5.70333	6.32472	5.31273	6.01851	5.24505	5.30673	5.97422	5.32067	6.44848	1.94239	1.9545	2.02402	1.69949	1.82142	1.81873	0.64842	0.149698	0.216953	0.118752	0.289843	0.312344	-0.208006	0.0311435	0.214397	-0.185024	5.23972	5.03171	4.68442	4.71556	5.2502	5.46459	4.5313	4.34628
C1	Galnt13	3.07039	3.80396	4.21725	3.76687	4.24647	2.80105	3.66341	2.38397	3.39725	4.21649	3.07984	4.43385	2.04314	1.61619	1.91085	1.27939	1.8848	1.66264	0.578791	0.171487	0.248391	0.0897189	0.513764	0.349386	0.431686	-0.128575	0.907993	-0.503804	3.641	4.07269	3.27084	3.14227	3.25151	4.15951	1.37621	0.872403
C1	Tcf4	4.29533	4.7744	5.8659	4.55292	6.32072	4.18988	5.67969	3.66166	5.35807	5.96363	4.69504	6.53991	1.71594	1.45188	1.98883	1.44342	1.78691	1.4827	0.2451	0.203	0.179332	0.238813	0.54362	0.405731	-0.269209	0.0197488	0.206319	-0.261185	5.32209	5.05288	3.95733	3.97708	4.74624	4.95256	3.08636	2.82518
C1	Nr2f1	5.58141	5.15149	4.9644	3.61307	4.12429	2.55331	4.07333	1.86631	4.53831	5.05375	3.22025	5.16318	3.21876	3.57868	3.4142	2.02791	3.4142	2.78788	0.191456	0.440214	0.0995448	0.799698	0.289988	1.76633	-0.392607	-0.301218	0.304431	-0.202004	3.80434	3.41174	2.77389	2.47267	3.90882	4.21325	0.722771	0.520767
C1	Six3	6.67339	6.53498	6.60634	5.46504	6.1685	4.52039	5.95896	3.92651	6.17208	6.67146	4.91877	6.61585	3.76499	3.4142	3.76499	1.85332	3.03248	1.74923	0.147405	0.351013	0.0962427	0.294887	0.0994581	1.36501	-0.108307	-0.358187	0.0846843	-1.55832	5.19178	5.08347	4.89294	4.53475	4.56268	4.64737	2.54633	0.988003
C1	Efna5	3.5201	3.06095	3.03574	1.89136	2.994	1.15526	3.395	0.909176	2.93342	3.29602	1.17489	3.33646	2.27807	2.65046	2.33781	1.90046	2.65046	2.86092	0.168366	1.12211	1.21003	1.31238	0.66467	1.66621	-0.216185	-0.690645	0.774639	-0.113968	2.27233	2.05614	2.41457	1.72392	2.17833	2.95297	0.386558	0.272591
C1	Marcks	8.30168	8.40001	8.924	7.97912	8.14118	6.57831	7.74871	5.74789	7.97019	8.70415	7.19022	8.62753	2.87981	2.91805	2.96712	3.19826	3.09845	3.16946	0.0967766	0.0628321	0.190147	0.114678	0.226326	0.156384	-0.511568	-0.279772	-0.358206	-0.82842	7.35544	6.84387	5.85615	5.57638	7.39359	7.03538	4.34374	3.51532
C1	Pcdh10	2.21948	3.46995	3.27957	1.96964	4.20175	2.00004	4.64996	2.22732	3.42001	3.25035	2.0863	3.28513	2.53605	2.83342	2.72468	2.18643	2.99634	2.87981	0.337553	0.678799	0.425011	0.253543	0.251624	0.914629	-1.04139	-0.716252	-0.287033	-0.193925	3.55163	2.51024	3.83807	3.12182	3.96416	3.67712	0.858966	0.665041
C1	Tbx2	5.34815	5.7973	6.23111	4.91954	6.20868	3.91628	7.21922	4.17622	6.24828	6.3658	5.28996	6.53336	2.96712	3.04834	3.09845	1.46263	3.16946	0.818328	0.0874507	0.773992	9.27007e-05	1.92028	0.0192296	3.23219	0.0186605	-0.0770013	-0.489542	-0.877838	5.089	5.10766	4.58788	4.51088	6.40824	5.9187	2.41633	1.53849
C1	Mab21l2	6.69031	6.22842	6.20198	4.26184	5.33868	3.39963	4.79559	2.33536	5.86081	6.01546	3.40942	6.28946	3.33678	1.56569	3.53011	1.21525	2.73074	0.618308	0.0809278	0.998998	0.584567	1.34638	0.445152	0.814794	-0.571058	-0.504492	0.278335	0.165381	4.80569	4.23463	4.18663	3.68214	4.45025	4.72859	0.883672	1.04905
C1	Tle1	5.22165	4.78567	5.0356	3.87732	4.52619	3.01017	4.62407	2.4314	4.16809	5.00443	3.54559	4.95476	3.04834	2.24627	2.87981	2.02664	3.10818	1.41871	0.193679	0.599406	0.0828518	1.78618	0.489255	1.22863	-0.0606366	-0.0793826	0.0441338	-0.507874	3.89543	3.83479	2.93352	2.85414	4.51491	4.55905	1.32378	0.815905
C1	Sema6a	3.82821	3.86249	3.38487	1.83371	3.6561	1.44755	3.5888	1.24657	3.43515	3.78976	1.51572	4.15449	2.51784	2.15257	2.50847	1.28022	2.36177	1.25963	0.233579	0.990761	0.0457003	1.34175	0.187207	1.86189	-0.533132	-0.456067	0.461424	-0.0124001	3.25567	2.72254	3.23295	2.77688	2.3194	2.78082	0.273266	0.260866
C1	Tgif1	4.43033	4.53406	4.75094	3.45721	4.84873	2.5515	3.12671	1.32452	3.97552	4.94795	3.41134	5.67643	2.66289	2.2185	2.67728	1.91322	1.98623	1.95286	0.180581	0.682755	0.0625753	0.85481	0.542531	1.14622	-0.927921	0.259037	1.04095	-0.0354911	3.75966	2.83174	1.01514	1.27418	1.25255	2.2935	0.214816	0.179325
C1	Flrt2	3.04884	2.70866	2.71035	1.83703	2.43329	1.47941	1.99894	1.63729	2.599	2.92388	1.06978	2.73685	1.85874	1.62763	1.81027	1.45873	1.66683	1.53103	0.592056	0.579309	0.735029	0.741498	1.2122	1.05083	-0.474434	-0.337069	1.58147	-0.218386	2.49178	2.01734	2.45062	2.11355	1.18757	2.76904	0.703805	0.485419
C1	Maf	2.003	2.24299	3.34265	2.45935	3.3618	1.7578	2.66613	1.84528	3.02071	3.28093	1.89196	4.37296	2.38546	1.59581	2.24178	1.3426	1.63056	1.76232	0.812209	0.742225	0.571763	0.808946	0.504268	1.08588	-0.761375	-0.530691	1.09576	-0.776381	2.93647	2.17509	2.44082	1.91013	1.51274	2.60849	1.10905	0.332672
C1	Myc	2.40904	2.62242	1.64116	1.28581	1.30474	0.745653	1.36749	0.364801	1.8885	1.36801	0.603813	1.61849	1.91463	1.90513	1.82434	1.26663	2.08136	1.60163	0.786321	1.01874	0.741737	0.702862	0.361411	1.50315	-0.884139	-0.338947	-0.0779312	-0.000477461	1.20594	0.321798	0.860125	0.521177	0.558136	0.480205	0.0142474	0.01377
C1	Fbxw7	4.17465	4.93263	5.66504	4.01825	4.88351	3.03943	5.26341	3.24091	5.42157	5.69202	3.54216	6.07	2.69375	0.96512	2.12268	0.899293	2.47681	0.654417	0.101053	0.176293	0.433815	1.47633	0.694009	0.48651	-0.583377	-0.520584	-0.709897	-0.316755	4.95692	4.37354	4.28763	3.76705	4.62261	3.91272	3.24256	2.9258
C1	Nova1	3.15927	3.19787	3.39811	1.88511	2.76783	1.12829	3.84461	1.52992	3.56554	4.03866	1.63075	3.69832	2.15005	1.481	1.7975	1.2085	2.05573	1.37645	0.234746	0.603477	0.515189	1.84713	0.696334	0.650912	-0.553477	-0.330164	0.0485084	-0.336055	3.11031	2.55683	3.01272	2.68255	3.63186	3.68037	0.788689	0.452634
C1	Ascl1	6.21473	7.39673	7.62458	5.53899	6.50175	4.05003	4.45321	2.21793	7.06513	7.54868	4.84499	7.50784	1.87578	1.87233	2.18643	0.898848	1.50005	1.35823	0.0858217	0.966755	0.279369	1.98388	1.18807	1.67985	-0.799811	0.546924	0.908711	0.295304	5.07177	4.27196	0.73621	1.28313	1.67069	2.5794	0.0451333	0.340437
C1	Lmo4	4.74061	5.15195	6.35826	4.81526	4.3217	3.15258	6.69364	3.8852	5.9316	4.78853	3.43439	4.81617	2.12268	1.92704	2.07291	1.33792	2.67389	1.85492	0.50256	1.30647	0.71642	2.59551	0.650796	1.15097	-0.893165	-0.524125	-0.375049	-1.10651	5.11478	4.22161	4.88837	4.36424	7.40324	7.02819	3.01144	1.90493
C2	Egr1	0.308944	0.907775	3.32319	4.17009	4.71822	3.82572	5.16481	4.08094	3.01969	3.09705	3.73788	5.03978	0.908724	1.54433	1.48238	1.61811	1.15398	1.72706	1.26628	0.779448	1.29876	0.383121	0.233112	0.568411	1.62679	0.590171	1.30636	-0.701315	3.03292	4.65971	3.59827	4.18844	6.83883	8.14519	6.52181	5.8205
C2	Dgka	1.82051	1.76375	0.846351	0.427841	0.887287	0.42322	1.13389	0.464284	1.38743	1.38781	0.724932	1.8069	1.39026	1.31834	1.36337	1.07917	1.41449	1.10848	0.94087	0.944744	0.633279	0.384652	0.417744	0.945872	-0.139591	-0.319985	0.462341	-0.0291202	1.13126	0.99167	1.74273	1.42275	1.3134	1.77574	0.424537	0.395417
C2	Fos	0.902959	1.45932	2.72412	3.52467	3.47396	2.13298	4.5249	2.10795	2.23653	3.19277	3.00352	4.92002	1.17859	1.14195	1.3623	1.17859	1.0367	1.16943	0.912906	0.78929	0.766473	0.769661	0.550211	0.66829	0.714022	-0.432525	3.1029	0.917331	1.40506	2.11908	2.5946	2.16207	5.76206	8.86496	4.74105	5.65838
C2	Rcc2	6.54195	6.441	6.56587	5.27448	6.01336	4.48236	5.19254	3.68073	5.91696	6.59477	5.08047	6.28892	1.01496	1.52409	1.46418	1.12109	1.16787	1.52057	1.07264	0.790832	1.03435	0.540699	0.565601	0.63641	-0.302808	0.204604	-0.0657626	-0.139642	4.9644	4.6616	3.17747	3.38207	4.26109	4.19533	2.6275	2.48786
C2	Hspa2	3.62312	3.7163	3.33593	2.06416	2.2748	1.53883	2.05625	1.54843	2.29021	2.8356	1.50468	2.54723	0.808024	1.40658	1.24355	1.10665	0.910784	1.12722	1.07843	0.906505	1.37388	1.24069	1.43601	0.762643	-0.23253	0.135743	0.389825	-0.136535	1.70894	1.47641	1.80471	1.94045	1.87838	2.2682	1.05515	0.918612
C2	Tnfrsf12a	0.606708	1.20932	1.45889	1.44816	2.68624	1.77478	2.14445	2.07806	0.989038	1.94323	1.48144	3.54546	0.942777	1.24647	1.42377	1.11125	1.09872	1.09908	1.54323	1.39691	1.25228	1.29166	0.797775	1.17418	-0.490234	0.102442	0.406058	0.434239	2.22338	1.73314	1.10346	1.2059	2.63513	3.04119	0.834033	1.26827
C2	Nell2	5.7441	5.48814	2.14816	1.23036	3.65631	2.1405	3.94262	2.27023	2.2115	2.28621	1.49132	3.00316	1.02784	0.999806	0.931552	0.882904	1.67073	1.19746	0.870587	1.07264	1.29826	1.43601	0.805627	1.16508	-1.05285	-0.624588	-0.218303	-0.911439	3.95886	2.90601	4.34425	3.71967	4.2576	4.0393	1.60624	0.6948
C2	Vstm2a	0.443576	0.694104	0.616773	0.416559	1.69372	0.410003	5.02955	2.1457	0.783852	0.194823	0.324337	1.38816	0.875969	0.872274	0.877672	0.546912	1.80161	0.963827	0.905379	0.958061	0.457325	1.15064	0.815393	0.767611	-0.574413	-0.757635	0.206989	-0.402588	2.49614	1.92172	3.91806	3.16043	3.89113	4.09812	0.726694	0.324107
C2	St8sia2	4.9741	4.66343	3.96624	2.07295	4.45248	1.72898	4.26631	1.58821	3.86003	4.12837	2.08449	4.2228	1.24407	1.14584	1.46485	0.956332	0.947865	1.22341	0.12397	0.594621	0.357248	0.621997	0.192942	0.950013	-0.634464	-0.31588	1.61182	0.321382	3.29925	2.66479	2.25262	1.93674	2.23597	3.84779	0.0940832	0.415466
C2	Ccnjl	3.54634	3.23045	3.62715	2.44506	4.08103	1.97393	4.25834	1.88065	3.32586	3.5853	2.48818	3.97809	1.36963	1.32112	1.38303	0.692392	1.233	0.887918	0.23861	0.532091	0.138166	0.352868	0.167726	0.856204	-0.265619	-0.135246	0.457135	-0.180841	2.55972	2.2941	1.82617	1.69093	3.0232	3.48033	0.509367	0.328526
C2	Apba2	5.72212	5.89398	6.07564	4.70935	6.18359	4.29291	5.7856	3.23807	5.48132	5.9832	4.67714	6.01131	1.31357	1.04372	1.42036	0.869991	1.07742	0.992066	0.127743	0.183386	0.0393054	0.22025	0.0581813	0.739058	-0.241411	-0.462184	-0.117571	-0.189198	5.25075	5.00934	4.14344	3.68126	5.68526	5.56769	1.17428	0.985087
C2	Arl4c	3.83157	4.1713	3.62493	2.40997	2.75214	1.27354	2.73261	1.52852	4.23412	2.91289	1.89238	3.28143	1.40609	1.17848	1.55662	0.806195	1.16068	1.12495	0.0487291	0.388948	0.195139	0.208586	0.330687	0.659004	-1.36597	-1.17364	0.159993	-0.426653	4.43874	3.07277	4.29465	3.12101	2.84657	3.00656	1.4011	0.974442
C2	Smarcd3	4.6196	4.24054	3.42968	2.14302	2.79435	1.83573	3.37756	1.34574	3.55147	4.08269	2.28336	4.36743	0.90031	1.52311	1.51444	0.647311	1.12317	1.04155	0.193536	0.723815	0.173185	0.0602727	0.0903703	0.806956	-0.549657	-0.352224	-0.108665	0.0720983	3.40527	2.85561	3.45008	3.09786	3.24053	3.13187	1.12932	1.20141
C2	Tgif2	5.16339	5.09369	4.97222	3.40683	4.7947	2.68573	3.17401	1.56912	4.38565	5.10913	3.29268	5.12961	1.09348	1.42972	1.42913	0.811025	0.548081	1.16407	0.188573	0.179397	0.312038	0.261963	0.268868	0.760483	-0.199798	0.131801	0.602653	-0.170123	3.35735	3.15755	1.62153	1.75333	1.63979	2.24244	1.37153	1.20141
C2	Crim1	3.03641	2.81135	2.70037	2.35897	3.17659	2.15005	3.51845	2.65624	2.18502	3.00713	1.71558	2.87423	1.16227	1.50143	1.18069	1.17786	1.19746	1.56131	0.206013	0.581702	0.161542	0.817167	0.721259	0.734502	-0.237239	-0.186268	2.2496	-0.224563	2.3497	2.11246	3.10261	2.91634	2.39639	4.64598	2.1922	1.96764
C2	Unc5c	2.3694	2.28414	2.25149	1.35793	3.05543	2.06164	2.71532	2.69809	1.92126	2.33583	1.23356	2.76342	0.949403	1.15647	1.30111	1.00196	1.51131	1.46612	0.212131	0.621215	0.391579	0.711976	1.20601	0.555848	-0.1886	-0.133523	1.89606	-0.179468	2.19892	2.01032	2.42816	2.29464	1.52153	3.41759	2.64748	2.46801
C2	Fut8	3.94125	3.74698	3.74544	2.57564	3.30948	1.57382	3.93907	1.51992	3.14388	3.55373	1.81656	3.18265	1.39515	1.35504	1.41478	0.908198	1.54617	1.33471	0.380352	0.621713	0.590931	1.21321	0.561605	1.21261	-0.633745	-0.880631	-0.244013	-0.211527	3.39651	2.76276	3.66823	2.7876	3.84881	3.60479	0.625727	0.414199
C2	Tmem65	4.48202	4.02037	4.32512	3.11963	4.25442	2.32573	5.50391	2.82402	3.51633	4.00788	2.59028	3.99788	1.56379	1.26768	1.16715	0.761002	1.46525	1.04734	0.189052	0.648635	0.161308	1.4513	0.381063	1.12375	-0.417854	-0.227805	-0.887053	-0.983933	3.81252	3.39467	4.43267	4.20486	5.62144	4.73439	1.68929	0.705361
C2	Prkg1	2.44349	2.25485	2.94606	1.6669	3.34621	1.5872	3.60649	1.40778	1.79889	2.73596	1.16067	3.51411	1.35792	1.04734	1.31507	0.860315	1.4786	0.764166	0.148022	0.721612	0.402932	0.964909	0.613134	0.74279	-0.360959	-0.411545	0.42807	-0.136756	2.87273	2.51177	2.49098	2.07944	2.96542	3.39349	0.532627	0.395871
C2	Ptchd1	2.14138	2.29723	2.30142	0.900462	2.18995	0.519792	1.69915	0.395389	2.53965	3.22553	0.832453	3.35766	1.65453	1.399	1.50307	0.982677	1.63552	1.0952	0.0905016	0.74671	0.497606	0.572828	0.682755	0.869576	-0.836563	-0.331214	1.20599	-0.00910766	2.29341	1.45685	1.38847	1.05726	0.837128	2.04312	0.129547	0.120439
C2	Prkar2b	4.32516	4.40682	4.63028	2.75508	3.74697	1.71061	3.76952	1.73583	3.97746	3.96358	2.12828	4.10309	1.0665	1.12634	1.13789	0.674263	1.07894	1.35504	0.800703	0.821797	0.263018	1.05145	0.482417	1.13528	-0.757022	-0.744748	0.00969666	-0.40047	4.33498	3.57796	4.08913	3.34438	4.73908	4.74878	1.0759	0.675432
C2	Pknox2	2.53664	2.58326	2.61488	1.37703	2.54757	1.02016	3.61951	1.33196	2.33075	2.95236	1.18642	2.6515	0.998304	1.1069	1.31436	0.839526	1.31955	0.974342	0.250598	0.724912	0.311874	0.942917	0.122991	1.25083	-0.598138	-0.385547	-0.0409789	-0.0947878	2.10059	1.50245	2.14046	1.75492	3.07761	3.03663	0.34443	0.249642
C2	Smad3	4.25554	3.68768	3.79227	2.03897	3.51574	1.53811	4.79575	2.12491	3.20977	3.64308	1.4601	3.24385	0.821748	1.06771	1.27986	0.663085	1.36638	0.997769	0.644932	0.714058	0.286455	0.690887	0.0864615	1.40104	-0.0392757	-0.230138	-0.589548	-0.56388	2.33335	2.29407	2.53671	2.30657	4.5771	3.98755	1.02754	0.463656
C2	Rhbdf1	2.16372	1.91855	1.82302	1.46017	1.80893	1.30624	1.89737	0.833083	2.04836	2.83902	1.66289	2.92794	0.658095	1.60285	1.06498	0.893507	0.715453	1.48238	0.874907	0.80949	0.468687	0.412794	0.430223	0.981201	-0.173057	0.017407	0.612258	-0.151715	1.50598	1.33293	1.51781	1.53522	2.03863	2.65088	0.765995	0.614279
C2	Fam46c	0.954488	1.49113	1.74179	1.14473	1.90399	1.29888	1.69317	1.4552	1.15991	1.64529	0.494074	1.50242	0.748947	1.27716	1.29721	0.771889	0.793747	1.04583	0.542617	1.06094	0.661288	0.832367	0.57465	1.00039	-0.140071	-0.372845	0.689034	-0.159618	0.967446	0.827375	0.742554	0.369709	0.722566	1.4116	0.389668	0.23005
C2	Setd7	2.49999	2.52535	3.00023	1.94366	3.59593	1.74284	3.47506	1.39289	2.98444	2.83366	2.06517	3.35565	0.773587	1.25072	1.17767	0.901552	1.18053	1.16157	0.173185	0.92687	0.638191	0.591034	0.165661	1.10817	-0.262192	-0.644308	0.224191	-0.33489	2.97043	2.70824	3.05577	2.41146	2.54958	2.77377	0.617897	0.283008
C2	Adhfe1	0.363287	0.630767	1.04288	0.359459	1.41508	0.410352	0.786863	0.219956	1.05823	0.545885	0.489402	1.49499	1.31174	1.26157	1.46592	1.16858	1.16407	1.21778	0.456623	0.404025	0.080992	0.269738	0.169368	0.449081	-0.294919	0.183512	0.661193	0.13875	1.08763	0.792707	0.736544	0.920056	0.598833	1.26003	0.0843137	0.223064
C2	Rrs1	4.37782	4.32193	5.03588	3.9244	4.52909	3.42815	3.56842	3.4034	4.29002	4.63875	3.73067	4.91228	1.16495	1.5346	1.48035	1.16654	1.18376	1.23376	0.542178	0.568074	0.153998	0.205196	0.190776	0.41638	-0.148404	0.158754	-0.0877667	-0.0340052	3.64173	3.49333	2.87361	3.03236	3.89704	3.80927	3.45139	3.41738
C2	Mapk14	4.58403	4.46134	4.39699	3.65604	4.30508	3.35733	4.08547	3.58078	4.11522	4.67108	3.87978	4.97742	0.885625	1.52017	1.24787	1.06956	1.02313	1.62264	0.707665	0.55442	0.115065	0.258802	0.24687	0.448056	-0.0554298	-0.0836743	0.220206	-0.182011	4.10343	4.048	4.03528	3.95161	3.83924	4.05945	3.49108	3.30907
C2	Tspan4	2.18297	2.83903	2.47945	1.88283	2.4149	2.36975	3.24617	2.94232	1.66099	2.59226	1.67164	2.82833	0.753575	1.16508	1.12642	1.15778	1.06221	1.13789	0.55442	0.656133	0.188042	0.406629	0.0349709	0.206645	-0.160215	-0.139398	0.354765	0.0401335	2.49596	2.33575	3.5896	3.4502	3.75879	4.11356	3.09091	3.13104
C2	Hddc3	5.42957	5.83136	6.00306	5.66242	6.0283	5.83232	5.79799	5.57888	4.87086	5.45754	5.00214	6.35963	1.08759	1.12647	1.37601	1.46922	1.27762	1.06312	0.0783759	0.0610979	0.162331	0.0130243	0.0589302	0.264616	-0.441876	0.0511185	0.016444	-0.0164265	5.22178	4.7799	3.75869	3.80981	4.99675	5.01319	4.22421	4.20778
C2	Rpl8	9.83748	9.79001	9.90339	9.46506	9.48595	9.51034	9.12728	9.16551	8.64729	9.05095	8.5042	9.64256	1.28627	1.42239	1.67753	1.42083	1.37863	1.12153	0.113729	0.0740882	0.0342697	0.0859926	0.0978197	0.208332	-0.364775	0.113603	-0.427529	0.0732127	8.63784	8.27306	8.19652	8.31012	9.45762	9.03009	8.31436	8.38757
C2	Rras	2.84283	2.39802	2.75681	1.99088	2.79956	2.06649	2.25575	1.34665	1.74311	2.67383	1.86397	3.38128	1.28014	1.32216	1.43848	1.52197	1.29817	1.05635	0.173016	0.185673	0.130698	0.16719	0.129522	0.34845	-0.520311	-0.809279	1.07883	0.293168	2.07671	1.5564	2.62899	1.81971	2.8565	3.93533	0.909883	1.20305
C2	Hdgf	7.14159	7.35978	7.80721	7.07369	7.08625	6.39331	6.546	5.84965	6.76636	7.43638	6.15654	7.35846	1.0322	1.48849	1.31707	1.41364	1.30699	1.44292	0.129141	0.0574985	0.158485	0.120818	0.165142	0.131368	-0.302667	-0.0623932	-0.292788	-0.135885	6.41395	6.11129	5.70277	5.64038	6.61616	6.32338	5.31897	5.18309
C2	Myl6	7.87934	7.97341	7.83386	7.7069	7.51232	7.70007	7.99749	7.48419	6.8055	7.23831	7.09528	8.23598	1.06633	1.29739	1.3274	1.4656	1.36487	1.24975	0.110662	0.0544956	0.0176343	0.0997153	0.0192296	0.0783514	-0.30851	-0.133886	-0.313724	-0.00869074	7.90952	7.60101	7.78698	7.6531	8.76957	8.45585	7.10537	7.09668
C2	Exosc8	4.3126	4.5732	4.63924	3.93301	3.57226	3.39923	3.37996	2.99766	4.05617	4.92152	3.69109	4.70941	1.18908	1.35701	1.39337	1.45217	1.25107	1.33742	0.448476	0.0693498	0.138033	0.121945	0.127201	0.264523	-0.20893	0.250762	-0.242904	0.117307	4.13205	3.92312	3.33036	3.58112	4.20097	3.95806	3.57742	3.69472
C2	Rpl23a	7.8107	7.72912	7.64453	7.54119	7.32174	7.27708	6.7988	6.66698	6.39155	6.66534	6.38215	7.39094	1.0246	1.49889	1.54092	1.40744	1.21094	1.20486	0.269795	0.0436818	0.00677182	0.167007	0.0192296	0.32876	-0.5228	0.0387761	-0.397897	-0.31488	7.19569	6.67289	6.26463	6.3034	7.25744	6.85955	6.33148	6.0166
C2	Cuta	5.92335	6.04692	5.98269	5.73336	5.99806	6.06258	5.98868	5.83551	5.29278	5.74544	5.25696	6.3522	0.665469	1.24628	1.11903	0.989174	0.954135	1.2819	0.0854686	0.047517	0.0847697	0.324633	0.0192296	0.372862	-0.438021	-0.0305079	-0.262687	-0.31359	5.54908	5.11106	5.50391	5.4734	6.31773	6.05504	5.30678	4.99319
C2	Zfp467	3.98864	3.92248	3.8191	3.13245	3.63546	2.83176	4.85147	3.07497	3.42427	3.95394	2.2895	3.83946	0.829493	1.31557	0.956679	1.05327	1.0326	1.22629	0.280429	0.150334	0.0300345	0.293321	0.0696431	0.465301	-0.178742	-0.638823	-0.175794	-0.36	2.93695	2.75821	3.7638	3.12498	4.74505	4.56926	1.49851	1.13851
C2	Banf1	7.41567	7.82045	7.57024	7.06798	7.02656	6.87962	6.67882	6.18873	6.09171	7.01333	6.02923	7.29472	1.21004	1.49853	1.26157	1.32216	1.00328	1.38751	0.135638	0.347998	0.0861477	0.577083	0.0795799	0.113131	-0.350962	-0.169087	-0.286231	-0.122999	6.62003	6.26907	5.64546	5.47638	6.6345	6.34827	5.35758	5.23458
C2	Brp44l	3.87901	4.36415	4.79606	4.72282	4.60227	4.38808	4.69632	4.11362	3.78484	3.94703	3.96173	5.06926	0.857127	1.44476	1.18502	1.41289	1.08431	1.3346	0.181488	0.294791	0.269762	0.397831	0.271402	0.201778	-0.458538	-0.659186	-0.132372	-0.201841	5.11786	4.65932	5.7109	5.05171	5.70507	5.5727	4.19447	3.99263
C2	Ube2e1	6.37726	6.26708	6.59277	6.26926	5.94854	5.61969	6.2496	5.26717	5.72955	5.90746	5.46411	6.54969	0.887695	1.58175	0.974022	1.12647	0.960022	1.69949	0.162493	0.178226	0.3774	0.318904	0.247083	0.379091	-0.249554	-0.12876	-0.401129	-0.221697	6.0686	5.81905	5.41048	5.28172	6.97533	6.5742	4.99133	4.76963
C2	Xrcc6	3.714	3.79876	3.78581	2.93887	3.42009	2.66367	2.98396	2.74543	3.22007	4.15986	3.09111	4.10063	0.885117	1.19942	1.10331	1.33978	1.27787	1.66136	0.15137	0.0586485	0.158557	0.22955	0.111366	0.335284	0.112885	0.178619	0.227657	-0.862783	4.00518	4.11807	4.94864	5.12726	3.71181	3.93947	5.34948	4.4867
C2	Btf3	7.67148	7.63214	7.97531	7.66281	7.5167	7.25354	7.08076	6.8842	6.80649	7.0671	6.73022	7.74859	1.34072	1.14934	1.15174	1.29686	1.27468	1.57929	0.1966	0.0391771	0.222758	0.240993	0.282105	0.285204	-0.369827	0.147513	-0.405429	-0.11331	7.41362	7.04379	6.39235	6.53986	7.71255	7.30712	6.7921	6.67879
C2	Tmed5	3.09458	2.94982	3.97042	2.96776	3.05302	2.16821	2.39549	1.94933	2.94298	3.63154	2.51707	3.877	1.3837	1.05693	1.14775	1.09044	1.07945	1.33163	0.0883481	0.0583209	0.164862	0.258551	0.289006	0.264189	-0.33354	0.0423946	0.516271	-0.253598	2.87358	2.54003	2.1651	2.2075	2.22437	2.74064	1.74434	1.49074
C2	Apex1	6.39738	6.27521	6.72404	5.63527	6.15471	4.65313	5.28405	3.584	5.57187	5.88377	4.64908	6.24935	1.44956	1.22813	1.33881	1.48764	1.1563	1.3252	0.0373761	0.0389471	0.0565737	0.267165	0.123119	0.131213	-0.392314	-0.0671299	-0.415217	-0.708444	5.17328	4.78096	3.23144	3.16431	5.55218	5.13697	3.38399	2.67554
C2	Emg1	6.22611	6.4581	6.6299	6.02278	5.96158	5.77782	5.54764	5.4786	5.73473	6.29906	5.59948	6.68689	1.26887	1.25991	1.24736	1.39237	1.1711	1.19249	0.106538	0.0961563	0.120342	0.234016	0.0726667	0.137666	-0.168807	0.277744	-0.312262	0.0659886	5.69902	5.53021	4.71825	4.99599	5.66628	5.35401	4.90878	4.97477
C2	Rhob	5.61853	5.74102	5.6867	4.56571	5.44918	4.18481	6.0298	4.1326	4.88038	5.22877	4.2609	5.49761	1.11384	1.25001	1.36487	1.14838	1.39169	1.31771	0.0714868	0.0625292	0.204308	0.283991	0.160328	0.0406416	-0.837315	-0.569179	-0.264193	-0.957887	4.91743	4.08011	5.05914	4.48996	5.87749	5.6133	3.74139	2.7835
C2	Pdia3	6.88768	6.59557	7.27077	6.70509	6.93696	6.34658	6.99304	6.53056	6.14136	7.04748	6.08987	7.47198	1.18132	1.34478	1.22331	1.15991	1.30177	1.10995	0.190102	0.14044	0.0968456	0.282328	0.160899	0.170683	-0.30432	-0.0887787	-0.269119	-0.608293	6.57857	6.27425	6.11365	6.02488	7.35711	7.08799	6.45582	5.84753
C2	Rpl36al	7.8477	7.95069	8.15104	7.83179	7.57719	7.49932	7.36863	7.26663	6.77309	7.30255	6.86188	8.09096	1.1631	1.39943	1.24407	1.22529	1.3113	1.26974	0.228949	0.0393054	0.0690584	0.350337	0.172913	0.172639	-0.146662	0.112659	-0.317217	-0.299184	7.46962	7.32296	6.77471	6.88737	7.99298	7.67577	6.54885	6.24967
C2	Rpl28	8.63263	8.69573	8.65032	8.33874	8.34355	8.19093	7.73738	7.57203	7.3193	7.61912	7.25528	8.408	0.965613	1.43877	1.35402	1.13568	1.28654	1.23466	0.126759	0.526592	0.209161	0.13883	0.199375	0.401182	-0.365569	-0.0330951	-0.390764	-0.16264	7.38595	7.02038	6.94692	6.91382	8.18308	7.79232	7.1168	6.95416
C2	Rac1	6.78562	6.65463	7.14576	6.51542	6.86886	5.82465	6.74711	5.60821	6.21635	6.5409	5.73465	6.83983	0.943516	1.42053	1.16968	1.13166	1.06301	1.08649	0.0756897	0.30576	0.16713	0.165712	0.0439408	0.191801	-0.449436	-0.43972	-0.192845	-0.259674	6.22394	5.7745	5.88374	5.44402	6.61351	6.42066	4.81523	4.55556
C2	Rpl12	9.03379	8.86038	8.97645	8.52335	8.36851	8.15105	7.77048	7.6526	7.54763	8.11493	7.33014	8.67084	0.909631	1.25268	1.26609	1.07347	1.05204	1.02443	0.263331	0.270195	0.0592418	0.186465	0.0192296	0.203892	-0.368492	0.11442	-0.29927	-0.0940601	7.74116	7.37266	6.91332	7.02774	8.0938	7.79453	6.82073	6.72667
C2	Gtf2h5	5.48973	5.69925	5.91817	5.3756	5.4172	5.23723	5.61101	5.11284	5.03241	5.12741	4.83616	5.89266	1.14559	1.00382	1.18636	1.05905	1.14795	1.03807	0.261963	0.0702771	0.106752	0.217885	0.0598374	0.248036	-0.607291	-0.236071	-0.228245	-0.0587772	5.86268	5.25539	5.36919	5.13312	5.9372	5.70895	4.69475	4.63597
C2	Prelid1	7.71644	7.76519	7.2663	6.75765	7.1871	6.98362	7.42903	6.8582	6.34988	6.96991	6.22476	7.44349	1.14795	1.05237	1.20513	1.13839	1.16741	1.27702	0.214518	0.0453818	0.0591093	0.21412	0.0522779	0.0656675	-0.722726	-0.228053	-0.476618	0.0944243	7.0659	6.34317	6.94458	6.71652	7.24585	6.76923	5.97766	6.07208
C2	Cdv3	5.58537	5.21097	5.25735	4.35639	4.6385	3.83673	4.66304	3.59784	4.3319	5.20154	3.75602	4.9557	1.11258	1.22555	1.04217	1.01167	1.10898	1.20056	0.31927	0.171003	0.13091	0.197558	0.225197	0.0566323	-0.389488	0.0888147	-0.366569	-0.18902	4.52688	4.13739	4.01464	4.10346	4.79703	4.43046	3.69048	3.50146
C2	Coro1c	6.18883	6.07736	6.19729	5.15275	5.86067	4.63836	5.52007	4.22977	5.37512	5.91981	4.67694	5.76944	1.11163	1.30407	1.08228	1.05677	0.982484	1.23806	0.160161	0.110965	0.0971296	0.130389	0.0622277	0.147797	-0.418907	-0.286187	-0.521626	-0.0824951	5.20046	4.78155	4.39895	4.11276	5.18201	4.66039	2.86269	2.78019
C2	Tmem43	4.55567	4.46541	4.83873	3.78291	4.4151	3.48666	4.05247	3.47081	3.91059	4.83617	3.44907	4.55925	1.11361	1.22617	1.13568	1.02551	1.0855	1.32289	0.0842262	0.41399	0.272122	0.0470334	0.200812	0.186895	-0.353496	0.0614989	0.286196	-0.333458	3.56534	3.21185	2.91732	2.97882	3.60069	3.88688	2.51055	2.17709
C2	Mrps16	5.53075	5.74867	5.64733	5.63099	5.51271	5.90723	5.53497	5.57355	4.59719	4.99632	5.01411	6.08075	1.14296	1.26463	1.20056	1.32157	1.09261	1.19813	0.122528	0.14381	0.275557	0.0989391	0.197647	0.155905	-0.30713	-0.0112329	-0.199293	0.313069	5.56102	5.25389	5.21113	5.1999	5.97843	5.77913	5.11814	5.43121
C2	Txndc17	4.81084	4.41075	4.71684	4.4767	4.10174	3.87215	3.58576	3.64515	3.73779	4.12735	3.64379	4.7927	1.13373	1.38152	1.29078	1.21032	1.0729	1.31342	0.221187	0.305831	0.236904	0.107257	0.189155	0.231978	-0.577861	-0.146135	-0.0190119	0.061193	4.40448	3.82662	3.69396	3.54782	3.65837	3.63936	2.87778	2.93897
C2	Lepre1	2.30489	2.2786	2.23346	1.95072	2.54481	1.10974	2.08175	1.04521	2.17968	2.57895	1.87015	3.09974	1.02404	1.27309	1.10119	1.26732	1.02417	1.22252	0.0614677	0.0860866	0.0707248	0.29134	0.18547	0.292141	-0.189052	-0.158296	0.538914	-0.0257124	1.84968	1.66063	1.79948	1.64119	1.65426	2.19318	0.825209	0.799497
C2	Slc20a2	3.65097	4.0968	4.43643	3.576	4.35207	3.35191	3.91569	3.44861	3.84057	4.65022	3.48206	4.54689	1.14624	1.12665	1.04283	1.32634	1.20901	1.36698	0.114605	0.266141	0.114383	0.118371	0.158793	0.144996	-0.0443141	0.00336114	0.769439	0.192763	3.84405	3.79974	3.52229	3.52566	4.01322	4.78266	3.65345	3.84621
C2	Ap3m1	4.28457	4.22695	4.60843	3.83342	4.32288	3.36592	3.79235	3.13085	3.78226	4.22866	3.47136	4.48938	1.03643	1.0729	1.05638	1.0665	1.12771	1.21032	0.5406	0.0277952	0.209618	0.433007	0.270266	0.11994	-0.40023	-0.0112603	0.0609903	-0.107432	4.38509	3.98486	3.29917	3.28791	3.16153	3.22252	2.93093	2.8235
C2	Lta4h	4.85712	4.77685	5.14622	4.27624	4.64781	3.77185	4.02069	3.58495	4.35998	4.83417	3.78322	5.0322	1.12791	1.06096	1.08288	1.09885	1.21379	1.15852	0.461825	0.424798	0.189052	0.393967	0.395021	0.273696	-0.381873	-0.14415	0.00340693	-0.384829	4.40779	4.02591	3.98867	3.84452	4.15091	4.15432	3.39765	3.01282
C2	Rpl34	8.40383	8.38174	8.67668	8.65931	8.17554	8.17117	7.65015	7.85552	7.5588	7.59765	7.61809	8.65794	1.04334	0.785368	1.07588	1.04859	1.0665	1.21495	0.222963	0.104805	0.499609	0.459605	0.352046	0.23286	-0.219046	0.0779642	-0.423576	-0.11875	8.51868	8.29964	7.94296	8.02092	9.02382	8.60025	7.92462	7.80587
C2	Thyn1	4.663	4.44823	4.61111	4.25297	3.49569	4.26985	4.22637	4.15254	3.58213	4.48545	3.71002	4.92368	1.05601	0.882351	1.04421	1.08948	1.17074	1.06265	0.302033	0.110932	0.4837	0.144121	0.317121	0.366658	0.166622	0.18937	-0.0594554	0.383866	4.77816	4.94478	4.93276	5.12213	5.1638	5.10435	5.10106	5.48493
C2	Laptm4a	6.31094	6.47881	7.11193	6.52197	6.86876	5.94517	6.65708	5.64398	6.06025	6.69246	5.98833	7.40487	1.06058	0.989744	1.2925	1.0824	1.19569	1.14584	0.256228	0.252895	0.491849	0.258643	0.187831	0.111648	-0.51396	-0.164606	0.374562	-0.261722	6.40552	5.89156	5.8638	5.6992	6.8694	7.24396	5.13726	4.87554
C2	Lsm3	6.01773	6.29445	6.63238	5.79383	5.60157	5.45072	5.35469	4.7177	4.97939	5.95821	4.86409	6.07765	1.24012	1.19328	1.01535	1.09646	1.1571	1.2455	0.275847	0.169544	0.512301	0.302437	0.221941	0.116338	-0.219746	0.0722729	-0.503967	-0.487243	5.91612	5.69637	4.8822	4.95447	6.33298	5.82901	5.2451	4.75786
C2	Rtn4	6.28198	6.14731	6.95448	6.73821	6.9414	6.53607	6.9935	6.70119	6.02679	6.70773	6.14604	7.66988	1.14462	1.05581	1.09908	1.23466	1.38061	1.31442	0.27047	0.142877	0.322046	0.269774	0.256177	0.226677	-0.426844	-0.0783638	0.705662	0.226639	6.59892	6.17208	6.86951	6.79115	6.91909	7.62475	6.80866	7.03529
C2	Maoa	3.24672	3.16605	3.47946	2.29624	2.49402	1.42396	1.79985	0.623239	2.51537	3.0408	1.32624	3.16345	1.07734	0.903114	1.00739	1.13757	1.03957	1.0138	0.0679489	0.208995	0.162695	0.460229	0.337837	0.197756	-0.572803	-0.66271	0.274902	-0.370433	2.76457	2.19177	2.88132	2.21861	1.95111	2.22601	0.685951	0.315518
C2	Rpl22l1	6.52482	6.42166	6.973	6.85316	5.74491	5.88073	5.74307	5.3625	5.45642	6.30784	5.53812	7.14063	0.978307	0.77402	0.806813	1.21172	1.08213	0.967411	0.181513	0.190605	0.165774	0.460358	0.254139	0.203665	-0.49203	-0.280074	-0.398638	0.0883169	6.27523	5.7832	6.17215	5.89208	7.33205	6.93341	6.47856	6.56687
C2	Rps27l	6.64401	6.87758	7.24713	7.03303	6.47631	6.57033	5.69517	5.96829	5.90213	6.62776	6.12075	7.57131	1.05862	0.919226	0.802037	1.14395	1.13789	0.975086	0.16596	0.188879	0.198256	0.474031	0.293851	0.168148	-0.372052	0.637484	0.18683	-0.245274	6.94888	6.57683	5.19885	5.83634	6.43874	6.62557	6.13422	5.88894
C2	Mocs2	3.95211	4.31268	4.9573	4.83395	4.63296	4.32749	4.67351	3.99165	4.32581	4.42765	4.3115	5.46865	0.998229	0.876453	1.03702	1.12396	1.1511	0.897015	0.187102	0.20556	0.382454	0.465695	0.347207	0.114174	-0.529426	-0.232253	-0.144362	0.213387	5.14423	4.6148	4.80819	4.57594	5.34099	5.19663	4.05079	4.26418
C2	Pigx	5.00952	4.78112	5.17036	4.58224	4.82055	4.11951	4.48077	3.97717	4.51533	4.72258	4.06369	5.49252	0.968652	0.830113	0.989127	1.07887	1.1261	0.926988	0.0296173	0.0430932	0.254477	0.470374	0.178568	0.140139	-0.57309	-0.219531	-0.0162082	-0.0566709	4.67578	4.10269	3.85921	3.63968	4.74269	4.72648	3.99222	3.93554
C2	Dus4l	2.08371	2.04519	2.40685	1.92589	1.85249	1.64169	2.1159	1.99947	1.88543	2.61734	2.03907	3.1444	1.38201	0.989442	0.982677	1.13848	1.03147	1.07084	0.44243	0.137366	0.403319	0.469775	0.274591	0.0974384	-0.0874834	-0.0684397	-0.24293	0.306797	2.52236	2.43487	2.32139	2.25295	2.44377	2.20084	2.32007	2.62687
C2	Snrpd1	6.33432	6.41169	6.93914	6.34291	5.46263	5.29978	5.60994	4.96186	5.57955	6.44485	5.31444	6.48944	1.18928	0.805817	1.11774	1.15797	0.912359	0.869813	0.148903	0.0511253	0.343664	0.608058	0.229739	0.156686	-0.274957	0.0403694	-0.407385	-0.0437091	6.11016	5.8352	5.22727	5.26764	6.54882	6.14144	4.92773	4.88402
C2	Reck	2.20035	2.27717	2.47384	1.77023	2.77088	1.45284	2.16155	1.37324	3.10998	3.70133	2.43274	3.57055	1.3016	1.081	1.21077	0.922591	1.12833	0.945047	0.111686	0.0362466	0.250611	0.105343	0.439001	0.278058	0.247454	0.289264	1.21023	-0.123647	2.48449	2.73195	2.12065	2.40991	1.66403	2.87426	1.3151	1.19146
C2	Crot	4.49871	5.18644	5.5726	4.8646	5.15136	3.52742	4.4989	3.108	4.54086	5.26681	4.06975	5.9598	1.30467	1.07203	1.12898	0.984366	0.950671	0.819195	0.210202	0.230984	0.257079	0.185516	0.248282	0.311278	-0.119536	-0.297055	1.60188	0.202877	4.80511	4.68558	4.40022	4.10316	4.4228	6.02469	1.64126	1.84414
C2	Ppil3	4.10509	4.10662	4.38531	3.86364	4.02713	3.3764	4.01882	3.11207	3.45483	3.70362	3.35364	4.8648	1.18759	0.984289	1.04785	0.868567	1.04181	0.83948	0.0988187	0.21334	0.213124	0.0609332	0.219271	0.175429	-0.524244	-0.420552	-0.138698	-0.00248502	4.24906	3.72481	3.66304	3.24249	4.17803	4.03933	2.47376	2.47128
C2	Ctps	4.82133	4.65935	4.73139	3.74499	4.08861	3.33904	4.16182	3.30742	4.02315	4.81516	3.37604	4.53845	1.36679	1.05677	1.06039	1.01542	1.23104	0.968334	0.142178	0.180477	0.118499	0.332598	0.409951	0.0336426	-0.284132	-0.0431385	-0.23542	0.123784	3.90938	3.62525	3.31384	3.2707	4.31113	4.07571	2.86838	2.99216
C2	Mrpl13	5.64617	6.05831	6.43245	6.0822	5.58679	5.45826	5.47408	5.02458	4.96741	5.65813	5.00066	6.35843	1.45744	1.07694	1.14296	1.14983	1.25331	0.98763	0.186882	0.205529	0.149348	0.153395	0.21223	0.255014	-0.322684	-0.152487	-0.21872	-0.0320837	5.87132	5.54864	5.24839	5.09591	6.25333	6.03461	5.07784	5.04576
C2	Cdc42se2	5.42921	5.40148	5.91269	5.2729	6.02588	5.05169	5.53238	4.66452	5.10017	5.18079	4.85702	6.0539	1.25935	1.01516	1.16472	1.06716	0.969151	1.00729	0.0865224	0.103599	0.30422	0.157965	0.129981	0.0997357	-0.398065	-0.371503	-0.227313	-0.0724631	5.35751	4.95944	4.73474	4.36323	5.37847	5.15116	4.00516	3.93269
C2	Rpl23	8.32409	8.28335	8.62034	8.46631	7.88974	7.66526	7.54846	7.16533	7.43837	7.67603	7.30944	8.49227	1.24062	0.971671	1.11048	1.21561	0.979373	0.911713	0.0483442	0.28037	0.258312	0.149625	0.185516	0.221052	-0.433629	0.0675477	-0.382285	-0.216272	8.23125	7.79762	7.48211	7.54965	8.53466	8.15238	7.41163	7.19536
C2	Snrpg	8.39321	8.65852	8.91644	8.43614	7.87814	7.66102	7.53148	7.20273	7.4629	8.09877	7.29122	8.69513	1.02943	0.937815	0.964913	1.14174	1.24157	0.90368	0.104383	0.16461	0.282043	0.23329	0.242694	0.235166	-0.639317	0.346238	-0.465288	-0.0727561	7.72052	7.0812	6.28389	6.63013	8.0742	7.60891	6.7087	6.63594
C2	Gnai3	6.06183	5.62909	6.1716	5.4159	5.8945	4.49411	5.53812	4.22107	5.22813	5.66911	4.68396	5.84113	1.21539	1.03358	1.03457	1.16277	1.14257	0.885824	0.0702954	0.164628	0.152337	0.182583	0.274129	0.130552	-0.400861	-0.0518725	-0.120366	-0.191099	5.29703	4.89617	4.05347	4.0016	5.14729	5.02692	3.5866	3.3955
C2	Npc2	5.35839	5.15991	5.60003	4.67631	5.44275	4.05281	4.60803	3.65064	4.46745	5.18239	3.7766	5.83681	1.17348	1.09003	1.0709	1.10098	1.18483	0.903158	0.153395	0.123833	0.136339	0.22363	0.157673	0.133545	-0.473239	-0.270938	0.535008	0.423454	4.38583	3.91259	3.68939	3.41845	4.07101	4.60602	2.80197	3.22543
C2	Hint1	8.30258	8.42634	8.73592	8.22671	7.5938	7.81497	7.70543	7.29797	7.08242	7.77935	7.13182	8.15331	1.20478	0.9946	0.860885	1.08893	0.746829	1.01817	0.0812251	0.223424	0.416016	0.18512	0.202163	0.291099	-0.483212	-0.365143	-0.236831	0.0243033	8.05076	7.56755	7.65104	7.2859	8.66856	8.43173	6.88936	6.91367
C2	Pdcd6	4.96959	5.12691	5.07382	4.50248	4.46226	4.03427	4.04168	3.41545	4.34662	4.87792	4.13811	5.38845	1.19118	0.962919	0.954448	0.90567	0.873697	0.978934	0.0959777	0.270374	0.393728	0.342494	0.388431	0.178057	-0.341534	0.0296435	0.233229	-0.15095	4.74646	4.40492	4.09514	4.12478	4.41765	4.65088	3.73482	3.58387
C2	Tspan3	6.97743	7.34377	7.8547	7.48222	7.52537	7.20993	7.38436	7.10402	6.77371	7.4181	6.79813	7.93261	1.23583	1.13811	0.890236	1.04936	0.893817	0.94698	0.16461	0.287509	0.409524	0.273023	0.247395	0.115607	-0.310559	-0.175381	0.0538051	-0.100267	7.16357	6.85301	7.16825	6.99287	8.18608	8.23989	7.11547	7.0152
C2	Nudt9	4.48391	4.76209	4.98177	4.51736	4.37805	4.06308	4.50036	3.96459	4.1229	4.70728	3.93829	5.09717	1.00047	0.949916	0.93838	0.948477	0.930025	0.931072	0.172753	0.192887	0.146529	0.202594	0.200656	0.325621	-0.349665	-0.0969135	-0.203558	0.0601014	4.31485	3.96518	4.18485	4.08794	4.9423	4.73874	3.66075	3.72085
C2	Sf3b5	6.36121	6.6662	6.88387	6.127	5.96875	6.1019	5.70729	5.67911	5.45594	6.12408	5.3138	6.49497	1.07459	1.10312	0.980495	0.909925	0.839949	0.967573	0.139633	0.140317	0.21724	0.113317	0.214398	0.279694	-0.304513	-0.116636	-0.088039	0.435884	5.59445	5.28993	5.33525	5.21861	6.02523	5.93719	5.18448	5.62037
C2	Slc41a1	3.31204	3.33609	3.34178	2.57371	3.69038	2.36431	3.20446	2.45771	3.10773	3.74197	2.70939	3.91564	0.96599	1.10481	1.11763	0.822359	0.948287	1.15411	0.24823	0.241662	0.121809	0.173881	0.292681	0.305144	-0.503804	-0.651242	0.813541	0.173016	3.0054	2.5016	3.31044	2.6592	2.80262	3.61616	2.10887	2.28189
C2	Armc10	5.14297	5.10965	5.3765	4.35858	5.32341	4.06702	4.5183	3.4758	4.52832	4.93407	3.97751	5.55447	1.03562	1.03057	1.1711	0.946382	0.872631	1.00196	0.12612	0.232679	0.120491	0.221052	0.0719729	0.320523	-0.376914	0.179122	-0.0466099	-0.0914398	4.87677	4.49986	3.33162	3.51075	4.06418	4.01757	3.16653	3.07509
C2	Smox	4.05193	4.57897	5.36877	3.86306	4.98083	3.29699	4.03703	2.45528	4.41683	5.17841	3.53461	5.71819	0.879456	1.09572	1.11808	0.920701	0.918305	1.08122	0.141288	0.258062	0.183858	0.164108	0.112767	0.345341	-0.482146	-0.224141	1.01643	0.241305	4.04585	3.56371	3.10728	2.88314	3.30167	4.3181	1.18116	1.42246
C2	Eif3i	6.94244	6.8663	7.01249	6.65877	6.68559	6.58403	6.46349	6.14546	5.65939	6.17325	5.60918	6.72599	1.2803	1.18546	1.22676	0.890497	0.925608	1.24131	0.0526902	0.122041	0.486733	0.0620447	0.15986	0.170499	-0.357464	0.0688631	-0.320455	-0.0351189	6.09963	5.74217	5.54519	5.61405	6.80245	6.482	5.39582	5.3607
C2	Bola2	7.01819	7.17175	7.20797	6.49109	6.51216	6.3215	6.11812	5.844	5.4801	6.29321	5.452	7.14195	0.996176	1.1537	1.0943	0.947453	0.985257	1.07181	0.258996	0.0305118	0.228935	0.0313083	0.0710803	0.0537758	-0.656847	-0.283433	-0.345684	0.0795359	6.07135	5.4145	5.72901	5.44558	6.46872	6.12304	5.11582	5.19535
C2	Rpl32	9.75953	9.68858	9.89204	9.64154	9.24852	9.13474	8.5686	8.43749	8.41102	8.69627	8.3269	9.49908	1.09628	1.10089	1.04882	0.901233	0.943071	0.950671	0.121408	0.149419	0.275265	0.0373761	0.057709	0.109547	-0.402111	0.16483	-0.482844	-0.165655	8.9372	8.53509	7.74879	7.91362	9.41473	8.93188	8.13012	7.96447
C2	Mrps18c	4.9417	5.19191	5.49504	5.3882	4.74156	5.1467	5.06635	4.72343	4.44337	5.06876	4.58882	5.80352	0.921347	1.07539	1.01213	1.14257	1.25072	0.943863	0.114639	0.133605	0.0385368	0.24696	0.26779	0.0569093	-0.211399	0.165889	-0.504244	-0.36644	5.71665	5.50525	5.2022	5.36809	6.51015	6.00591	5.61009	5.24365
C2	Pomp	6.88945	6.96387	7.26823	6.90939	6.90989	6.59169	6.82421	6.3721	6.25141	6.49701	6.25845	7.37815	0.913398	1.00955	1.06742	1.16174	1.07021	1.13343	0.0385917	0.0843504	0.0409106	0.0461053	0.160196	0.037982	-0.40361	-0.0552247	-0.172835	0.105769	7.05994	6.65633	6.5463	6.49108	7.31902	7.14619	5.85905	5.96482
C2	Nudt19	3.27609	3.46996	3.70676	2.93028	3.59494	3.15284	3.71071	2.78973	2.58285	3.17001	2.56851	3.60509	0.715715	0.912258	1.08108	0.919769	1.18742	1.01568	0.258774	0.319771	0.117679	0.333831	0.256681	0.0133896	-0.478933	-0.443229	-0.169838	-0.171667	3.82708	3.34814	3.88244	3.43921	4.74089	4.57105	2.81878	2.64711
C2	Rps21	8.91849	9.10039	9.37497	9.12223	8.71793	9.09084	8.30568	8.73297	7.85696	8.15323	7.9742	9.15721	0.809498	0.855166	1.03989	0.851883	0.949109	1.08445	0.0458529	0.0583824	0.0728832	0.156491	0.16679	0.0132303	-0.210455	0.19228	-0.287848	0.0296081	8.27523	8.06478	8.01548	8.20776	9.01488	8.72703	8.29579	8.3254
C2	Fbl	5.56449	5.38088	5.66801	5.10082	4.98081	4.48404	4.54722	4.18829	4.77327	5.2576	4.49671	5.53617	0.918631	0.864735	1.12584	1.06742	0.910018	0.95578	0.188462	0.17681	0.179058	0.160573	0.116338	0.159968	-0.181521	0.179731	-0.500744	-0.193891	4.4832	4.30168	3.43758	3.61731	4.52653	4.02578	3.45761	3.26372
C2	Txn1	6.75697	6.77105	7.01475	6.61655	6.0355	6.16232	5.97457	5.70772	5.35551	6.34751	5.38413	6.60619	0.859511	0.934023	1.2038	0.927088	1.00366	1.01986	0.287714	0.134651	0.272978	0.232308	0.127879	0.129632	-0.480685	-0.220349	-0.365273	-0.240343	6.08642	5.60573	5.74296	5.52261	6.81918	6.45391	5.30311	5.06277
C2	Arhgdia	7.14454	6.81581	6.43556	5.76017	6.4112	5.55028	6.1373	4.92916	5.56447	6.21606	4.90664	6.17619	0.972986	0.930913	1.20574	0.912798	0.958904	1.10665	0.0915374	0.212748	0.078682	0.102023	0.128735	0.0925245	-0.724307	-0.618753	0.238339	-0.061088	5.30736	4.58306	5.08383	4.46507	4.8548	5.09314	3.08766	3.02657
C2	Eef1g	8.81746	8.49001	8.45377	8.01718	8.23778	7.99026	8.00939	7.83582	7.33719	7.43328	7.00539	8.05668	0.943306	0.854737	1.31771	1.0879	1.05339	1.01231	0.0517693	0.282692	0.122063	0.234342	0.172421	0.0427096	-0.536615	-0.0888317	-0.396661	-0.0264613	7.42127	6.88466	7.00722	6.91839	8.09376	7.6971	7.02012	6.99366
C2	Cdc42ep4	6.6881	6.62007	6.50723	5.05842	5.50919	3.89227	4.36648	2.91571	5.75384	6.06776	4.04543	5.5233	1.10536	1.21237	1.45334	0.949591	0.735535	0.902064	0.0176343	0.0523871	0.126503	0.417744	0.0192296	0.318607	-0.478287	-0.460309	0.807689	-0.667454	4.72051	4.24222	4.56416	4.10385	3.37742	4.18511	1.77551	1.10806
C2	Nudcd2	5.22689	4.96062	5.60668	4.7073	4.6702	3.83687	3.98615	3.36604	4.33735	5.11513	3.87581	5.34432	1.35772	0.736545	1.33337	0.932423	0.954331	0.875545	0.134674	0.0115884	0.203112	0.179371	0.13233	0.208882	-0.398976	0.0174312	-0.108679	-0.179193	4.56103	4.16206	3.37257	3.39001	4.00409	3.89541	3.01662	2.83742
C2	Rplp2	9.36209	9.33939	9.66787	9.42191	8.90589	9.21246	8.37077	8.66736	8.31664	8.71151	8.33987	9.40917	1.35679	0.880116	1.37077	0.984874	1.06191	0.949591	0.0795038	0.0921679	0.131213	0.245957	0.181853	0.233642	-0.203377	0.00412497	-0.409856	-0.0609742	8.37593	8.17256	8.1007	8.10483	9.19591	8.78606	8.38787	8.32689
C2	Rpl14	7.99267	7.9092	7.9409	7.69423	7.48395	7.5541	7.13451	7.1364	6.65483	7.08552	6.61242	7.80179	0.994789	0.912112	1.28976	0.922385	0.89563	0.826894	0.146447	0.241196	0.357431	0.199817	0.172231	0.28035	-0.489002	-0.0650894	-0.416306	-0.158546	6.88391	6.39491	6.5279	6.46281	7.78345	7.36714	6.85912	6.70058
C2	Wipi1	3.46155	4.87158	5.50598	4.74294	5.83981	4.61452	5.07297	4.20517	4.56573	5.38333	4.55124	5.94418	1.24905	0.833052	1.33192	0.850597	0.883367	0.849742	0.139363	0.114639	0.309337	0.209627	0.224329	0.303943	-0.434493	-0.0229951	0.857683	-0.0562243	4.9097	4.47521	4.3506	4.3276	4.36483	5.22251	3.66193	3.60571
C2	Rpl39	9.63709	9.57851	10.0826	9.76925	9.24353	9.12556	8.75447	8.70322	8.36404	8.82614	8.51304	9.71065	1.09436	0.695971	1.39493	1.36529	1.08218	0.855932	0.486733	0.0284163	0.180613	0.107211	0.142969	0.154984	-0.454798	0.0360732	-0.260079	0.0154174	9.5018	9.047	8.69868	8.73476	9.92298	9.6629	9.0465	9.06191
C2	Mrto4	5.2268	5.14454	5.35176	4.64293	5.00805	4.55869	4.69498	4.36755	4.52309	4.74251	4.38254	5.51904	1.02683	0.80359	1.23333	1.17255	1.01997	1.03769	0.231672	0.0179381	0.0935954	0.0981414	0.0633057	0.190605	-0.184028	0.306097	-0.050408	-0.00130475	4.60584	4.42182	3.99107	4.29717	4.60516	4.55475	3.879	3.8777
C2	Snrpd2	8.10157	8.25631	8.37777	8.20842	7.53706	8.30874	7.4695	7.72912	6.83217	7.56464	7.07864	8.15262	1.0555	0.870162	1.17246	1.37666	0.96599	0.841284	0.254921	0.128617	0.037982	0.0933304	0.0192296	0.215143	-0.266744	0.070453	-0.398222	-0.130564	7.54859	7.28185	6.94141	7.01186	8.11429	7.71607	7.25308	7.12252
C2	Ssna1	6.38812	6.67528	6.50634	5.94958	5.70764	5.74397	5.24291	5.26782	5.67925	6.35936	5.45051	6.55398	0.916119	1.13291	1.55494	1.15443	0.976052	1.17979	0.208865	0.0936629	0.340461	0.140727	0.116423	0.132128	-0.283572	0.0164386	-0.0531447	0.0559612	5.71346	5.42989	4.97897	4.99541	5.42406	5.37091	4.90732	4.96328
C2	Uros	2.68036	3.34071	3.52594	2.3214	3.05969	2.25059	2.37852	1.84564	2.94762	3.48684	2.64899	4.24009	1.1517	0.816958	1.25206	1.20502	1.16174	0.868567	0.135877	0.0283007	0.163306	0.22339	0.243752	0.268411	-0.199551	-0.292238	0.186367	-0.0543977	3.07441	2.87486	3.00015	2.70791	2.81005	2.99642	2.48661	2.43221
C2	Qsox1	4.41166	4.68485	5.55742	4.33505	5.98846	3.82563	4.88539	3.79378	5.28878	4.90359	4.38132	5.95037	0.87615	0.900612	1.29267	1.25584	0.929199	0.950055	0.133292	0.0756897	0.195131	0.333797	0.121571	0.21223	-0.195374	0.136968	0.21698	-0.949132	4.46265	4.26727	3.51813	3.6551	5.2399	5.45688	2.45787	1.50874
C2	Rpl17	7.65778	7.77912	7.7912	7.49099	7.09102	7.14513	6.69517	6.50455	6.41238	6.58382	6.45072	7.48803	1.0118	1.03234	1.29333	1.04436	1.04188	1.02118	0.119552	0.0716306	0.253225	0.219165	0.276759	0.265508	-0.473106	-0.115965	-0.313377	-0.132886	7.0343	6.5612	6.31488	6.19891	7.45354	7.14017	6.41747	6.28459
C2	Brp44	4.65465	5.35775	5.46596	5.31201	5.07067	5.47227	5.27187	5.2072	4.44006	4.77181	4.60402	5.62225	1.45978	1.65453	1.42265	1.81225	1.79367	1.70221	0.244486	0.220688	0.108398	0.643017	0.297161	0.047539	-0.385461	-0.263519	-0.156785	-0.0561257	5.14545	4.75999	5.49733	5.23382	6.19312	6.03633	5.15798	5.10185
C2	Zfp277	3.6164	3.92559	4.22294	3.54508	3.78222	2.72935	3.17121	2.30907	2.94913	3.64157	2.78556	4.08468	1.48163	1.50752	1.46612	1.55494	1.6283	1.48873	0.108966	0.149738	0.0494123	0.51311	0.349627	0.28986	-0.355977	0.114878	-0.00909308	0.100894	3.41772	3.06174	2.55873	2.67361	3.31686	3.30777	1.98934	2.09024
C2	Fkbp14	2.63698	2.69462	2.97957	2.10046	3.09134	1.3663	2.67186	1.23015	2.28915	3.10195	1.73629	3.86517	1.40136	1.5875	1.52573	1.60285	1.59352	1.68762	0.200128	0.13965	0.609875	0.163656	0.0922868	0.0576582	-0.6197	-0.151992	1.17952	0.419577	2.72368	2.10398	2.70411	2.55211	2.17898	3.35849	1.21445	1.63403
C2	Rpl18	9.23359	9.16292	9.19431	8.71544	8.82896	8.74765	8.53378	8.35711	7.976	8.38281	7.80153	9.0404	1.26157	1.87369	1.84591	1.5748	1.61956	1.63732	0.29872	0.105331	0.240737	0.00365702	0.095618	0.0267257	-0.449026	0.0998479	-0.413163	-0.0459392	8.05981	7.61079	7.47341	7.57325	8.8762	8.46304	7.53012	7.48418
C2	H2afj	3.7736	4.14425	4.35426	4.00197	3.91638	4.01913	3.87595	3.65681	3.81371	3.89077	3.65398	4.69679	1.47258	1.68762	1.54897	1.61731	1.39647	1.51427	0.14237	0.228846	0.0345454	0.141695	0.22026	0.0622572	-0.0859868	-0.219365	-0.0255151	-0.001007	3.94818	3.86219	3.68864	3.46927	4.47777	4.45226	3.41644	3.41543
C2	Rps18	9.81845	9.84078	9.85923	9.37331	9.34427	9.41604	8.69395	8.64259	8.39352	8.72586	8.18884	9.46185	1.32672	1.55211	1.73374	1.72271	1.59296	1.66683	0.199329	0.0589549	0.0316123	0.193583	0.108366	0.27396	-0.333663	0.0514041	-0.339664	-0.101673	8.93515	8.60148	8.28257	8.33398	9.54448	9.20482	8.51137	8.40969
C2	Cdk4	8.51018	8.40459	8.47468	7.40026	8.05056	6.90328	7.23799	5.81574	7.49116	7.92304	6.79802	8.03968	1.07561	1.61644	1.69457	1.33767	1.55451	1.75422	0.322506	0.0984254	0.0989764	0.0261713	0.0941895	0.078461	-0.449883	0.217608	-0.351686	-0.142313	7.10222	6.65233	4.84469	5.06229	6.4363	6.08461	3.96625	3.82393
C2	Polr2h	5.05969	4.93255	4.89987	4.28013	4.45155	3.92559	4.13006	3.67553	3.95949	4.46734	3.89097	5.04421	0.978686	1.51847	1.55451	1.32395	1.43923	1.55369	0.355127	0.117995	0.214135	0.0830582	0.127003	0.0498067	-0.519647	0.0460893	-0.028644	-0.161333	4.29223	3.77258	3.3608	3.40689	4.18228	4.15364	2.64913	2.4878
C2	Cdc42se1	5.44843	5.04153	5.17622	4.40145	5.33771	3.88404	4.76594	3.56708	4.31294	4.86662	3.84902	5.28602	1.17194	1.32432	1.39943	1.02233	1.50667	1.59435	0.115692	0.140648	0.185516	0.0204198	0.11116	0.566204	-0.708028	0.0456853	0.62046	0.317608	4.42005	3.71202	3.50435	3.55004	3.67331	4.29377	2.29043	2.60804
C2	Ppp1r14b	7.78999	7.33755	7.93961	6.6817	7.54779	5.82382	7.05894	4.47759	7.03571	6.53837	6.29213	7.46251	1.19018	1.59167	1.83926	1.18097	1.26105	1.42239	0.215231	0.156261	0.0672883	0.0389945	0.136251	0.452858	-0.350419	0.33606	-0.556569	-0.896045	6.41729	6.06687	3.8873	4.22336	6.88119	6.32462	2.52166	1.62562
C2	BC056474	5.12129	5.48216	5.71216	5.06255	5.61131	5.16887	5.50574	4.88089	4.63655	5.09063	4.3651	5.81994	1.2639	1.374	1.62387	1.34147	1.3187	1.51713	0.194115	0.145708	0.140317	0.227326	0.10858	0.150099	-0.572308	-0.250214	-0.37936	-0.20633	4.98627	4.41397	4.61427	4.36405	6.10527	5.72591	4.40306	4.19673
C2	Hmgb1	6.25283	6.48259	6.96312	6.16959	5.78189	5.30155	5.49133	4.97617	5.78522	6.55282	5.35345	6.49403	1.35219	1.4786	1.57142	1.15809	1.37633	1.59581	0.255655	0.0227353	0.15778	0.278248	0.088663	0.221199	-0.269331	0.0165599	-0.35142	-0.0753797	5.81041	5.54108	4.78782	4.80438	6.24213	5.89071	5.20456	5.12918
C2	Hunk	4.45007	4.76162	4.82463	2.86755	3.407	2.14681	2.77239	2.38745	5.14019	4.11084	2.52462	3.56682	1.62161	1.66629	1.87873	1.12509	1.16433	1.67904	0.0250225	0.476225	0.166726	0.124588	0.214162	0.39997	-0.366175	-0.518438	1.06933	-0.896856	3.70754	3.34136	3.9735	3.45506	1.81741	2.88674	2.68274	1.78588
C2	Pim1	4.34429	4.54588	4.22879	2.75122	3.27639	1.56056	2.43662	0.62127	3.81634	4.77461	2.43455	3.48563	1.61091	1.68874	1.72903	1.13744	1.36384	1.29174	0.381547	0.077592	0.0189768	0.232433	0.122705	0.679837	-0.100468	-0.344464	-0.0427811	-0.343342	2.19701	2.09655	1.51411	1.16964	2.57796	2.53517	0.77949	0.436148
C2	Gadd45g	2.63959	4.02048	6.3084	4.48704	6.62582	4.21949	5.01093	2.5688	6.11378	4.82345	6.31968	7.66127	1.04346	1.54252	1.83364	1.37483	1.42628	1.42223	0.0552893	0.46993	0.260417	0.369761	0.230071	0.589287	-0.503083	-0.662073	0.27561	-0.784707	5.05368	4.55059	3.02933	2.36726	4.79401	5.06962	2.07114	1.28644
C2	Rap2b	2.84313	2.87651	3.02706	1.92976	2.56797	1.18666	2.35262	1.0226	2.60845	2.84059	1.80191	2.96213	1.35967	1.58722	1.53698	1.52794	1.45792	1.59906	0.232825	0.353414	0.307626	0.287588	0.275773	0.440078	-0.336374	-0.0605604	0.0959916	-0.211458	2.12147	1.7851	1.51466	1.4541	1.89691	1.9929	0.786882	0.575424
C2	Timm23	4.48921	4.52609	5.03137	4.3151	4.44355	4.2873	4.22769	4.22487	3.79579	4.30988	3.66173	4.76454	1.57723	1.36557	1.677	1.28082	1.49708	1.74585	0.25547	0.362825	0.391062	0.435618	0.283305	0.30982	-0.302724	-0.0934859	-0.184238	-0.186211	4.45993	4.15721	4.11869	4.02521	4.69113	4.50689	4.06357	3.87736
C2	Id4	4.30094	4.44254	4.33405	2.97921	2.65383	1.41543	2.32281	1.40389	3.89942	4.68559	1.9163	4.00458	1.3545	1.37178	1.36315	1.30177	1.39557	1.29421	0.187667	0.425011	0.611999	0.544022	0.268145	0.614565	-1.6702	-1.52029	1.50659	-0.888358	4.40243	2.73223	4.9463	3.42601	1.83891	3.34549	1.85421	0.965849
C2	Foxn2	2.60113	2.28179	3.28876	1.93976	2.86997	1.19357	2.52461	1.0854	2.93602	3.66971	1.51906	3.55415	1.20121	1.34536	1.25268	1.09369	1.28354	1.36119	0.105199	0.366714	0.20297	0.748734	0.301697	0.591034	-0.307219	0.0508573	1.11583	0.126073	2.37438	2.06716	1.7914	1.84226	1.72244	2.83827	1.11571	1.24178
C2	Nck2	4.72891	4.8609	4.52647	3.22157	3.9101	2.57387	3.7766	1.67346	3.96116	4.52811	3.01739	4.38942	1.13501	1.45535	1.3016	1.1702	1.25991	1.21964	0.0150591	0.234596	0.335956	0.344679	0.243313	0.669329	-0.0787223	0.148259	0.0985683	-0.139754	3.49467	3.41595	2.65305	2.80131	3.60334	3.7019	1.54291	1.40315
C2	Fkbp7	1.0591	1.22132	1.79808	1.74657	2.05153	1.13293	1.86745	1.23251	2.52549	2.36842	1.95557	3.39461	1.32651	1.18969	1.5748	1.28788	1.53326	1.15979	0.45317	0.111555	0.30133	0.366776	0.180246	0.441454	0.178614	0.0673238	0.222955	-0.158897	2.15073	2.32934	1.86843	1.93576	2.88635	3.1093	1.7571	1.5982
C2	Gdi2	7.00258	7.03277	7.40552	6.80365	7.12206	6.58798	7.01151	6.37914	6.18531	6.87354	5.94302	7.18702	1.32953	1.49209	1.61108	1.38587	1.4909	1.306	0.294283	0.175598	0.547591	0.546299	0.257871	0.261891	-0.521106	-0.190033	-0.0631357	-0.0939008	6.77023	6.24913	6.22793	6.0379	6.92441	6.86127	5.71069	5.61679
C2	Cnn3	7.52489	7.26236	7.82784	6.38792	7.40671	5.51018	7.19745	4.62961	6.6757	7.33686	5.69449	7.45486	1.51488	1.48924	1.54433	1.02118	1.53082	1.14071	0.0505675	0.426745	0.318285	0.350445	0.219083	0.471957	-0.446939	-0.298446	0.172007	-0.372803	6.4744	6.02746	5.49575	5.1973	6.82073	6.99273	3.36598	2.99318
C2	Lasp1	6.44878	6.30768	6.21553	4.66802	6.12511	4.18967	7.24608	4.47247	5.35827	6.07752	3.69727	5.53095	1.30844	1.35961	1.60949	1.21752	1.56665	1.13887	0.0735067	0.135959	0.141391	0.782929	0.122899	0.479661	-0.757069	-0.39365	-0.552414	-0.861069	5.1133	4.35624	4.89744	4.50379	6.91549	6.36307	2.49556	1.63449
C2	Mrpl52	6.71345	6.41917	6.54179	6.22236	5.96627	6.02645	5.83496	5.26938	5.6264	5.96444	5.43092	6.72555	1.67753	1.41289	1.59639	1.36772	1.20422	1.00307	0.100545	0.116338	0.319055	0.669329	0.248001	0.628965	-0.274804	-0.266603	-0.372048	-0.568584	6.16018	5.88537	5.53353	5.26693	6.50958	6.13753	5.18311	4.61452
C2	Pip5k1b	4.24041	4.09972	3.99923	2.77677	3.82106	2.65681	2.89864	1.91977	3.41162	4.14405	2.34267	4.3884	1.58831	1.49936	1.61063	1.16997	1.08586	1.33776	0.0965853	0.51125	0.293918	0.263153	0.403392	0.244394	0.0373078	-0.266381	0.518839	-0.277631	2.41826	2.45557	2.44937	2.18298	2.41667	2.93551	1.29468	1.01705
C2	Tead1	3.51872	3.2431	3.64045	2.71194	3.75493	2.22289	2.59786	2.04536	3.52576	4.23704	2.79074	3.87031	1.37194	1.40744	1.39782	1.18153	1.23388	1.46967	0.263607	0.468193	0.294223	0.211784	0.434676	0.197935	0.419079	0.146797	0.61544	-0.370753	2.80688	3.22596	2.10375	2.25054	2.12969	2.74513	2.39052	2.01977
C2	Dusp10	2.13287	1.96349	2.34449	1.25549	2.45985	1.17114	2.37241	0.788785	1.96821	2.85323	1.45241	3.7646	1.63393	1.40136	1.53004	1.08257	1.31455	1.41983	0.390354	0.36673	0.183496	0.0415279	0.0674126	0.377738	-0.730941	-0.583767	-0.587964	-0.163862	2.81247	2.08153	2.63487	2.0511	3.18668	2.59872	0.661395	0.497533
C2	Gnl3	4.38836	4.23869	4.3606	3.44546	3.392	2.48176	2.77614	2.41029	4.23666	4.97913	3.91288	5.08408	1.51239	1.3257	1.27762	1.12164	1.17498	1.24779	0.203196	0.160567	0.384157	0.103237	0.276312	0.159329	0.06608	0.02505	0.279237	-0.26802	4.00826	4.07434	3.34902	3.37407	3.02025	3.29948	3.0407	2.77268
C2	Rnf130	4.57159	4.52632	5.26222	4.05101	4.7079	3.43077	4.09925	3.21524	4.21183	5.01358	3.59854	5.46176	1.66866	1.17724	1.31221	0.929945	1.25148	1.29519	0.27893	0.367149	0.153057	0.0167088	0.366317	0.25471	-0.46124	-0.385397	-0.0204844	-0.137274	4.58122	4.11998	3.74566	3.36026	4.17803	4.15755	3.08922	2.95195
C2	Gng5	6.61221	6.52933	6.58996	6.78427	6.10618	6.07247	4.95184	5.3461	5.26419	5.8273	5.47955	6.68328	1.70101	1.48329	1.23895	1.55211	1.33163	1.55211	0.0806028	0.0495513	0.257286	0.226594	0.755544	0.123833	-0.411543	0.133815	0.774371	0.402292	5.9142	5.50266	5.08492	5.21874	5.06815	5.84253	4.75062	5.15291
C2	Arf4	6.771	6.7065	7.20807	6.48085	7.06535	5.88032	6.81365	5.33776	6.10579	6.47276	5.61602	7.32558	2.07291	1.23139	1.45509	1.47757	1.61063	1.28415	0.113757	0.0327696	0.0953105	0.143771	0.414089	0.125339	-0.503297	-0.124876	0.195893	-0.163207	6.42576	5.92246	5.64748	5.52261	6.44461	6.6405	4.49146	4.32825
C2	Eef1b2	7.26656	7.09797	7.11683	6.40641	6.47749	5.94644	6.01474	5.48767	5.81319	6.21114	5.37168	6.68884	1.82232	1.3461	1.3771	1.60316	1.35838	1.20306	0.143155	0.145618	0.373728	0.287714	0.221909	0.0914432	-0.46544	-0.0394569	-0.374763	-0.100851	6.23289	5.76745	5.34362	5.30416	6.66075	6.28599	4.99367	4.89282
C2	Rwdd1	5.39691	5.41518	6.22727	5.94897	5.539	5.69899	5.63455	5.64847	4.94728	5.60334	5.15357	6.16849	1.70582	1.31955	1.37236	1.48075	1.37923	1.18266	0.169767	0.153849	0.243256	0.483977	0.442278	0.299098	-0.248032	-0.00150138	-0.182748	-0.0127272	5.80911	5.56108	5.62412	5.62261	6.3124	6.12965	5.70921	5.69648
C2	Dpysl2	5.3599	5.30824	3.95038	3.15746	4.67036	3.32564	5.41853	3.3592	4.18768	3.75208	3.11311	4.26947	1.47186	1.27371	1.68405	1.37153	1.57284	1.37666	0.219646	0.283467	0.344647	0.150179	0.198695	0.195694	-0.785235	-0.516066	-0.259788	-0.414036	4.35204	3.5668	4.54379	4.02772	4.34115	4.08137	1.84855	1.43451
C2	Erh	7.86496	7.91073	8.29478	7.71045	7.56626	7.08195	7.24982	6.54418	6.9334	7.55733	6.7555	8.0282	1.58681	1.38732	1.67327	1.55392	1.71773	1.32794	0.158776	0.0547658	0.107081	0.148596	0.161288	0.265758	-0.497079	0.177381	-0.363803	-0.21396	7.35309	6.85601	6.05189	6.22927	7.76067	7.39687	6.32922	6.11526
C2	Kdelc1	3.68774	3.58223	3.82973	2.90079	3.59046	2.63803	3.14695	2.3382	3.65789	4.42114	3.24429	4.72827	1.62763	1.33501	1.43473	1.49364	1.72155	1.29078	0.0969242	0.237121	0.258454	0.283776	0.270841	0.23181	-0.172782	-0.0586053	0.102531	0.0365335	3.34726	3.17448	2.85138	2.79277	2.82075	2.92329	2.02874	2.06528
C2	Mboat2	4.04235	3.64123	4.22352	2.98075	3.98593	2.55612	4.16649	2.1574	3.61319	4.02635	2.50112	4.04907	1.25196	1.52507	1.35521	1.0258	1.55939	1.56352	0.16494	0.20804	0.321108	0.329037	0.347852	0.0275633	-0.28041	-0.208889	0.300865	0.0457928	3.30016	3.01975	2.74338	2.53449	3.79384	4.09471	1.08067	1.12646
C2	Elovl6	4.12913	3.80057	3.4179	2.75987	3.11385	1.95626	3.35688	2.28594	3.18455	3.59542	1.93787	2.96868	1.55295	1.37972	1.44388	1.26105	1.50784	1.34072	0.0695086	0.175612	0.0932614	0.273586	0.115373	0.0977302	-0.540119	-0.864917	-0.172736	-0.587517	3.10378	2.56366	3.99291	3.128	3.52281	3.35007	1.17193	0.584413
C2	Hspe1	6.14536	6.18013	6.50722	6.00104	5.61217	5.4687	5.63622	5.1165	5.20052	5.67322	5.19787	6.53703	1.34635	1.34767	1.58278	1.3346	1.47735	1.263	0.192196	0.146198	0.0991306	0.281263	0.316253	0.063908	-0.177661	-0.200811	-0.353938	-0.169465	5.7606	5.58294	5.41999	5.21918	6.5654	6.21146	5.12677	4.9573
C2	Rpl36	7.81869	8.10197	8.03502	7.83878	7.59122	8.00296	7.24332	7.17396	6.75414	6.83796	6.86748	7.88429	1.32926	1.49748	1.57911	1.46167	1.45413	1.29043	0.255395	0.261227	0.035186	0.196572	0.0939869	0.107762	-0.167575	0.0412126	-0.353907	0.0107221	6.95557	6.78799	6.62091	6.66212	7.94294	7.58903	6.74113	6.75185
C2	Moap1	2.07333	1.83635	2.06416	1.54294	2.82621	2.33467	3.18188	3.40279	1.67338	1.7009	1.41129	2.88722	1.48803	1.45295	1.14809	1.31462	1.49076	1.46015	0.254139	0.0896772	0.0618845	0.397018	0.0803054	0.241415	-0.660914	0.0746689	-0.309232	0.414776	3.12384	2.46292	2.88255	2.95722	3.58524	3.27601	3.8723	4.28707
C2	Mrpl36	5.27099	5.22534	5.37882	4.75477	5.32825	4.84756	4.99333	4.7197	4.18638	4.77713	4.17033	5.62999	1.42265	1.31607	1.32728	1.33537	1.30229	1.48901	0.279746	0.159884	0.102855	0.151594	0.261026	0.0620079	-0.430177	-0.245965	0.113494	0.146598	4.88037	4.4502	4.60682	4.36086	4.59923	4.71272	3.11957	3.26617
C2	Dph5	3.27901	3.04246	3.3725	2.41459	2.87701	2.44876	2.65217	2.28606	2.69562	3.21646	2.74021	3.90947	1.88697	0.877166	1.15055	1.04631	1.31081	1.22221	0.167154	0.139992	0.42092	0.162005	0.432559	0.430622	-0.40917	0.249411	0.0238145	0.108809	2.959	2.54983	2.03171	2.28112	2.59685	2.62066	1.97955	2.08836
C2	Parp8	3.673	4.15621	4.4405	3.25921	4.47451	2.48053	4.52663	1.99372	4.73048	5.13613	4.06549	5.50317	1.44498	1.00107	1.42474	0.937815	1.39692	1.27309	0.287117	0.247973	0.20993	0.423572	0.31341	0.670938	-0.104159	-0.271846	-0.118601	-0.410417	4.37982	4.27566	3.62867	3.35682	4.61424	4.49564	1.28358	0.873167
C2	Pkia	5.59291	5.67857	5.30809	4.37292	5.35916	4.27536	5.75972	3.93273	4.65094	4.35491	3.76359	4.84783	1.5694	0.876974	1.24881	1.04846	1.71224	1.23114	0.103599	0.205792	0.112797	0.314386	0.321784	0.436115	-0.815912	-0.572447	-0.0311519	-0.763679	5.8498	5.03389	5.31227	4.73983	6.16577	6.13462	2.96334	2.19967
C2	Nfib	1.84716	3.0808	3.93284	3.56457	5.34286	3.01702	4.5686	2.36856	4.10293	4.61861	3.89798	5.19727	1.55579	1.00221	1.67953	0.837485	1.60163	0.93721	0.248646	0.467694	0.16004	0.528742	0.605768	0.491297	-0.0880758	0.348633	0.728879	0.0386005	3.71739	3.62931	2.25885	2.60749	3.49828	4.22716	0.645105	0.683705
C2	Nudt4	6.48951	6.54042	6.7454	5.32421	6.34023	4.62316	5.82926	3.78084	5.56718	6.54107	4.48736	6.77483	1.57637	1.26732	1.74877	0.886313	1.53844	0.992118	0.355991	0.161652	0.173363	0.385342	0.311915	0.399448	-0.499996	-0.427528	0.522211	-0.172756	5.86501	5.36501	5.7256	5.29807	5.98488	6.50709	3.49189	3.31914
C2	Gria4	3.39663	3.73199	3.74668	2.03554	3.34556	1.26087	3.85315	1.36608	4.21934	3.34821	1.87628	3.64843	1.71478	0.659544	1.48803	0.690365	1.9545	0.960557	0.447134	0.130129	0.263197	0.385811	0.410344	0.448476	-0.651513	-0.600489	1.08368	-0.131947	4.54664	3.89513	4.89181	4.29132	3.67089	4.75456	0.652746	0.520799
C2	Lrrc4c	2.33181	2.93574	2.97784	1.35879	3.3027	1.12259	4.05813	1.64884	2.18782	3.06346	1.0481	3.7104	1.92584	0.820278	1.65453	1.04355	1.861	0.851936	0.34128	0.411689	0.421453	0.425825	0.395945	0.304861	-0.693482	-0.480584	0.667283	-0.0975827	3.27678	2.5833	3.30333	2.82275	4.331	4.99829	0.744741	0.647158
C2	Fscn1	7.98119	7.98176	7.94698	6.88627	8.15409	6.32038	8.18305	5.6228	7.35584	7.11451	6.49095	7.53886	1.66264	1.48791	2.08317	0.903491	1.75304	0.778258	0.0629843	0.0874507	0.238786	0.326598	0.0192296	1.12999	-0.480229	-0.563434	-0.530735	-0.847977	6.25452	5.77429	5.45031	4.88688	7.46365	6.93291	3.11644	2.26847
C2	Mmp14	5.24255	5.14791	6.24592	4.73665	6.43112	3.84475	5.12072	2.62353	5.23972	5.93524	4.50418	6.21421	1.97172	1.55392	2.14847	1.45698	1.26803	1.04882	0.124649	0.158103	0.260676	0.497194	0.200369	0.821655	-0.368015	0.130275	1.55871	0.472499	4.39155	4.02354	2.91362	3.04389	3.52861	5.08732	0.522746	0.995245
C2	Hes6	8.35204	9.00959	9.21506	7.85398	8.49111	7.06879	7.26353	5.67934	8.76189	8.83615	7.76552	9.31138	1.47369	1.46702	1.83536	1.05661	1.0713	1.00058	0.429346	0.1208	0.100497	0.0683799	0.0539786	0.0987712	-0.173982	0.359757	-0.285859	-0.358929	7.31603	7.14205	4.3742	4.73396	6.54355	6.2577	5.13272	4.7738
C2	Hn1	8.10464	8.0825	8.11017	7.11601	7.77471	6.50818	7.24776	5.55305	7.41419	7.36864	6.51753	7.66295	1.51713	1.11942	1.97091	1.01375	1.27954	1.04449	0.331429	0.0980943	0.592362	0.222588	0.11293	0.372581	-0.84265	-0.223086	-0.418516	-0.232751	7.15566	6.31301	4.97084	4.74776	6.67762	6.2591	3.91748	3.68473
C2	Lgr4	4.80886	4.94431	5.13529	3.76276	5.00945	3.50285	3.90068	3.40159	4.6449	5.63349	3.46667	5.62678	1.99211	1.26287	1.78502	0.883012	1.00559	1.38871	0.143638	0.134262	0.161032	0.312011	0.256766	0.225732	-0.0706117	0.0575782	1.11159	-0.00131571	4.21391	4.1433	3.51072	3.5683	2.98236	4.09395	3.4175	3.41619
C2	Srgap3	5.67418	5.96154	5.51242	4.18525	4.99043	3.62204	4.76919	3.92632	5.88223	6.04825	4.37594	5.60048	2.13215	1.28897	1.91463	1.22147	1.50535	0.915244	0.260756	0.0133896	0.286015	0.0262643	0.135161	0.130931	-0.0888214	-0.251359	0.351518	-0.855164	5.32983	5.24101	4.96534	4.71398	4.30289	4.65441	2.45382	1.59865
C2	Hlf	1.38168	1.90201	2.47766	1.79066	2.6726	1.79667	3.26687	2.13731	2.20429	2.51857	1.39596	2.43956	1.18836	0.907823	1.15398	0.946045	1.66046	1.03744	0.0681047	0.552474	0.166012	0.128572	0.124608	0.162363	-0.219003	-1.06571	0.582439	0.00683169	2.54875	2.32975	4.71484	3.64913	4.87749	5.45993	2.6071	2.61393
C2	Pfkp	3.9767	4.05611	3.5026	2.66855	4.8298	3.70147	4.85889	3.93288	3.97172	4.29154	3.77171	5.75135	1.11972	1.00716	1.35535	1.09298	1.53698	1.27716	0.302529	0.445857	0.351495	0.203593	0.410042	0.152079	-0.825876	-0.748484	-0.0308546	0.245472	5.14336	4.31748	5.82173	5.07324	5.80157	5.77072	4.10186	4.34733
C2	Flna	5.82611	5.50319	5.51716	4.03837	5.81938	3.64129	4.46944	2.63831	5.09498	5.7553	4.01666	5.31049	0.982403	0.961188	1.54775	0.842035	1.30568	0.760148	0.270456	0.103026	0.430284	0.305185	0.257211	0.166734	-0.000849763	0.162408	0.546612	0.236935	4.41941	4.41856	3.6204	3.78281	3.79228	4.3389	1.32072	1.55765
C2	Pgam1	8.19214	8.46447	8.31946	7.35669	8.10969	7.44898	9.0317	7.78508	6.85799	7.63865	6.84565	8.13826	1.29669	0.991099	1.36869	0.91205	1.32395	1.0874	0.17121	0.344703	0.171082	0.213734	0.0653271	0.275158	-1.09056	-0.740861	-0.763416	0.226177	7.72932	6.63876	8.07226	7.3314	9.39365	8.63024	7.41038	7.63655
C2	Plekho1	6.35446	6.32521	6.44522	5.31914	5.92579	4.722	5.15011	3.42622	6.11397	5.90208	5.05207	6.45551	1.34327	1.24689	1.63763	0.967994	1.31236	1.1555	0.208882	0.107211	0.154359	0.161617	0.132356	0.280936	-0.3669	-0.253488	0.586089	0.0465468	5.31661	4.94971	3.83059	3.5771	4.87402	5.46011	2.36911	2.41566
C2	Pnrc2	6.10472	6.2927	6.95752	6.33818	6.45967	5.70568	5.89169	5.41954	6.09093	6.64929	5.88657	6.9219	1.56493	1.11903	1.56795	1.28654	1.35679	1.08412	0.100671	0.231786	0.535111	0.293518	0.194261	0.0607981	-0.336421	0.207576	0.338026	-0.170946	6.3954	6.05898	5.42268	5.63026	5.5993	5.93733	5.30426	5.13332
C2	Rgs2	4.6169	4.96122	5.1044	3.53383	4.18688	3.00219	3.88167	2.51618	4.19575	4.55041	2.68752	4.80533	1.5037	1.06847	1.48353	1.28616	1.49569	0.876974	0.0963677	0.215143	0.147797	0.123368	0.23062	0.157077	-0.508298	-0.626969	1.51013	0.226855	3.89133	3.38303	3.95391	3.32694	3.37755	4.88768	1.60107	1.82793
C2	Rpl41	10.0502	10.4407	9.90319	9.83909	9.46819	10.1037	9.29256	9.5006	8.502	8.97839	8.79336	9.88121	1.53137	1.24278	1.47989	1.71354	1.33919	1.22484	0.177391	0.307257	0.425791	0.101212	0.0937174	0.0745685	-0.177137	-0.0461987	-0.218272	0.0699922	9.31072	9.13359	9.10184	9.05564	10.0268	9.80853	9.34941	9.41941
C2	Gnb2l1	9.69164	9.60703	9.62259	9.03278	9.23054	8.94078	8.66904	8.35065	8.27742	8.50842	7.91692	9.03444	1.35726	1.12981	1.57772	1.50495	1.25501	1.00559	0.138918	0.353274	0.159293	0.213669	0.0578173	0.090677	-0.4786	0.157294	-0.473513	0.0350491	8.36558	7.88698	7.40852	7.56581	8.83339	8.35988	7.44363	7.47868
C2	Naca	8.16036	8.15863	8.50127	8.10784	7.92535	7.55105	7.51213	7.18064	7.26491	7.53142	7.18654	8.24255	1.43705	1.34125	1.53359	1.44498	1.25682	1.17593	0.235549	0.500642	0.0716809	0.305812	0.0384958	0.0525101	-0.362077	0.0477171	-0.48674	-0.131348	7.73426	7.37219	6.9178	6.96552	8.15795	7.67121	7.0523	6.92095
C2	Rpl30	5.31896	4.81758	5.7128	5.50753	4.2833	4.79401	4.84048	5.13321	4.69842	5.22171	4.7728	5.77501	1.23104	0.999709	1.35961	1.39263	1.3252	1.26225	0.517673	0.0931611	0.300245	0.339032	0.306235	0.239392	-0.136769	0.0385472	-0.6945	0.066588	5.42742	5.29065	4.40278	4.44133	5.91577	5.22127	5.0986	5.16518
C2	Rpl9	9.76304	9.8048	9.9588	9.61424	9.24233	9.50183	8.86198	9.24342	8.54957	8.76799	8.49844	9.53245	1.34947	1.12067	1.374	1.44633	1.30659	1.00146	0.457006	0.272792	0.226798	0.102585	0.157323	0.127431	-0.362289	0.0519446	-0.455447	-0.107674	9.05369	8.6914	8.75728	8.80923	9.74663	9.29119	9.16161	9.05393
C2	Rps25	8.55152	8.67102	8.62039	8.50773	8.14245	8.22459	7.66129	7.84584	7.36151	7.63331	7.44373	8.52307	1.18425	1.03254	1.20691	1.2855	1.18132	1.26447	0.471051	0.227721	0.210535	0.101931	0.127838	0.164984	-0.398257	0.0919632	-0.366383	-0.169791	8.24145	7.84319	7.61732	7.70928	8.57178	8.20539	8.02115	7.85136
C2	Rpl35a	7.42099	7.4364	7.939	7.53451	6.9249	7.00216	6.6069	6.59976	6.34679	6.68009	6.22649	7.33599	1.35701	1.18354	1.16174	1.46702	1.13965	1.0191	0.203112	0.204599	0.388157	0.0443034	0.287509	0.402062	-0.385102	0.026673	-0.413248	-0.181593	7.18144	6.79634	6.49663	6.52331	7.83462	7.42137	6.78722	6.60563
C2	Rpl37	7.49867	7.5663	7.46647	7.4255	7.26651	7.38794	6.9381	6.74559	6.34621	6.38412	6.43044	7.48629	1.16127	0.926964	1.56202	1.45413	1.24362	0.995141	0.0206722	0.114754	0.415231	0.256766	0.221145	0.289578	-0.396471	0.0654119	-0.332587	-0.197628	7.04059	6.64411	6.30299	6.3684	7.50225	7.16966	6.50232	6.30469
C2	Rps6	7.97979	7.93929	7.9928	7.62778	7.64776	7.50844	7.39576	7.20884	6.80392	7.0323	6.6522	7.72309	1.19601	1.08385	1.31357	1.32319	1.33897	1.0477	0.278178	0.247577	0.43331	0.16351	0.420465	0.241104	-0.41988	0.17069	-0.510488	0.0607477	7.23285	6.81297	6.6193	6.78999	7.86882	7.35833	6.96128	7.02202
C2	Rpl15	6.95279	7.04674	7.24133	6.67559	6.66212	6.37189	6.61564	5.94002	5.87173	6.15434	5.6168	6.78391	1.34536	1.21626	1.22973	1.33971	1.45698	1.02172	0.022549	0.145875	0.302481	0.172698	0.242439	0.200945	-0.53537	-0.0750953	-0.464216	-0.20468	6.52551	5.99014	5.75709	5.682	7.3244	6.86018	5.5305	5.32582
C2	Rpain	3.84124	4.22278	4.19028	3.40884	2.70088	3.14537	3.41236	2.77082	3.62114	4.6157	3.46403	4.57408	1.16882	1.1636	1.35392	1.27689	1.56254	1.21797	0.193165	0.196641	0.370649	0.196871	0.217332	0.135696	-0.281404	-0.0535595	-0.133092	-0.305775	3.6515	3.3701	3.46853	3.41497	3.65344	3.52035	2.96288	2.65711
C2	Rpl27a	7.48438	7.44254	7.41894	7.15996	7.11035	7.19126	6.60219	6.65535	6.11495	6.40469	6.13251	7.20068	1.16394	1.04605	1.42146	1.26591	1.47186	1.10216	0.0503462	0.168972	0.230684	0.213314	0.364045	0.299422	-0.410203	0.0128741	-0.395012	-0.307744	6.98624	6.57604	6.27533	6.28821	7.17579	6.78078	6.24991	5.94217
C2	Rps20	9.88016	9.73219	9.86333	9.62402	9.44036	9.29	8.79086	8.76434	8.41205	8.80642	8.37514	9.66159	1.03468	0.956013	1.01496	1.09147	1.05874	0.925608	0.264793	0.0711642	0.220488	1.34547	0.321797	0.236904	-0.316296	0.168745	-0.313707	-0.0656816	8.91554	8.59924	8.30403	8.47277	9.42958	9.11587	8.64017	8.57448
C2	Col11a1	1.44093	1.54486	1.52386	0.6271	2.03912	0.650706	1.81493	0.36472	1.24356	1.74621	0.657517	2.06472	1.47485	1.05103	1.27596	0.957886	1.4436	0.858591	0.412069	0.405929	0.215763	1.02374	0.415729	0.178914	-0.105754	-1.0891	0.0661	-0.0687757	1.00837	0.902618	2.12903	1.03993	0.634642	0.700742	0.115255	0.0464796
C2	Hs3st5	2.62609	2.49969	2.31091	1.11838	1.48217	0.584644	2.6966	0.953609	1.97537	2.34832	0.66901	2.24855	1.62349	1.18982	1.45217	0.97149	1.59326	1.1837	0.321966	0.441141	0.14848	1.08942	0.281649	0.178741	-0.950208	-0.904513	-0.340185	-0.477415	2.59971	1.6495	2.88768	1.98317	2.72814	2.38796	0.655215	0.1778
C2	Rps12	7.6115	7.55335	7.26341	6.86823	7.06187	6.64459	6.478	6.04539	5.94879	6.52251	5.59885	7.26208	1.55619	0.977086	1.31236	1.2997	1.42879	0.897281	0.317334	0.19793	0.329757	0.302331	0.202529	0.29891	-0.480003	0.089436	-0.235837	-0.0575525	6.5631	6.0831	5.60485	5.69428	6.53788	6.30204	5.29757	5.24002
C2	Rps27a	7.34115	7.32761	7.60533	7.49325	7.12439	6.93394	6.69666	6.52223	6.51107	6.70548	6.49179	7.68217	1.50589	0.899439	1.21684	1.51615	1.39359	0.877783	0.535548	0.235166	0.180743	0.291276	0.275297	0.380795	-0.343491	0.0621309	-0.431672	-0.0948562	7.12619	6.7827	6.31995	6.38208	7.60075	7.16907	6.70979	6.61493
C2	Ankrd49	4.07769	4.1657	4.16637	3.32916	3.6229	3.03779	3.19333	2.77514	3.4855	4.3068	3.16113	4.28611	1.42664	0.921483	1.02515	1.21626	1.31733	0.893363	0.271567	0.309667	0.263889	0.600578	0.341189	0.289095	-0.398145	0.0207946	0.34062	0.318107	3.76	3.36185	2.79886	2.81966	2.73741	3.07803	2.03948	2.35759
C2	Rps13	8.0299	8.03645	8.34352	8.17616	7.86492	7.69849	7.38985	7.24321	7.18221	7.37264	7.15945	8.19643	1.36577	0.986907	1.11962	1.27309	1.3321	0.820933	0.173539	0.145934	0.270841	0.786321	0.313316	0.202056	-0.281326	0.0642933	-0.477513	-0.208161	7.50533	7.224	6.66139	6.72569	8.2213	7.74378	7.10325	6.89508
C2	Sec61g	4.59877	4.82291	5.18757	4.85489	4.28828	4.48214	4.43324	4.09966	3.7077	4.11079	3.81101	5.0623	1.53737	0.961773	1.04147	1.21828	1.47144	0.903592	0.288433	0.264482	0.265554	0.29314	0.467243	0.139376	-0.279549	0.0389807	-0.47084	-0.0225497	4.82158	4.54203	4.08966	4.12864	5.39846	4.92762	4.00325	3.9807
C2	Thumpd3	4.40952	4.07855	4.3625	3.84399	4.04233	3.44655	3.6984	3.32696	3.70159	4.35801	3.67834	4.73078	1.56755	0.936791	1.14523	1.12937	1.40658	0.939038	0.176749	0.25015	0.444048	0.387786	0.521111	0.270317	-0.434339	0.120912	0.299976	-0.132142	4.41273	3.97839	3.26931	3.39022	3.38931	3.68929	3.14366	3.01152
C2	Shfm1	7.32903	7.38938	8.07913	7.98908	7.27068	7.57418	6.95917	7.43054	7.01432	7.45583	7.32589	8.45883	1.5155	0.849229	0.991527	1.00156	1.19294	1.16271	0.594458	0.210453	0.328204	0.897534	0.35995	0.360635	-0.0904667	0.124492	-0.22448	-0.0149411	8.02692	7.93645	7.35028	7.47477	7.80061	7.57613	7.21055	7.19561
C2	Apip	3.92119	3.99504	4.09312	3.88701	3.85649	3.76218	3.24041	3.29553	3.54652	4.00464	3.72116	4.74782	1.672	1.07057	1.17903	1.22205	1.30772	1.11446	0.305366	0.179332	0.154529	0.733982	0.171285	0.310349	-0.45187	-0.203607	0.957456	0.215905	4.10746	3.65559	3.65291	3.4493	3.35268	4.31014	3.06978	3.28568
C2	Nedd8	7.43744	7.63435	7.8976	7.40188	7.11781	7.16394	7.42938	6.72894	6.63883	6.95889	6.62445	7.76686	1.53493	1.24308	1.11495	1.09213	1.17556	1.04166	0.449081	0.213576	0.122816	0.377499	0.142457	0.376573	-0.346506	-0.259201	-0.292555	-0.0480397	7.40089	7.05438	7.31258	7.05338	8.1012	7.80865	6.55045	6.50241
C2	Pigf	4.50993	4.3824	5.09511	4.54395	4.46791	4.30905	4.45259	4.5623	3.90418	4.8201	3.71731	4.97351	1.72382	1.08887	1.03026	1.28163	1.15424	0.97557	0.346546	0.318684	0.201251	0.409088	0.377364	0.197544	-0.0407349	0.149914	-0.249598	-0.111862	4.29708	4.25635	4.25079	4.40071	4.62122	4.37162	4.15847	4.0466
C2	Tmem55a	4.69869	4.63532	4.97112	4.72763	4.8451	4.35062	4.67691	4.15486	4.33399	4.69749	4.00729	5.26174	1.27052	1.19344	1.39074	1.03114	1.263	0.836165	0.0722919	0.220437	0.205453	0.575214	0.250391	0.305698	-0.168926	-0.114846	-0.0629111	-0.255813	4.23688	4.06796	3.70167	3.58682	4.50522	4.44231	3.72991	3.4741
C2	Rpl24	7.82909	7.89123	8.04528	7.8885	7.62067	7.73312	7.35755	7.3861	6.84038	7.00303	6.86551	7.98363	1.15727	1.05188	1.26768	1.21511	1.0477	0.943988	0.135205	0.515411	0.0459727	0.649158	0.151594	0.235703	-0.356948	0.229323	-0.423286	-0.176266	7.56905	7.2121	6.85718	7.08651	8.1208	7.69752	7.39361	7.21735
C2	Rrp15	4.4563	4.40801	4.89145	4.27819	3.94624	3.45568	3.52424	3.40601	3.98426	4.74382	3.70101	4.95998	1.38212	0.910111	1.24183	1.17467	1.12684	1.09819	0.209688	0.339392	0.156752	0.695159	0.185446	0.395049	-0.0421528	0.247922	-0.137411	-0.217725	3.82254	3.78038	2.8017	3.04962	3.8303	3.69288	3.24362	3.0259
C2	Odc1	6.21489	6.13829	6.34484	5.22486	5.58994	4.75101	4.51484	4.41985	5.18607	5.84597	4.46765	6.45184	1.24939	1.05774	1.35076	1.20136	1.03965	0.927982	0.217332	0.218606	0.0855301	0.322668	0.243337	0.170786	-0.250972	-0.230365	0.0764233	0.193939	5.58273	5.33176	4.73473	4.50437	5.56071	5.63713	5.51558	5.70952
C2	Fcf1	5.15741	5.37326	5.53133	4.91225	5.04712	4.66404	4.4714	4.29168	4.78043	5.14986	4.55775	5.95936	1.37515	1.16531	1.22802	1.30005	1.11346	1.11663	0.217696	0.116852	0.137477	0.429929	0.26587	0.1208	-0.208617	0.371038	-0.291939	-0.107554	5.08565	4.87703	3.99164	4.36267	5.06223	4.7703	4.36429	4.25673
C2	Rpl31	6.86646	6.91215	7.08434	6.74059	6.3697	6.10809	5.90964	5.46045	5.79141	6.07045	5.54622	6.91239	1.27883	1.10371	1.18108	1.2749	1.1761	0.996057	0.122613	0.108058	0.0191265	0.295348	0.119604	0.192259	-0.587429	-0.0843865	-0.362121	-0.300085	6.43833	5.8509	5.56386	5.47948	6.72989	6.36777	5.15746	4.85738
C2	Nudt5	4.71716	4.88431	5.12038	4.12562	4.34112	3.65857	3.35596	3.46027	3.82175	4.66554	3.50637	4.62832	1.33951	0.934225	1.34238	1.2461	1.25898	0.977295	0.149391	0.197635	0.167072	0.497379	0.105114	0.0866065	-0.448399	0.200853	-0.258025	-0.0141185	3.9152	3.4668	3.05406	3.25491	3.07642	2.81839	2.54767	2.53355
C2	Snx5	5.01611	5.10601	5.15834	5.06092	4.71033	4.69841	4.40124	4.45393	4.62222	5.33812	4.47906	5.54031	1.20277	1.12352	1.27388	1.27024	1.16447	1.08743	0.117162	0.182143	0.337602	0.377117	0.239418	0.165369	-0.329327	0.0608157	0.310199	-0.0345307	4.92865	4.59932	4.44178	4.5026	4.472	4.7822	4.45105	4.41652
C2	Tubd1	1.98458	2.00507	1.93234	1.77852	1.56893	0.890817	1.60934	1.12951	1.5012	1.86734	0.974802	2.17928	1.32271	0.956284	1.1089	1.32372	1.13693	1.1471	0.085053	0.235198	0.268724	0.409267	0.182402	0.13297	-0.217249	-0.359274	-0.369144	-0.339402	1.5422	1.32495	1.44842	1.08915	1.79552	1.42638	0.916684	0.577281
C3	Hmx1	6.07344	6.02582	6.74203	4.69383	5.66524	3.79642	4.19417	2.175	6.50604	5.84283	4.85039	6.03926	1.6447	2.10393	2.16829	1.15852	1.41538	1.41057	0.867291	1.98654	0.449117	2.07785	1.40294	3.14559	-0.323323	-0.348811	1.34758	-0.0316689	4.57455	4.25123	3.5085	3.15969	2.8383	4.18588	0.55307	0.521402
C3	Hmga2	3.02802	2.56364	2.16021	1.0148	1.06129	0.563038	0.60304	0.366197	1.74904	2.55859	0.530725	2.01486	1.53303	1.69606	1.63086	1.07423	1.10796	1.51239	0.339364	1.66298	1.13249	2.09829	2.06951	2.19067	-0.424927	-0.423203	-0.000855936	-0.0664784	1.23391	0.80898	0.852179	0.428975	0.628613	0.627757	0.302181	0.235703
C3	Npas3	1.41463	1.29	1.14092	0.819626	1.59385	0.438344	1.48182	0.330316	0.923677	1.48157	0.514848	1.89749	1.11859	2.05195	1.86683	1.15317	1.53862	1.58681	1.21825	1.75319	1.25293	2.45106	2.00792	2.17308	-0.345078	-0.309551	0.801752	0.0641614	1.18776	0.842684	0.785463	0.475912	0.752434	1.55419	0.048989	0.11315
C3	Pax6	7.62576	7.46765	7.57679	5.50104	6.04432	3.81037	4.83991	2.44462	7.94579	6.99537	4.8736	6.9927	3.25405	1.89288	3.16946	0.976836	1.7297	0.539259	0.38763	2.21608	0.372959	3.49557	2.59551	3.36099	-0.554601	-0.516394	1.59466	0.0740623	6.98068	6.42608	6.62919	6.1128	4.41761	6.01227	1.80964	1.8837
C3	Tbx3	3.74396	4.0286	4.4987	2.82144	3.95785	1.88984	2.72205	0.97332	4.61592	4.58463	2.44142	4.88074	2.27072	1.39284	2.39725	0.628726	1.16325	0.212654	0.370352	2.11117	0.309079	3.03956	2.59153	3.2225	-0.401175	-0.533484	1.3847	0.139168	2.8618	2.46063	1.92611	1.39263	1.22618	2.61088	0.0823734	0.221542
C3	Flt1	0.537058	0.407726	0.56678	0.241217	1.46085	0.800142	1.98009	0.599277	0.0919696	0.778082	0.150336	1.26657	0.370396	0.646716	0.867381	0.395387	0.804774	0.599268	2.01013	2.23881	2.38539	2.10901	2.34151	2.30063	-0.218517	-0.960003	2.15961	0.491983	0.79772	0.579203	2.68692	1.72692	1.9472	4.10682	0.246586	0.738569
C3	Pdgfra	0.97723	2.03437	1.69194	4.03333	4.36481	2.29702	3.74898	2.43924	1.87316	2.25863	2.3537	3.5977	0.30271	0.404889	1.00356	0.339361	0.355689	0.320001	1.91523	2.01013	2.33787	2.31599	2.22778	1.78618	-0.921302	-0.177588	0.459763	-0.0205078	3.2709	2.3496	2.62123	2.44364	1.73676	2.19652	1.08442	1.06392
C3	Neurog2	6.57835	6.32697	5.99224	3.86422	5.11912	2.7396	3.16865	1.47846	6.23395	4.34038	3.83122	6.08015	0.923436	0.914488	1.56086	0.908812	0.965214	0.71474	1.05924	1.88442	2.02851	3.10675	1.86928	2.06526	-1.07185	-0.175539	0.480421	0.0709785	3.99086	2.91901	1.67428	1.49874	1.17928	1.6597	0.030869	0.101847
C3	Lef1	1.48575	1.51952	1.63714	0.67913	1.28106	0.682319	0.84983	0.219427	0.786174	1.75985	0.170854	1.18154	1.22252	1.4376	1.3803	0.76493	0.811958	1.29721	1.96122	2.4385	2.20832	2.6937	2.49128	2.38341	0.0594666	-0.238293	0.00422333	-0.0146594	0.31413	0.373597	0.629371	0.391078	0.458338	0.462561	0.0424861	0.0278267
C3	Mkx	0.126195	0.179368	0.374157	0.0767581	0.620738	0.16171	0.568334	0.0493389	0.211224	0.687103	0.0372953	1.5101	0.837485	1.1075	1.53668	0.69712	0.972126	0.89331	1.71568	1.99646	2.06092	2.22523	1.74541	1.92554	-0.109823	-0.232059	0.39629	0.0497738	0.559629	0.449805	0.849156	0.617097	1.20818	1.60447	0	0.0497738
C3	Tradd	2.49457	2.87223	2.52842	1.90169	2.15604	1.43522	2.32379	1.48974	1.84126	2.37554	1.88334	3.1178	0.34091	1.35741	1.24113	0.757165	0.856245	0.934696	1.99885	2.3464	2.01938	1.96657	1.78969	1.90364	-0.292182	-0.441186	0.379543	0.330794	1.79344	1.50126	1.71899	1.2778	1.95097	2.33052	0.35199	0.682785
C3	Bcan	0.294432	0.65697	0.344852	2.85912	3.30616	1.72125	3.22738	1.55962	0.966768	0.736053	1.45471	3.01593	0.0646189	0.519652	0.593919	0.202934	0.395387	0.199879	3.03423	3.03956	2.20131	2.04943	2.16924	3.29009	-0.406694	-0.745565	1.48173	0.152847	1.19914	0.792447	1.90114	1.15557	0.581397	2.06313	0.200734	0.353581
C3	Olig2	4.17884	4.32681	4.66007	2.4763	4.02046	1.8047	1.97279	0.575501	4.83889	2.62469	2.70037	4.45236	0.45776	1.41449	1.85874	0.621352	0.378231	0.190322	3.00239	3.29849	2.93682	3.4441	3.49557	3.77851	-0.2657	0.184704	-0.0550079	0	2.08627	1.82057	0.0179295	0.202633	0.300873	0.245866	0	0
C3	Sox1	1.18397	0.371083	0.304795	0.292008	1.42427	0.579838	1.02999	0.167166	0.178059	0.535582	0.343279	2.324	0.214068	0.607905	0.950671	0.388049	0.21669	0.205659	3.25618	3.43748	3.55222	3.31735	3.31735	3.34778	0.0158339	0.00973074	0.302778	0.0126098	0.313267	0.329101	0.0121354	0.0218661	0.129005	0.431783	0.0121475	0.0247574
C4	Kcnq4	0.698729	0.938628	1.20884	0.727931	2.88892	1.19112	2.23972	0.858416	1.42486	1.23454	1.25944	3.20407	0.128368	0.769723	0.672379	0.461773	0.337885	0.550179	1.26949	1.65292	0.75573	0.569859	0.701375	1.65016	0.0233636	-0.128812	0.524261	-0.266539	1.94472	1.96808	1.22836	1.09955	1.02692	1.55118	0.305459	0.0389202
C4	Tap2	0.23846	0.367402	0.630556	0.653685	1.5915	0.446552	1.33062	0.44872	0.432699	0.975497	0.185626	1.51135	0.204588	0.556742	0.547294	0.541138	0.513774	0.787166	1.08399	1.44382	0.937436	0.425595	0.589103	1.52331	0.165745	-0.234883	0.715162	0.0881775	0.804468	0.970213	1.35817	1.12328	2.31015	3.02531	0.210555	0.298732
C4	Cd151	4.39788	3.74906	3.62536	3.45409	4.22186	3.00556	4.17744	2.4799	3.01993	3.2269	2.81216	4.33595	0.264416	0.617869	1.03391	0.357437	0.276639	0.280693	1.65016	1.29479	1.2105	1.04771	0.843461	1.03541	-0.394812	-0.502604	0.832189	-0.0622668	3.50223	3.10742	3.59445	3.09185	3.69852	4.53071	1.21455	1.15228
C4	Col8a2	0.262043	0.292027	0.0360451	1.42054	1.2085	1.68951	1.20604	2.02058	0.0376306	0.175341	0.0800593	1.21067	0.0137534	0.281261	0.389202	0.0373736	0.0771548	0.191714	1.70553	1.739	1.42215	0.695587	1.21358	1.64286	0.757849	-0.452302	0.0341817	-0.417045	0.262152	1.02	2.01402	1.56172	0.203714	0.237895	0.878916	0.461871
C4	Shkbp1	3.57239	3.10772	2.82538	2.04038	3.17865	1.99464	2.71911	1.40812	2.79043	2.65839	2.23774	3.25438	0.478733	0.779368	0.852183	0.769592	0.700129	0.632058	1.16508	1.05862	1.05083	0.630085	0.846645	0.713088	-0.0761714	0.0454299	0.172395	0.604172	2.14326	2.06709	1.88135	1.92678	2.14173	2.31413	0.981988	1.58616
C4	Prr15	0.301665	0.589983	0.484188	0.273268	0.87225	0.264452	0.569391	0	1.07782	0.63198	0.262893	1.26555	0.304769	0.693741	0.772329	0.49946	0.866723	0.63864	1.14379	1.01455	0.970721	1.06666	0.983469	0.944744	-0.222285	-0.177966	0.224093	0.024215	0.933221	0.710935	0.692828	0.514862	0.525723	0.749817	0.026423	0.0506381
C4	Pstpip2	0.340475	0.771237	0.517092	0.162646	0.666384	0.19397	0.674844	0.0360827	0.0984623	0.434908	0.0802367	1.53062	0.442725	0.555715	0.563172	0.631785	0.76748	0.631955	1.03559	0.919538	0.677148	0.739729	0.834433	0.827838	0.335092	0.0969774	0.165507	0.0283938	0.740345	1.07544	0.888074	0.985052	1.02331	1.18882	0.0151798	0.0435737
C4	Adamts18	1.11341	1.39801	0.733159	0.287022	1.61672	0.398923	1.95456	0.210336	0.768513	0.856727	0.225007	1.75454	0.573048	0.688824	0.972986	0.323955	1.02725	0.625753	0.725969	1.09627	1.12999	0.910913	0.590146	0.994525	-0.295354	0.0943112	0.623812	0.0482089	1.8215	1.52614	2.02261	2.11692	1.52347	2.14728	0.0465285	0.0947374
C4	Npm3	4.9547	5.10445	5.28982	4.27159	4.38375	3.57376	4.46039	3.18437	3.93247	4.79264	3.17005	5.18157	0.468321	0.749882	0.770352	0.726741	0.587479	0.872682	0.862033	0.756486	1.02431	1.0908	0.442516	0.766797	-0.477099	0.249781	-0.396651	-0.283367	3.75395	3.27685	2.55747	2.80725	4.16654	3.76989	2.28666	2.00329
C4	Nbl1	1.93056	1.45383	2.13162	1.22625	2.95536	1.39745	2.9119	1.41806	1.44657	1.51456	1.22299	3.46196	0.127524	0.478063	0.69166	0.332434	0.261873	0.243984	1.25999	1.17899	0.621109	1.11467	0.615869	1.40664	-0.560358	-0.890699	0.888733	0.629446	2.11796	1.55761	4.23618	3.34548	5.25544	6.14417	1.16555	1.795
C4	Sorl1	1.15112	1.52908	1.42777	0.523959	2.02768	0.652646	2.04489	0.814698	1.19564	1.46744	0.120936	1.25268	0.570204	0.674668	0.628726	0.358726	0.496883	0.294607	0.86254	0.967803	0.388093	1.60401	0.72227	1.31172	-0.232631	-0.659542	1.75177	0.166983	1.44418	1.21155	2.60657	1.94703	1.35495	3.10672	0.232238	0.399221
C4	Mpst	5.01138	5.16652	5.12063	3.77689	4.37576	3.00332	4.43911	2.22859	4.03079	4.41302	2.13263	4.76294	0.802313	0.615275	0.872631	0.799054	0.925355	0.619378	0.77642	0.992437	0.382565	1.01263	0.65777	1.35171	-0.62079	-0.76672	0.352	0.563995	3.52091	2.90012	3.39434	2.62762	3.77481	4.12681	0.627442	1.19144
C4	Fbxo2	0.179961	1.60992	2.04919	3.46032	3.36753	2.29496	3.45862	1.87964	1.22629	1.91482	1.78068	3.61235	0.41926	0.781025	1.07517	0.611916	0.850132	0.673786	1.32408	1.50644	0.842758	1.43314	0.608735	1.29166	-0.475909	-0.766837	2.00505	0.991138	2.56211	2.0862	4.32502	3.55818	3.20558	5.21063	0.670201	1.66134
C4	Fbxo44	2.83992	3.49301	3.56362	2.88958	3.73957	2.55823	3.64642	2.13615	3.86277	3.80904	2.77923	4.44704	0.419801	0.834898	1.04752	0.610354	0.851638	0.673463	1.16326	1.27549	0.656557	1.11072	0.438122	1.0846	-0.597267	-0.743836	0.0459756	-0.617879	4.59819	4.00092	4.4023	3.65846	4.55126	4.59723	2.16696	1.54908
C4	Cdkn1c	6.25905	5.13499	4.62427	5.11097	5.24988	5.11193	4.64699	4.95608	4.38081	3.29631	4.5098	5.80989	0.0453832	1.26818	0.783834	0.911262	0.577317	1.13868	1.3817	1.39133	1.65292	0.363933	1.1576	0.962476	-0.560879	-0.352421	-0.0162914	0.00885489	4.35024	3.78936	4.23144	3.87902	3.47896	3.46267	4.41568	4.42454
C4	Grwd1	4.43853	4.1956	4.30558	3.17026	3.76222	3.24416	3.60302	3.42754	3.23411	3.92113	2.76522	3.94509	0.600324	0.828622	1.11038	0.96512	0.636921	1.09097	2.23046	1.42446	1.4583	0.93245	1.23319	1.53539	-0.578689	0.422424	-0.247149	-0.0524995	2.91774	2.33905	2.28208	2.7045	3.40132	3.15417	2.94315	2.89065
C4	Nptx1	2.96284	3.2443	2.28223	2.42474	3.06204	2.32698	2.82859	1.88338	2.86893	2.24788	2.63408	3.6698	0.379887	1.47166	1.17684	0.973455	1.01782	1.02351	1.76901	1.59438	1.7168	1.19694	0.691579	2.15901	-0.24924	-0.792105	0.0646461	-0.503102	2.56942	2.32018	3.88971	3.0976	3.70969	3.77433	0.929472	0.42637
C4	Drd4	0.509085	0.302711	0.500423	0.843989	1.88441	0.917587	2.11378	1.92859	0.770449	0.589067	0.46571	1.50253	0.184168	0.622784	0.461733	0.518603	0.177193	0.494233	1.67548	1.38671	1.20601	1.80191	1.21533	1.15361	-0.124982	0.0586978	0.480461	1.04365	0.943844	0.818862	6.3397	6.3984	5.43635	5.91681	7.81329	8.85694
C4	Kdelr3	1.12956	1.17389	1.08462	0.910099	1.69336	0.948544	1.92849	0.472545	0.705214	1.52977	0.216656	2.11629	0.175295	0.671251	0.441138	0.681924	0.33934	0.690096	1.16796	1.45542	0.48601	1.60837	1.2501	1.01565	0	-0.797463	0	0.16559	0	0	0.797463	0	0	0	0	0.16559
C4	Adm	0.0927997	1.00753	0.180063	2.8046	2.17774	1.30175	1.3428	0.537718	0.729658	0.70351	1.02083	2.66779	0.413747	0.963215	1.11518	0.582161	0.759219	0.510164	1.63644	1.59044	1.53242	1.79285	1.71372	1.49989	-1.20441	-0.207181	0.164757	0.232316	1.73138	0.526976	0.893958	0.686777	0.358429	0.523186	0.00631295	0.238629
C4	Epas1	0.875092	2.33549	1.35771	4.42088	4.01342	2.95648	3.74847	2.80569	1.71857	2.37738	2.24207	3.43946	0.897605	0.82257	1.29043	0.650678	0.901233	1.18591	1.66459	1.67329	1.26688	1.89205	1.67329	1.14379	-0.233294	-0.653238	0.790721	-0.876035	2.74654	2.51325	4.61782	3.96458	3.84098	4.6317	3.41219	2.53616
C4	Cnih3	0.26297	0.742697	0.645677	0.101023	1.21126	0.287705	0.596254	0.348387	0.359716	0.717671	0.218538	1.8333	0.666946	0.772893	0.718821	0.260725	0.766235	0.716361	0.994116	1.22105	1.37807	1.3707	1.30483	1.45314	-0.434955	-0.494403	0.705299	0.0372188	0.878892	0.443938	1.43749	0.943086	0.336771	1.04207	0.0284216	0.0656404
C4	Sphk1	1.87303	2.2177	2.2689	2.49235	2.20491	1.06243	2.30579	0.850341	2.09849	1.72703	1.1445	2.54267	0.359951	0.978599	1.14022	0.641441	0.686442	0.495104	1.1624	1.25938	0.95937	1.38399	1.30647	1.6241	-0.952394	-0.626758	2.69232	0.906629	1.81158	0.859188	2.25349	1.62673	1.8041	4.49642	0.156052	1.06268
C4	Mapt	6.77533	6.57797	4.56391	2.73926	3.8031	1.84023	5.90026	2.75264	5.05795	2.0507	2.56658	3.94951	0.654536	1.01437	1.35426	0.761179	1.431	0.780433	1.6005	1.80704	0.987079	2.00196	0.367981	2.10129	-1.25636	-0.701603	-0.386476	-0.776774	5.75769	4.50133	5.32398	4.62238	5.78709	5.40062	1.57926	0.802484
C4	Nat8l	2.52506	2.33575	1.83874	0.61084	2.1712	0.686192	2.57849	0.745087	1.98584	1.87322	0.740846	2.30905	0.71482	1.09097	1.12037	0.38545	1.01292	0.970116	1.00276	1.86189	0.636087	2.23707	0.48542	2.77953	-0.574469	-0.864798	0.238375	-0.0230702	1.76232	1.18785	2.86264	1.99784	2.17008	2.40845	0.190726	0.167656
C4	Cacng4	6.45608	5.93712	5.44723	3.47447	4.26273	2.67461	4.04857	1.9271	5.34164	4.74116	2.71721	4.14109	0.812616	0.864716	1.09885	0.435271	0.732947	0.688714	0.438122	1.4797	0.456582	1.72931	1.12954	2.50281	-0.949785	-0.656032	1.2515	-0.0809748	4.91573	3.96594	5.11894	4.46291	3.58758	4.83908	1.17265	1.09167
C4	Adcy5	2.51037	3.1248	2.81162	1.16329	2.54797	0.964843	3.22561	1.06715	2.61025	3.29778	1.0699	2.8053	0.551964	1.25594	1.14506	0.723449	0.848588	1.19294	0.240146	1.63556	0.339032	1.72741	0.281977	2.20131	-0.724407	-0.613756	-0.174762	-0.0414583	2.60427	1.87987	3.16933	2.55558	2.90056	2.7258	0.521076	0.479618
C4	Nab2	2.46467	2.66211	2.77882	1.74126	1.72884	1.05558	1.9412	1.42721	1.95834	2.68663	1.04784	2.29184	0.201873	1.07561	0.96599	0.56131	0.6891	0.873173	0.603875	1.64129	0.494444	0.93489	0.755279	2.09829	-0.165109	-0.127367	0.0740593	-0.141937	1.48914	1.32403	1.70624	1.57888	2.48676	2.56082	0.444255	0.302318
C4	Ier5l	4.91631	3.94368	3.97676	2.38613	1.95835	0.971815	1.35178	0.508883	3.39831	3.61977	1.1849	2.7508	0.705766	1.36384	1.77099	0.795228	1.2083	0.891988	0.299326	0.746465	0.110775	1.42446	0.487902	2.29387	-0.445491	-0.578659	1.22168	0.036115	1.90231	1.45682	1.71653	1.13787	1.24411	2.46579	0.132711	0.168826
C4	Slc25a1	5.23244	4.78367	4.28877	2.82934	3.78648	2.14229	3.8339	1.79678	3.72783	3.51526	1.97341	3.80356	0.372999	0.983103	0.77435	0.380342	0.920022	0.529416	0.409744	1.21261	0.0778408	1.813	0.223923	2.22523	-1.17255	-0.859488	0.379681	0.271569	3.16308	1.99053	3.29644	2.43695	3.07103	3.45071	0.405773	0.677342
C4	Sulf2	5.5071	5.45946	5.2029	3.21871	5.3058	2.63386	6.26439	3.24014	4.80203	4.71634	2.90239	5.1747	0.42571	1.03787	1.0824	0.336938	0.823332	0.589822	0.17431	0.923273	0.128754	1.73512	0.371116	2.32454	-0.746696	-0.557535	-0.669216	-0.963549	3.95775	3.21105	4.35346	3.79592	7.04301	6.37379	1.95146	0.987912
C4	Mpp2	3.48039	3.13763	2.67607	1.68462	3.64754	1.70419	5.69988	3.06323	2.22631	2.98128	1.59527	3.08583	0.455553	0.475187	0.955583	0.27809	1.25089	0.0461758	0.173421	0.888883	0.245848	1.98907	0.150779	1.8084	-0.717248	-0.858835	-0.218061	-0.713934	2.9616	2.24435	4.4579	3.59907	5.37007	5.15201	1.5505	0.836567
C4	Abhd2	3.45244	3.43293	3.75823	2.43673	4.6307	2.4478	3.85633	2.17482	3.22279	3.77318	1.77737	3.08927	0.97628	0.682724	0.900612	0.606957	0.90958	0.126351	0.132143	0.871115	0.082952	1.47914	0.0819028	1.32241	-0.580917	-0.335878	0.615891	0.122672	3.11161	2.5307	2.71749	2.38162	2.93277	3.54866	0.630912	0.753585
C4	Zyx	4.76757	4.78692	4.58277	3.24828	4.27913	2.66815	4.42673	1.94355	3.89968	4.78177	2.43986	4.24067	1.05276	0.812985	0.938044	0.575302	1.14815	0.53104	0.224266	0.921778	0.14034	1.84269	0.499302	1.89446	-0.624568	-0.80236	-0.149576	0.0400847	3.50301	2.87844	3.38713	2.58477	3.50992	3.36035	0.543991	0.584075
C4	Raver2	3.50557	2.85887	2.83523	1.46959	2.00451	0.558808	2.39678	0.815748	1.64008	2.52917	0.717978	1.9822	0.700573	0.799054	0.694547	0.431682	0.694366	0.54797	0.234361	1.10618	0.135082	2.09244	1.04022	1.28005	-0.229929	-0.393632	0.882636	0.0583136	1.65884	1.42891	2.88706	2.49343	2.75005	3.63269	0.428298	0.486611
C4	P2rx4	1.29529	1.5283	1.82271	1.00477	2.11912	0.789363	2.51201	0.860492	1.08208	2.04567	0.52462	2.95806	0.526236	0.472915	0.683477	0.766443	0.794944	0.554366	0.33581	0.702463	0.319861	2.12282	0.426531	1.19424	-0.657299	-0.756571	0.284888	0.165101	1.94119	1.28389	2.30694	1.55037	2.2332	2.51809	0.355949	0.52105
C4	Tpm3	6.78319	6.691	6.52159	5.2377	5.64695	3.96948	5.37163	3.49575	5.48621	6.31604	4.24867	6.00479	0.595717	0.549511	0.55413	0.625282	0.862202	0.398398	0.359201	0.640914	0.185717	1.53128	0.247304	1.01387	-0.740997	-0.17242	0.012874	-0.500848	6.0743	5.3333	5.08656	4.91414	5.06427	5.07714	2.69882	2.19797
C4	Acbd6	5.06478	5.13005	5.56351	4.8429	5.25428	3.80661	6.0249	3.66802	4.69023	4.71532	4.03611	5.17936	1.48188	0.905176	1.07676	0.894477	1.3524	0.810756	0.125952	0.664481	0.447342	2.08632	0.518406	1.12434	-0.248825	-0.186944	-0.213683	-0.919702	4.51087	4.26204	4.41127	4.22433	6.675	6.46131	2.59075	1.67105
C4	Epha4	2.60146	2.82459	3.45967	1.68113	2.98956	0.875398	4.14377	1.52536	2.95496	2.89041	1.05871	2.95584	1.25217	0.912546	1.66866	0.866537	1.74923	0.680175	0.466593	1.15499	0.280323	1.8996	0.48808	1.46138	-0.616011	-0.572173	-0.10001	-0.269396	2.30419	1.68818	2.70063	2.12846	3.96087	3.86086	0.593052	0.323656
C4	Dpy19l3	2.42424	2.43609	2.78405	1.59382	3.04522	1.07805	2.731	0.889135	2.6199	2.86928	1.60398	2.71267	0.999806	0.648325	0.833052	0.577058	0.724335	0.547294	0.248406	0.660448	0.0837413	1.23458	0.813301	0.913765	-0.244336	-0.291743	1.02711	0.188436	2.14015	1.89581	1.88224	1.5905	1.97504	3.00215	0.207389	0.395825
C4	Ttc32	2.42804	2.16477	3.12536	2.06498	2.35468	1.35654	1.72689	1.03305	2.08316	3.05491	1.41884	3.50776	0.859601	0.609687	1.02172	0.831488	0.7276	0.792785	0.293694	0.616288	0.302958	1.73746	0.835305	0.836238	-0.717464	0.00479315	0.188396	-0.0836084	2.52378	1.80631	1.64945	1.65424	1.84746	2.03586	1.00761	0.924003
C4	Myo1b	4.32876	4.20891	4.52798	2.68715	3.75309	1.93332	2.69336	1.06279	4.26372	4.28036	2.64125	4.50053	0.689389	0.841284	0.705766	0.828622	0.854786	1.23895	0.141474	0.795643	0.260835	1.55833	0.291134	1.00844	-0.663579	-0.27971	-0.0749237	-0.276175	4.05333	3.38975	3.46095	3.18124	3.92893	3.85401	0.695059	0.418884
C4	Rab33b	2.48546	2.62121	2.75042	1.6021	2.48659	1.25475	3.09706	1.4151	2.48817	2.78831	1.48239	3.07428	1.18288	0.926374	0.984366	0.83767	0.908071	1.03082	0.119	0.434333	0.286604	1.28983	0.286619	0.857039	-0.642897	-0.508527	0.514699	-0.260031	2.58603	1.94313	2.72357	2.21504	2.90982	3.42452	1.08776	0.82773
C5	Ttr	0.418321	0.474799	0.269134	3.13122	3.69235	4.08282	4.74872	5.50454	0	0.153469	0.387773	4.59242	0.445014	0.173432	0.271077	0.00764636	0.225469	0.160226	0.144483	1.02952	0.543873	1.24583	1.65098	0.864274	1.70175	-0.787967	0.077694	-0.0552578	3.46715	5.1689	7.36751	6.57954	2.86698	2.94467	5.07472	5.01946
C5	Idua	1.11553	1.21054	0.991313	0.627693	1.16332	0.224303	1.04622	0.300883	1.30989	1.8941	0.519336	2.35954	0.420162	0.396276	0.598051	0.0971919	0.586122	0.392335	0.217637	0.937046	0.319171	0.735483	0.890018	1.14784	-0.15404	-0.292587	1.01521	0.0814738	1.49812	1.34408	1.87392	1.58134	1.09089	2.1061	0.196699	0.278173
C5	Lingo1	4.70994	4.39695	2.88428	1.12361	1.32659	0.342952	1.24855	0.36371	3.08593	2.36882	0.640278	1.80797	0.119155	0.349902	0.367193	0.149756	0.228505	0.246663	0.568857	1.09246	0.429415	1.19125	1.01662	1.43102	-0.911619	-0.667933	0.0519675	-0.164706	3.4072	2.49559	3.97116	3.30322	3.34875	3.40072	0.259714	0.095008
C5	Dct	1.50032	1.2707	1.02795	4.09112	3.36136	3.58365	3.377	4.41802	1.79531	0.916661	1.94078	4.00323	0.18714	0.278577	0.234838	0.394912	0.077441	0.0450556	0.893536	0.862252	1.56802	0.406998	2.22523	0.589738	1.49483	-0.467768	-0.360626	-0.684077	1.95584	3.45066	5.12248	4.65471	0.910847	0.550221	3.61583	2.93175
C5	Cpxm2	0.0870947	0.0566601	0.0449077	1.16351	0.904172	1.1738	1.30689	1.75881	0.121771	0.0329075	0.192349	1.30331	0.192035	0.158203	0.237827	0.185147	0.133933	0.478453	0.870094	0.865624	0.740837	0.285229	1.16796	0.727407	0.559899	-0.344767	0.131264	0.051715	0.493136	1.05303	2.54767	2.2029	0.38645	0.517714	1.08029	1.132
C5	Col1a1	0.913872	0.556754	0.584512	0.285336	1.24517	0.923444	1.03153	0.617044	0.216357	0.694958	0.0856112	1.14777	0.0746485	0.259041	0.502326	0.162425	0.182622	0.0792759	0.804942	0.980926	0.453658	0.489786	1.29398	0.696879	0.0100366	-0.168759	0.13024	0	0.122642	0.132679	0.239108	0.0703489	0.0543923	0.184632	0	0
C5	Nid1	1.11948	0.851111	0.770651	1.12282	2.16612	1.5546	2.43081	0.920392	0.291664	0.7451	0.23229	1.3267	0.263379	0.360563	0.46842	0.107782	0.144767	0.10617	0.725157	1.08352	0.750236	0.245375	0.972024	0.821964	-0.506242	-0.355521	-0.110086	-0.2493	1.22626	0.720014	2.26929	1.91377	4.1674	4.05731	0.57374	0.32444
C5	Cdh3	1.23755	1.08038	0.37217	1.30752	1.04616	1.40331	0.968114	1.72596	0.210638	0.843051	0	1.07435	0.123676	0.2818	0.688023	0.179197	0.279344	0.34434	1.03888	1.08019	1.47474	0.645076	1.33501	1.1806	0.314213	-0.0742081	0.316182	-0.23277	0.219872	0.534085	1.10803	1.03382	0.0993491	0.415532	0.480911	0.248141
C5	Efhd1	2.38768	2.37009	1.56335	0.862325	1.32712	0.703814	2.45667	0.723303	0.562238	1.40099	0.287472	1.53469	0.168478	0.596347	0.647311	0.376351	0.402982	0.32243	0.627164	1.00693	0.957765	0.579581	1.52331	1.11946	0.0799539	-0.61743	1.79795	0.908987	1.3969	1.47686	2.98276	2.36533	2.99249	4.79044	0.521047	1.43003
C5	Htra3	0.661472	0.308458	0.246376	0.238015	1.61825	1.23596	1.34537	0.579435	0.171089	0.368005	0.209969	1.27444	0.0682617	0.130355	0.0913313	0.0731935	0.0464861	0.0683072	0.463619	0.907979	0.681757	0.270125	0.481098	0.912673	-0.308919	-0.0855683	1.1814	-0.0413271	0.686798	0.377879	1.78308	1.69751	0.927348	2.10875	0.264343	0.223016
C5	Wfdc2	2.62062	1.85485	1.40743	1.70865	1.0968	0.665571	2.04392	0.600098	0.897739	1.23678	0.107896	1.245	0.0803253	0.0170733	0.387288	0.289401	0.229546	0.107178	0.578448	0.891027	0.824536	0.442541	0.436696	0.761454	-0.642743	-1.68481	-1.63083	0.0344771	0.798747	0.156004	1.97424	0.289423	3.37775	1.74691	0.380292	0.414769
C5	Adamts16	0.211604	1.22959	0.31126	3.32772	2.83149	1.49886	2.51053	1.2226	1.06345	0.945966	1.57682	2.65892	0.188716	0.114168	0.372223	0.174501	0.553198	0.051847	0.737358	1.14253	0.540379	0.355034	0.61413	0.918462	-0.17049	-0.220626	0.421125	0.192909	1.66368	1.49319	1.11074	0.890118	1.1663	1.58742	0.155932	0.348841
C5	Thbs1	0.669857	0.711979	0.177054	2.90196	2.21417	2.64891	2.15293	2.86733	0.0551526	0.370335	0.153405	2.12923	0.402982	0.220172	0.588159	0.188881	0.305098	0.0583603	0.852631	0.864274	0.637735	0.304075	0.419586	0.642531	1.08338	0.194503	-0.167944	0.182102	0.557703	1.64108	2.14378	2.33828	0.970927	0.802982	1.05497	1.23707
C5	Gcnt1	0.587012	0.431696	0.665058	0.747795	1.01033	0.329607	0.847158	0.350497	0.450215	1.13407	0.160373	1.30868	0.390502	0.212984	0.281643	0.148989	0.264324	0.44787	0.864797	0.526779	0.444184	0.346759	0.367211	0.593282	-0.26716	0.0220301	0.609644	0.0684999	0.635161	0.368001	0.276119	0.298149	0.271935	0.881578	0.0698179	0.138318
C5	Bst2	0.88837	0.865312	1.19991	0.847601	1.34052	0.960935	1.16699	0.799404	0.403414	1.14868	0.188184	1.70199	0.0395547	0.210956	0.382679	0.160141	0.174915	0.37451	0.901742	0.718113	0.409088	0.202441	0.402302	0.686585	0.0946839	-1.51621	0.997771	0.650518	0.808958	0.903642	2.99835	1.48214	1.05146	2.04923	0.300904	0.951422
C5	Eya2	4.42274	2.68892	2.34571	2.03176	2.38829	1.41836	1.66523	0.636925	1.91044	1.64768	1.41744	2.95718	0.160683	0.276219	0.301467	0.0342847	0.143968	0.131538	0.788219	0.686944	0.520719	0.405141	0.472289	0.603875	-0.357623	-0.617212	0.918832	-0.00601926	1.46102	1.1034	1.07846	0.461248	0.400132	1.31896	0.19042	0.184401
C5	Cpz	0.701271	0.41765	0.733401	1.20767	0.973968	1.28919	1.29107	1.28058	0.352568	1.28162	0.0563749	1.15734	0.0203453	0.00436969	0.198337	0.00446118	0.122546	0.0729409	0.821138	0.768773	0.279521	0.309494	0.225366	0.877094	0.361741	-0.208925	0.105163	-0.101048	0.088487	0.450228	1.12233	0.91341	0.535274	0.640437	0.275063	0.174015
C5	Ethe1	2.34979	2.64385	2.26808	1.65178	1.80321	1.63229	1.96407	1.70849	1.67092	1.98506	1.04925	2.12353	0.107566	0.215327	0.44036	0.0630817	0.164875	0.0355088	0.552474	0.720585	0.265346	0.36086	0.358308	0.726812	-0.209619	-0.489959	-0.0660809	0.246988	1.64915	1.43953	2.10895	1.61899	1.58848	1.5224	0.900657	1.14765
C5	Mt3	0.26805	1.57113	0.5527	1.97431	1.90497	1.64131	2.40971	1.26229	0.148429	0.540234	0.159616	2.25834	0.193895	0.353094	0.323188	0.210026	0.249936	0.232044	0.680342	0.731472	0.223263	0.337416	0.325499	0.673557	-0.737405	-1.45351	1.4257	1.29629	2.96972	2.23231	5.40536	3.95185	4.79504	6.22074	1.59084	2.88713
C5	Eml2	3.05511	3.40678	2.37097	1.70283	2.24218	1.56766	2.21214	0.818258	2.7453	3.15534	1.78589	2.86426	0.259266	0.282303	0.720888	0.0490336	0.397796	0.113947	1.17899	1.0045	0.950208	0.732705	0.653196	0.776246	-0.846437	-1.25483	0.21143	0.211969	2.70086	1.85443	4.31836	3.06353	2.97999	3.19142	0.315109	0.527078
C5	Bag3	1.6421	1.30267	1.10959	1.00792	1.61889	0.760687	1.49406	0.668231	0.685736	1.58145	0.259533	1.79883	0.351935	0.308571	0.455229	0.426352	0.327116	0.25614	0.787082	0.573273	1.21358	0.514334	0.946348	0.618502	-0.357845	-0.485955	0.669306	0.0357023	0.816614	0.458768	1.3793	0.89335	1.51627	2.18558	0.230381	0.266084
C5	Col8a1	0.776735	0.436275	0.106399	2.87247	2.21446	2.56673	2.18168	2.90696	0.0446505	0.250812	0.181541	2.50608	0.191607	0.112831	0.399177	0.265011	0.756172	0.449732	0.72191	0.652489	0.694637	0.678851	0.533018	0.570506	1.51823	-0.645444	-0.05	-0.508631	0.846025	2.36426	3.13946	2.49402	0.784143	0.734143	1.85185	1.34322
C5	Fkbp11	1.67044	1.31492	0.834277	0.99855	0.811744	0.82994	0.929311	0.257617	0.915336	0.892991	0.527556	1.87527	0.188314	0.527594	0.656916	0.303767	0.190934	0.218542	0.309605	0.749629	0.867291	0.320781	0.569859	0.808267	-0.165824	-0.513929	1.30246	-0.0888731	0.68468	0.518855	1.47535	0.96142	1.53689	2.83935	0.794821	0.705948
C5	Tead2	6.59275	6.16894	6.52372	5.00737	6.20014	4.26717	4.31642	2.25205	5.64116	6.44393	4.45817	6.59345	0.457619	0.488321	0.953159	0.333559	0.264148	0.243202	0.685997	0.534919	0.716595	0.30941	0.308918	0.851687	-0.303289	0.137871	0.945091	0.258836	4.94105	4.63776	2.09023	2.2281	2.81547	3.76056	0.424074	0.68291
C5	Tmem51	0.616288	0.481098	0.754747	0.477264	1.94822	0.648362	1.93902	0.553916	0.309551	0.864529	0.248426	1.96388	0.186264	0.457669	0.501959	0.537673	0.0816663	0.347739	0.892007	0.814602	0.565601	0.504025	0.520133	0.910356	-0.271599	-0.353511	0.773972	-0.180691	1.07287	0.801275	1.77567	1.42216	1.97526	2.74923	0.319176	0.138486
C5	Mast4	2.91331	2.46615	1.6669	0.837232	1.76949	0.683423	1.00725	0.343795	1.74509	2.11965	0.681597	1.79071	0.350911	0.438605	0.483102	0.430618	0.230736	0.504274	0.824536	0.538478	0.569062	0.485761	0.570939	0.630381	-0.0879933	-0.462659	0.478528	-0.0716674	1.45093	1.36294	1.44462	0.981961	0.770135	1.24866	0.167091	0.0954233
C5	Tmem56	0.670808	0.642062	0.775198	0.80056	1.15959	0.605893	1.68835	0.866476	0.477894	1.12272	0.234027	1.33807	0.416275	0.517302	0.477522	0.526515	0.32753	0.597758	0.60648	0.598007	0.688859	0.624797	0.578961	0.549538	-0.141308	-0.317493	0.69535	0.193956	1.17039	1.02909	2.13841	1.82092	1.59081	2.28616	0.803664	0.99762
C5	Begain	4.05948	4.13827	2.68981	1.27508	3.05642	1.35556	3.46392	1.15465	3.70195	2.52053	1.86556	3.29999	0.128987	0.616934	0.469139	0.463698	0.234688	0.664105	0.0217671	0.560509	0.151873	0.347418	0.155351	0.727683	-0.228403	-0.546209	1.8439	0.283895	2.80326	2.57486	4.62421	4.078	3.21624	5.06014	0.58831	0.872205
C5	Zmynd15	0.344287	0.212751	0.493572	0.176073	0.44431	0.426548	0.471217	0.432227	0.639864	1.37408	0.546308	1.62014	0.350854	0.430162	0.656191	0.609598	0.397221	0.713503	0.416287	0.733092	0.152622	0.247048	0.182315	0.362261	-0.122299	0.163617	0.359389	0.16763	0.615077	0.492778	0.554868	0.718485	0.457836	0.817225	0.413315	0.580944
C5	Gmppa	4.21537	4.47005	4.16517	3.23351	4.11175	3.33948	4.13863	2.87483	3.98572	4.23012	3.65998	4.66117	0.477648	0.472878	0.758414	0.548291	0.367378	0.525078	0.314938	0.442252	0.219902	0.124413	0.195261	0.643663	-0.344492	-0.189186	0.09977	-0.653859	3.87316	3.52867	3.52067	3.33149	3.63621	3.73598	1.82672	1.17286
C5	S100a11	3.91515	2.83676	2.74745	2.65484	2.70882	1.98112	3.23831	1.91342	2.20706	2.59791	2.04463	3.41933	0.489165	0.512334	0.435105	0.501842	0.245438	0.62581	0.196331	0.475865	0.334519	0.262095	0.11803	0.567581	-0.785532	-0.564215	-0.0743865	-0.517161	3.66625	2.88071	3.3726	2.80838	5.13526	5.06088	2.06282	1.54566
C5	Ltbp1	2.116	1.80556	2.07782	1.0631	1.92267	0.532763	1.09886	0.32763	1.62884	1.99283	0.588362	2.18175	0.325494	0.629082	0.581997	0.462542	0.459089	0.494446	0.410511	0.382876	0.348048	0.11009	0.254801	0.499694	-0.212699	-0.728334	0.54775	-0.0692733	1.00824	0.795537	1.61827	0.889933	0.626164	1.17391	0.146486	0.0772125
C5	Tmc7	0.781326	0.69316	0.728827	0.363372	1.08901	0.457361	0.595743	0.285496	0.672056	1.25437	0.648349	1.70511	0.35682	0.564193	0.673225	0.310728	0.465057	0.523369	0.366528	0.256969	0.314624	0.0945156	0.0452242	0.394436	-0.283113	-0.466297	0.751442	0.0459106	0.87254	0.589427	0.874725	0.408427	0.658736	1.41018	0.0432951	0.0892056
C5	Dusp3	2.98692	3.15147	2.90394	2.45681	3.62781	2.5847	3.93654	2.35608	2.36844	2.7685	2.13422	3.45132	0.350276	0.608383	0.637545	0.366412	0.453118	0.455553	0.2526	0.394152	0.292488	0.358861	0.159116	0.575504	-0.636247	-1.00329	0.0937788	-0.660855	3.30217	2.66592	4.50919	3.5059	4.25619	4.34997	1.32674	0.665884
C5	Rgs19	3.8073	3.18088	2.68999	1.65764	2.04293	1.24501	1.93825	1.14124	2.23586	2.75946	1.06719	2.88978	0.274174	0.53964	0.522778	0.395885	0.652469	0.586791	0.231535	0.521271	0.445521	0.229332	0.177541	0.678799	-1.09145	-0.457239	0.155014	-0.212947	2.71015	1.6187	2.68087	2.22363	1.71757	1.87259	0.373165	0.160218
C5	Slc6a11	3.21182	4.59411	5.06706	3.77857	5.42567	2.99378	6.49041	3.29712	4.41306	4.57022	2.67953	5.24823	0.317321	0.570352	0.446445	0.434127	0.590774	0.459275	0.38628	0.470022	0.305103	0.223424	0.16895	0.613134	-0.919746	-0.861157	1.00312	0.237727	4.80156	3.88181	5.62754	4.76638	5.85869	6.86182	1.97632	2.21405
C5	Asphd2	4.52914	4.24641	4.02565	2.31249	3.17501	1.7652	3.55835	1.72232	3.86164	3.32689	2.22932	3.31573	0.249858	0.592121	0.76079	0.571746	0.359774	0.687349	0.473459	0.211839	0.157389	0.22893	0.167859	0.777065	-0.731802	-0.364642	-0.295831	-0.0402041	3.33358	2.60178	3.6911	3.32646	3.63309	3.33726	2.44365	2.40344
C5	Adam15	2.14625	2.52921	2.19551	1.57078	2.64827	1.47188	2.96008	1.62043	1.94543	2.47562	1.21636	3.00244	0.328515	0.666196	0.751022	0.572722	0.716303	0.428361	0.292488	0.570569	0.169891	0.209745	0.133473	0.627523	-0.516208	-0.912191	0.38346	-0.0916647	2.25651	1.7403	3.40758	2.49539	2.7603	3.14376	0.852191	0.760527
C5	AI646023	2.8972	3.38827	2.76719	1.6517	2.77549	1.36556	3.3802	1.45588	2.4952	2.96693	1.34303	2.67668	0.440527	0.522839	0.774867	0.53024	0.687703	0.591199	0.413477	0.413881	0.314743	0.384709	0.0866243	0.707385	-0.656995	-0.178101	0.517251	-0.069526	2.92431	2.26731	3.11184	2.93374	3.31401	3.83126	0.577862	0.508336
C5	Cbs	0.764153	1.02905	0.992971	1.19395	1.356	0.470767	1.57887	1.38717	0.400932	1.18172	0.428537	1.62157	0.147842	0.382834	0.421325	0.610514	0.195946	0.297045	0.353539	0.731165	0.0849081	0.618766	0.367276	0.785035	0.150337	-0.0647207	1.51351	0.263319	0.676597	0.826934	0.76336	0.698639	0.931579	2.44509	0.138402	0.401721
C5	Gpr153	4.60013	4.10552	1.93899	1.45519	2.67721	1.21825	2.95195	1.35692	2.19255	1.96738	1.15719	2.25354	0.0238371	0.544301	0.443447	0.204934	0.189643	0.318471	0.112615	0.813301	0.141956	0.59313	0.312173	0.88729	-0.94302	-0.753127	1.40601	0.0336134	3.43559	2.49257	4.4557	3.70257	2.44026	3.84627	0.86612	0.899733
C5	Hs1bp3	2.45973	2.3178	1.95634	1.28807	2.18658	1.39775	2.3162	1.45496	1.61922	2.22614	1.1448	2.4366	0.0560385	0.370352	0.526192	0.543971	0.291293	0.577185	0.227267	0.901742	0.325552	0.278684	0.551333	0.654691	-0.471442	-0.373731	0.321582	0.254605	1.65267	1.18122	2.06147	1.68774	1.40349	1.72507	1.05324	1.30785
C5	Copz2	3.14203	2.06591	1.55612	1.19956	1.57584	0.860615	1.55193	0.654706	0.632798	1.58162	0.571755	2.04446	0.0219138	0.263572	0.423893	0.385996	0.38029	0.406798	0.223654	0.338332	0.295438	0.203186	0.421527	0.647383	-0.173245	-0.302022	0.641982	-0.0436272	0.811317	0.638072	1.85406	1.55204	1.9234	2.56538	0.274856	0.231228
C5	Slc13a5	0.367929	0.356686	0.328211	0.214499	0.853904	0.278143	1.39556	0.366434	0.115055	0.390323	0.237872	1.24369	0.22205	0.463202	0.587222	0.467996	0.543044	0.248608	0.210714	0.589356	0.413881	0.409222	0.504481	0.787082	0.064174	-0.268176	3.75464	0.763652	0.573152	0.637326	1.43512	1.16694	1.61159	5.36622	0.146083	0.909735
C5	Arl5c	0.539975	1.14892	0.758665	0.538322	1.40755	0.2847	1.61666	0.343411	0.459183	1.00707	0.081067	1.91695	0.352765	0.330434	0.678652	0.593342	0.327776	0.154594	0.304462	0.44693	0.201461	0.392228	0.0686163	0.585719	-0.418057	-0.571083	0.499199	-0.0868297	1.03276	0.614699	2.04488	1.4738	1.43319	1.93239	0.194484	0.107655
C5	Gm106	0.182181	0.474948	0.69196	0.274055	1.22314	0.274504	2.48137	0.727446	0.598673	1.16517	0.335954	1.52347	0.0736811	0.533477	0.508438	0.508772	0.384793	0.363976	0.373955	0.618077	0.279313	0.257943	0.188861	0.493417	0.188988	-0.194977	1.20559	0.415075	1.30393	1.49291	2.62537	2.43039	2.82403	4.02961	0.638092	1.05317
C5	S100a13	0.893178	1.74207	2.16494	1.79782	2.164	1.38224	2.0709	0.903078	1.53391	1.49956	0.79642	2.76083	0.163086	0.626469	0.576845	0.450377	0.212953	0.320559	0.288027	0.579012	0.334029	0.227889	0.212623	0.325307	-0.464038	-0.562005	0.453576	0.205493	2.18096	1.71693	2.32775	1.76574	2.68864	3.14222	0.66947	0.874964
C5	Plcb3	3.34801	2.79684	2.2452	1.36167	2.52224	1.20573	2.01569	0.835014	1.70444	2.61938	1.3075	2.8302	0.086886	0.451499	0.500532	0.405748	0.149781	0.44633	0.410429	0.345893	0.127162	0.166894	0.136893	0.606137	-0.402613	-0.153328	0.809422	-0.0109378	1.66298	1.26036	1.57228	1.41895	1.50245	2.31187	0.366465	0.355527
C5	Dzip1	3.42185	3.37602	2.39642	1.23362	2.00649	0.968707	2.8211	0.665271	3.41858	2.90363	1.85171	2.99634	0.201111	0.339361	0.448483	0.427069	0.334254	0.3801	0.200568	0.508607	0.210453	0.418277	0.135764	0.570873	-0.348127	-0.504828	-0.0658449	-0.29972	3.56258	3.21446	4.04643	3.5416	3.71483	3.64898	0.896468	0.596748
C5	Lmna	2.08193	2.705	2.39959	1.74234	1.66368	1.48442	2.50495	1.2391	1.82281	2.03166	1.24045	2.27254	0.163635	0.4489	0.451267	0.317104	0.209259	0.353469	0.212666	0.548376	0.217247	0.241041	0.035967	0.435404	-0.638489	-0.657803	-0.124547	0.0264308	2.01598	1.37749	2.6275	1.96969	3.43756	3.31301	0.523542	0.549973
C5	Ablim2	0.421619	1.08967	0.217816	0.205103	0.943481	0.381339	0.802341	0.322736	0.406278	0.242653	0.423276	1.91225	0.225892	0.41241	0.499423	0.557068	0.364719	0.454388	0.63489	0.553809	0.198843	0.291428	0.325693	0.64842	-0.765496	-1.04984	1.08892	0.0394905	1.63858	0.873088	3.1764	2.12656	0.764442	1.85336	0.365859	0.40535
C5	Hebp1	3.10131	3.0297	2.77383	1.96729	2.14409	1.58599	2.85472	1.69945	0.885294	1.83768	0.587868	2.0012	0.364236	0.386797	0.566779	0.457878	0.415667	0.267681	0.777377	0.458575	0.035472	0.340578	0.426703	0.649664	-0.761662	0.060337	0.0300667	-0.375204	1.66795	0.906289	1.30134	1.36167	1.94168	1.97175	0.774361	0.399157
C5	Gstt1	1.2605	0.90459	0.701098	1.022	1.25083	0.438424	1.63347	0.523546	0.384077	0.791265	0.410679	1.46067	0.33251	0.447607	0.567424	0.349802	0.333712	0.171932	0.546082	0.4044	0.60031	0.296264	0.279963	0.490639	-0.141666	-0.5122	2.3303	1.25159	1.35233	1.21066	3.54191	3.02971	2.89056	5.22086	0.242102	1.49369
C5	Eef2k	2.63069	2.43111	1.59227	0.912978	1.92688	0.931085	1.76964	0.83165	1.30251	1.5267	0.807948	1.92462	0.186905	0.456872	0.392018	0.589273	0.36339	0.439826	0.679436	0.580088	0.534919	0.288348	0.281353	0.52729	-0.284681	-0.467677	0.0443769	-0.0606061	1.62696	1.34228	1.56672	1.09905	1.7978	1.84217	0.455323	0.394717
C5	Dleu7	0.886972	1.30117	1.51062	0.557229	1.01397	0.5057	1.1653	0.352825	0.95134	1.67488	0.0492945	1.62218	0.178814	0.524041	0.504274	0.542368	0.401802	0.463629	0.369586	0.397652	0.357063	0.433571	0.286868	0.404429	-0.407934	-0.904695	0.0437002	0.473237	0.978969	0.571035	1.46279	0.55809	1.6511	1.6948	0.490568	0.963805
C5	Vkorc1	4.21593	4.4012	4.40575	4.42101	4.49367	4.10333	4.12126	3.58425	3.39667	4.30663	3.6119	4.95326	0.305205	0.446869	0.548821	0.624069	0.427397	0.500705	0.479552	0.377724	0.479209	0.232099	0.283526	0.428315	-0.77151	-0.437466	0.48842	-0.352269	3.93128	3.15977	3.05726	2.6198	3.28471	3.77313	1.35455	1.00228
C5	Rgs8	3.67742	3.6863	3.42571	1.81081	2.78951	1.0265	4.96675	2.36568	3.86766	3.06693	1.47238	2.68149	0.491467	0.239278	0.422261	0.115029	0.731629	0.248567	0.345934	0.455681	0.164138	0.364251	0.0840245	0.445152	-1.02467	-1.48082	-0.523934	-1.16553	3.76954	2.74487	5.06084	3.58002	4.52557	4.00164	1.61515	0.449617
C5	Stmn4	6.38305	5.94027	4.25229	2.52967	3.52527	1.79728	5.00473	2.13563	4.69304	2.6194	2.50857	3.86487	0.270313	0.0603785	0.452622	0.17031	0.83667	0.161138	0.392003	0.583517	0.0996687	0.408749	0.126417	0.315838	-1.24056	-0.938118	-0.0189571	-0.373336	5.92442	4.68385	5.14405	4.20593	5.07165	5.05269	0.949335	0.576
C5	Apcdd1	1.91496	1.97463	2.76821	1.116	4.58202	2.62278	5.20171	2.63294	2.49109	2.4914	2.37535	3.52842	0.232837	0.429125	0.668442	0.250155	0.853696	0.53831	0.254195	0.414517	0.0971807	0.238308	0.220626	0.581275	-0.68039	-0.869073	-0.0710995	-0.536599	3.02218	2.34179	3.54145	2.67238	4.11458	4.04348	1.09264	0.556042
C5	Nlgn3	3.05028	3.14436	2.21681	1.41103	2.59084	0.83964	3.72642	1.4109	2.36799	2.47466	0.760252	2.10292	0.199253	0.210934	0.531582	0.213522	0.797161	0.293804	0.139975	0.462382	0.210914	0.30458	0.273065	0.648755	-0.597569	-0.376076	0.0319571	-0.0171371	2.46651	1.86894	2.8123	2.43622	2.6567	2.68866	0.354274	0.337137
C5	Egfl6	0.799746	0.432295	0.795884	0.267541	2.27177	0.439819	1.72087	0.463139	0.202306	0.723922	0.186108	2.57021	0.289176	0.0851698	0.502255	0.204385	0.373615	0.673152	0.345306	0.549381	0.144272	0.565447	0.42821	0.50626	-0.26906	-0.0437236	1.1869	0.138042	0.933752	0.664691	0.504524	0.4608	0.795218	1.98212	0.0421194	0.180162
C5	Prmt3	3.75426	3.74518	3.89019	2.91453	3.26899	2.55114	3.2001	2.67632	3.11997	3.86602	2.44247	3.94524	0.307708	0.411101	0.260126	0.283704	0.228166	0.393723	0.473592	0.637412	0.297228	0.481734	0.360925	0.522534	-0.236405	0.000280885	-0.15051	-0.455165	3.31618	3.07978	2.64746	2.64774	3.10435	2.95384	2.28036	1.82519
C5	Slc44a5	1.34981	1.01405	1.01393	0.668285	1.77622	0.791421	1.30146	0.459546	0.965498	1.32111	0.627186	2.8456	0.274874	0.409456	0.461355	0.293381	0.272117	0.610514	0.464528	0.616864	0.21729	0.270659	0.347341	0.641305	-0.19324	0.132749	-0.487128	0.105368	1.85549	1.66225	1.10351	1.23626	1.28464	0.797517	0.202974	0.308342
C5	Nmu	0	0.403757	0.510821	0.485332	0.64349	0	0.0994703	0.11752	0.235748	0.45632	0.0893404	1.17148	0.41129	0.307648	0.113296	0.319345	0.451015	0.325843	0.164769	0.711617	0.302331	0.338085	0.539341	0.412114	-0.290593	0.159274	0.215952	0	0.648801	0.358208	0.241066	0.40034	0.396337	0.612289	0	0
C5	Tnfrsf19	0.947638	1.19742	1.19742	0.796693	1.80405	0.694042	1.07681	0.639195	0.692419	1.42324	0.317045	2.17422	0.417348	0.480506	0.507398	0.372677	0.706405	0.521762	0.498788	0.603292	0.186736	0.270941	0.439516	0.583824	-0.486383	-0.449654	0.0214781	0.109199	1.30849	0.822106	1.16756	0.71791	1.24297	1.26445	0.0483701	0.157569
C5	Dclk1	5.08148	4.49557	3.72604	2.59289	2.72971	1.55	1.99631	1.69892	3.94364	2.44862	1.67896	2.78552	0.38703	0.45356	0.553472	0.283165	0.374949	0.437999	0.324454	0.451724	0.217524	0.282256	0.5707	0.580669	-0.920234	-0.909151	0.708541	0.416296	4.0817	3.16146	4.23069	3.32154	2.62419	3.33273	1.72428	2.14058
C5	Egfr	1.32103	2.06797	2.70852	1.05246	2.54969	0.644061	1.4802	0.305358	1.63295	1.7583	0.683912	1.90602	0.465517	0.532863	0.473049	0.313062	0.402847	0.4025	0.286143	0.545114	0.342546	0.150937	0.277005	0.444576	0.18651	0.00659256	1.6426	0.0740841	1.00185	1.18836	1.02805	1.03465	0.840798	2.4834	0.0378788	0.111963
C5	Ptprd	3.16543	3.83093	3.65654	2.15626	3.9182	1.75987	5.2423	2.26057	4.12824	3.98023	2.32593	3.95694	0.739654	0.479698	0.298419	0.388135	0.405748	0.473018	0.336073	0.387216	0.332227	0.589738	0.542068	0.319861	-0.200905	-0.237889	-0.077601	-0.638404	4.55123	4.35033	5.22898	4.9911	5.24199	5.16438	1.52616	0.887755
C5	St7	4.04415	3.76291	3.94598	2.69038	3.33637	1.57959	3.71472	1.32839	3.93071	3.55449	2.77542	3.88083	0.934568	0.58204	0.409736	0.332832	0.46842	0.656423	0.192061	0.540873	0.182186	0.430033	0.467337	0.609149	-0.282217	-0.285751	0.0538664	-0.366111	3.28974	3.00752	2.67122	2.38547	3.16093	3.21479	0.645856	0.279745
C5	Chn2	2.58061	3.06635	3.84323	2.13108	3.13281	1.20541	1.8198	0.572596	3.46724	3.02263	1.79075	3.52583	0.548947	0.322961	0.468842	0.300878	0.202277	0.304524	0.174772	0.47309	0.114813	0.387499	0.399069	0.713842	-0.826397	-0.367913	1.09026	-0.0841185	3.11167	2.28527	2.75928	2.39137	2.11234	3.20261	0.323576	0.239458
C5	Tekt1	3.17436	3.11118	3.02078	1.86976	2.3545	0.756599	1.49697	0.382238	2.72027	2.63058	1.46549	3.14314	0.784423	0.435546	0.508797	0.0219778	0.375387	0.262694	0.266117	0.402344	0.149775	0.517132	0.34602	0.420608	-0.374809	-0.206928	0.254059	0.0716802	2.24762	1.87281	0.782183	0.575255	1.65655	1.91061	0.0258791	0.0975593
C5	S100a1	2.5807	2.95134	2.77025	3.14457	3.16256	2.78455	3.43053	2.65752	1.6394	2.14319	1.75658	3.83243	0.270165	0.802888	0.753495	0.617815	0.365383	0.524106	0.286901	0.553218	0.336209	0.227932	0.213367	0.325155	0.0552314	-0.496694	1.73704	0.978545	2.72661	2.78184	4.49419	3.99749	3.8528	5.58984	1.21409	2.19263
C5	Bdh1	4.37893	4.5126	4.69625	3.29545	4.33257	3.50037	3.98763	3.68386	4.03164	3.81278	2.94651	4.46912	0.212984	0.616257	0.580564	0.609322	0.526045	0.597815	0.347081	0.477717	0.365709	0.164007	0.241658	0.179217	-0.75691	-0.397729	0.0302064	0.258941	4.17928	3.42237	4.44286	4.04513	4.18669	4.2169	3.47463	3.73357
C5	Tmbim1	0.884217	1.25213	1.8884	1.79479	2.64128	1.63712	2.12198	1.23992	1.50079	1.94798	1.54585	3.25833	0.241642	0.762519	0.525651	0.427988	0.496727	0.723449	0.315356	0.507946	0.237695	0.235377	0.230107	0.158913	0.276868	-0.110975	1.0918	0.298972	1.42248	1.69934	1.46689	1.35592	2.42389	3.51569	1.14401	1.44299
C5	Ctsh	1.00933	0.724243	0.563562	1.32163	1.92474	1.24914	2.54806	1.82111	0.14065	0.644648	0.320484	1.73551	0.374834	0.752735	0.632614	0.349105	0.446677	0.113737	0.316409	0.500153	0.328506	0.207987	0.381897	0.132455	-0.239748	-0.863416	1.245	-0.046282	1.72964	1.48989	3.75181	2.88839	2.9623	4.20731	0.941188	0.894906
C5	Ociad2	1.83458	2.25285	2.5915	1.76275	2.33392	0.905104	1.75025	0.727535	2.00079	2.40445	1.39166	3.40959	0.33515	0.624159	0.597097	0.454771	0.448834	0.233962	0.128566	0.500746	0.106507	0.150779	0.130266	0.140616	-0.209747	-0.735788	-0.0736208	0.133517	2.14695	1.9372	2.60125	1.86546	1.47535	1.40173	0.741501	0.875017
C5	Ptrh1	2.03144	2.05413	1.88205	1.27986	1.93728	1.06963	1.51728	0.793489	1.97786	1.72222	1.42799	2.4959	0.25441	0.376188	0.781593	0.373075	0.322049	0.293987	0.172531	0.144603	0.174408	0.287829	0.0422222	0.435669	-0.363545	-0.00131923	-0.081485	0.114197	0.961626	0.598081	1.26723	1.26591	1.7659	1.68441	0.249315	0.363512
C5	Tha1	2.0196	1.98162	1.55844	1.03607	1.24566	0.691861	1.39735	0.531999	1.54097	2.52875	1.32798	2.72621	0.352509	0.390623	0.578672	0.32353	0.254801	0.316978	0.0509987	0.199847	0.165359	0.107132	0.055344	0.505405	-0.124595	-0.0233644	-0.097335	-0.00855169	0.981339	0.856744	0.903248	0.879884	1.22134	1.124	0.278401	0.269849
C5	Cmtm7	4.21086	5.01899	5.55093	4.26953	4.84027	3.05445	2.8717	1.89045	4.55819	4.51467	3.69751	5.07527	0.346353	0.638373	0.771141	0.416692	0.275632	0.556164	0.176618	0.241531	0.0470634	0.421678	0.14799	0.549823	-0.557181	0.374052	-0.212408	-0.349282	3.9922	3.43502	1.31427	1.68832	2.37925	2.16684	0.69772	0.348438
C5	Bcar1	4.97045	4.65327	4.41388	3.4407	4.46933	3.33929	5.55814	3.83292	4.00367	3.86091	3.19523	4.31393	0.323188	0.482722	0.639617	0.447285	0.482722	0.58271	0.0208728	0.29986	0.154896	0.174408	0.0876656	0.612973	-0.166975	-0.0899377	-0.51586	-0.00341873	3.61444	3.44746	3.87479	3.78485	5.35248	4.83662	3.34678	3.34336
C5	Dtx1	5.37029	5.55913	5.29154	3.7005	4.67373	3.02476	4.8973	2.34166	5.23545	4.89067	3.17227	4.38304	0.22743	0.489226	0.646809	0.286592	0.454233	0.39752	0.201251	0.30479	0.0394719	0.178967	0.0818141	0.556677	-0.648131	-0.447556	-0.109177	-0.19704	4.15662	3.50849	3.71328	3.26572	4.44548	4.3363	0.750371	0.553331
C5	Adi1	3.70529	3.94924	4.35181	3.96838	3.9065	3.94644	2.94179	3.28894	3.07494	3.91638	3.26395	4.28397	0.518837	0.521535	0.645331	0.588526	0.289471	0.562878	0.13177	0.235377	0.466393	0.0227898	0.142521	0.173539	-0.233321	0.446946	0.610181	-0.117288	3.58853	3.35521	2.53293	2.97987	2.98737	3.59756	2.81211	2.69482
C5	B3galtl	3.65578	4.04324	4.12296	2.85565	3.32488	1.73782	2.97875	1.79723	3.10986	4.06468	2.11398	3.4052	0.439597	0.552106	0.403589	0.400373	0.293318	0.518458	0.12016	0.244366	0.400487	0.229441	0.173891	0.168678	-0.267322	-0.480409	0.233025	-0.459573	2.79228	2.52496	2.61461	2.1342	2.5249	2.75793	1.30777	0.848193
C5	Mical1	4.4472	4.23273	3.68366	2.78177	3.16024	2.00365	2.00073	0.831885	3.32611	4.25454	2.14534	3.46873	0.468951	0.557632	0.613173	0.408481	0.18744	0.337021	0.282043	0.0776364	0.0752971	0.20829	0.130731	0.183803	0.0731856	-0.060319	0.490555	-0.104814	2.05888	2.13207	1.17847	1.11815	1.63517	2.12572	0.286258	0.181444
C5	Notch1	5.56703	5.87535	6.15872	5.26065	6.45826	4.70238	4.63476	3.77074	5.94183	6.77025	5.01781	6.46813	0.367787	0.51038	0.67031	0.468187	0.225935	0.523049	0.151155	0.0844931	0.171524	0.0778408	0.189647	0.287772	0.163391	0.37262	1.23844	-0.310148	4.39395	4.55734	2.05539	2.42801	2.2801	3.51855	1.11965	0.809507
C5	Nelf	4.58931	4.62582	4.17967	3.42797	4.05718	3.37826	4.5954	3.09832	4.23815	4.54053	3.51676	4.59583	0.237176	0.484458	0.596206	0.437793	0.506544	0.594473	0.347615	0.0830582	0.179082	0.106003	0.0684247	0.00188492	-0.302796	-0.603068	0.143576	-0.154374	4.10442	3.80162	4.56081	3.95774	4.96278	5.10636	2.93937	2.78499
C5	Ctnnbip1	5.22585	5.37814	5.38032	4.78583	5.45648	4.58533	4.95762	4.02895	4.45472	5.26672	4.5152	5.61565	0.207121	0.488629	0.464678	0.518063	0.315128	0.528401	0.158082	0.314319	0.133186	0.0943283	0.0512864	0.142652	-0.407551	-0.236907	0.965688	0.351848	4.94354	4.53599	4.50574	4.26883	4.61917	5.58485	3.13405	3.4859
C5	Josd2	3.87555	4.92872	4.92333	4.05401	4.49516	4.50314	3.79296	3.47242	4.23603	4.94302	3.86524	5.43873	0.267279	0.607349	0.662409	0.597464	0.337357	0.49328	0.0614172	0.203605	0.22522	0.0590278	0.0370762	0.149925	0.245434	0.0340204	0.321585	-0.176437	3.43627	3.68171	3.6382	3.67222	3.48508	3.80666	3.34685	3.17042
C5	Ldhb	6.86951	6.52176	6.91769	5.98151	6.70151	5.77308	5.62067	4.90994	6.28	5.6475	5.49324	6.88428	0.277594	0.456637	0.725775	0.483782	0.538798	0.343126	0.282692	0.219574	0.195024	0.248583	0.271609	0.306946	-0.403133	-0.585672	0.429411	0.593138	6.67976	6.27663	6.6438	6.05813	6.08956	6.51897	5.12976	5.72289
C5	AI413582	3.09899	3.81686	3.35798	3.02917	2.87093	2.5961	3.47177	2.6231	3.04964	2.87061	2.41599	3.70528	0.32753	0.482611	0.658231	0.514499	0.554706	0.409234	0.0926737	0.112494	0.274501	0.26129	0.0881399	0.292799	-0.439147	-0.674772	-0.0764947	-0.141512	3.33509	2.89594	4.10187	3.4271	3.37009	3.2936	2.3534	2.21188
C5	Phyh	4.02243	4.08521	3.96921	3.62147	4.07065	4.09052	4.07641	4.36797	3.10082	3.44097	3.29279	4.41546	0.262641	0.48213	0.539011	0.535326	0.537357	0.3809	0.221644	0.200481	0.306544	0.204926	0.122567	0.133355	-0.440308	-0.504956	0.278294	0.192684	4.51473	4.07442	5.41054	4.90558	4.9061	5.18439	4.34031	4.53299
C5	Nme4	5.16822	4.55671	4.71252	3.22826	3.92668	2.59095	2.85649	1.07411	3.81223	4.74656	2.85613	4.99187	0.389832	0.507398	0.876344	0.676795	0.435724	0.520488	0.219521	0.144862	0.106385	0.116024	0.281513	0.291299	-0.258235	-0.353613	0.307432	0.249604	3.40656	3.14833	1.75225	1.39863	1.91765	2.22508	0.37495	0.624555
C5	Arvcf	5.02607	5.22209	4.8525	3.6222	4.59812	3.26837	4.17624	2.62168	4.61172	5.42441	3.5428	5.24289	0.347964	0.499636	0.571795	0.506187	0.585094	0.499162	0.186465	0.267556	0.111648	0.0625292	0.117532	0.172421	-0.0862924	-0.0971807	0.858031	0.237455	3.53232	3.44602	2.83141	2.73423	3.18633	4.04436	1.33283	1.57028
C5	Kremen1	3.8036	4.5268	4.24245	3.77103	4.92009	3.41812	4.19437	3.39105	4.3885	4.73719	3.73717	5.23618	0.475249	0.559121	0.615734	0.574716	0.505961	0.555247	0.236829	0.225959	0.109594	0.130792	0.0863514	0.360664	-0.0370444	-0.0277057	0.897798	0.396042	3.52391	3.48687	2.84704	2.81934	3.18517	4.08297	2.47899	2.87503
C5	Ksr1	3.05256	3.33761	3.28175	2.21531	3.48336	2.04759	2.92063	1.75719	3.33973	4.00301	2.41616	3.64283	0.354283	0.505402	0.635059	0.519723	0.528973	0.528757	0.109572	0.236124	0.119708	0.256613	0.168529	0.343544	-0.0543949	-0.132447	1.25659	0.0760963	2.34069	2.28629	2.37385	2.24141	2.17262	3.42921	1.20358	1.27967
C5	Cthrc1	2.39937	2.86021	4.00395	2.45234	4.27669	2.13437	2.66399	1.02193	3.14221	3.21458	2.48901	4.83476	0.0908714	0.687935	0.735372	0.320724	0.650678	0.305671	0.216403	0.138992	0.516859	0.220206	0.260811	0.277505	-1.16357	-1.23344	-0.0261432	-0.315124	3.24845	2.08488	2.54918	1.31573	2.81554	2.78939	0.626409	0.311286
C5	Gusb	3.21742	2.91028	3.37972	2.66957	3.59559	2.15244	3.76089	2.85324	2.57394	3.41131	1.88092	3.76957	0.21471	0.511971	0.622676	0.370179	0.588076	0.536293	0.141737	0.00980808	0.216131	0.0914432	0.241957	0.289217	-0.605846	0.0282957	0.146521	-0.0515844	2.57699	1.97115	2.22736	2.25565	3.29346	3.43998	1.34863	1.29704
C5	Tmem44	2.93573	2.58681	2.57043	0.988346	2.799	1.01967	2.47854	0.47246	2.82528	1.92265	1.8385	3.12054	0.276589	0.539292	0.686114	0.150377	0.486239	0.403365	0.107396	0.201436	0.0750091	0.0764644	0.148969	0.210274	-0.0776131	-0.154144	1.3022	0.22009	2.62523	2.54762	1.84033	1.68619	1.81728	3.11947	0.189596	0.409685
C5	Ctsz	4.50086	4.75527	5.0794	5.09892	5.48592	4.92953	5.63447	5.18235	4.09057	5.02222	4.33344	5.65613	0.263463	0.423369	0.490649	0.444957	0.156576	0.508438	0.729976	0.123452	0.177596	0.103661	0.157423	0.387351	-0.271057	0.0752447	0.0584882	-0.267322	4.32131	4.05026	3.94589	4.02113	5.2234	5.28188	3.97036	3.70303
C5	Sct	0.292732	2.01464	2.08999	2.70347	2.73783	2.10707	2.66192	1.24481	1.59914	2.24891	1.48776	3.61413	0.377784	0.40855	0.539918	0.163459	0.175339	0.175063	0.540037	0.435948	0.102037	0.13647	0.140859	0.137501	-0.629258	0.466048	2.51794	1.14088	2.64103	2.01177	1.87197	2.33802	2.22826	4.7462	1.97533	3.11621
C5	Cldn1	1.92465	1.54405	0.908084	0.844314	0.829384	0.878812	0.734785	0.920405	0.281476	1.17262	0.0368107	1.05426	0.225806	0.482459	0.350737	0.393567	0.41458	0.345317	0.292681	0.410386	0.0951447	0.158959	0.355781	0.124508	0.100526	-0.775591	0.0774305	0.0285887	0.364186	0.464712	1.87097	1.09538	0.512312	0.589742	0.614045	0.642633
C5	Grb14	2.81412	2.76283	2.85976	1.46902	0.986326	0.344093	0.534589	0.306864	2.62874	1.67186	0.486895	1.72998	0.365383	0.461462	0.366978	0.507726	0.348553	0.51405	0.204837	0.268074	0.229584	0.234171	0.364923	0.400058	-1.09966	-0.863627	0.212518	0.014077	2.16912	1.06945	2.49838	1.63475	0.667793	0.880311	0.0696952	0.0837722
C5	Il17rd	1.9915	1.62694	1.94151	1.17808	2.47788	0.911143	1.57571	0.545691	2.09779	2.03732	1.28725	2.46088	0.221337	0.415713	0.336403	0.482349	0.276357	0.424597	0.268117	0.391889	0.325272	0.268918	0.261527	0.348689	-0.0738802	0.184099	1.22499	0.051786	1.38446	1.31058	0.564678	0.748776	0.710219	1.93521	0.187304	0.23909
C5	Gypc	2.54751	2.29585	2.61928	1.40897	2.32594	0.806209	0.791884	0.244212	1.7369	2.56763	0.673581	2.35116	0.207601	0.387471	0.476845	0.435546	0.374608	0.35414	0.179644	0.388457	0.0955414	0.281622	0.263051	0.34536	-0.534825	-0.183541	0.331596	0.109536	1.10165	0.566825	0.60625	0.422709	1.27374	1.60533	0.0772762	0.186812
C5	Tiam1	3.86142	4.07202	3.8783	2.6453	3.44072	1.83307	3.09305	1.43729	4.30652	4.47121	2.63355	3.71459	0.268936	0.460611	0.558704	0.426453	0.391484	0.374608	0.182943	0.278217	0.224867	0.244543	0.230327	0.525714	-0.428953	-0.394191	0.75407	-0.104763	2.97165	2.5427	2.71027	2.31608	1.96451	2.71858	0.698632	0.593869
C5	Capn5	2.13316	2.20167	1.36512	0.922576	1.6355	0.683164	1.57561	0.494676	1.00174	1.61144	0.437782	1.58191	0.141995	0.441638	0.348553	0.286721	0.260686	0.380945	0.331481	0.295438	0.263223	0.171057	0.116767	0.287547	-1.08965	-0.564643	0.154944	0.0282236	1.98831	0.898656	2.87207	2.30743	1.20677	1.36171	0.13534	0.163563
C5	Abcb9	0.747044	2.40872	1.98859	1.27849	2.45585	1.67616	2.5819	1.71455	1.54409	2.16757	1.23518	2.61472	0.106223	0.33633	0.305671	0.340709	0.186905	0.549779	0.243809	0.248282	0.222717	0.130129	0.155801	0.425376	-0.544628	-0.540593	0.906705	0.214615	2.02886	1.48423	2.81763	2.27704	2.32755	3.23425	1.12606	1.34068
C5	Kcnj11	0.613452	1.97922	1.706	0.695268	1.77919	0.776482	2.18768	0.994734	1.09395	1.86442	0.638153	1.84439	0.0631373	0.444629	0.230932	0.313872	0.286171	0.408278	0.0992764	0.324937	0.189699	0.110775	0.122161	0.403742	-0.341027	-0.453647	-0.299417	-0.438857	1.22372	0.882692	1.79115	1.3375	2.40983	2.11041	0.846249	0.407392
C5	Rsph1	4.79447	4.72705	4.264	3.10278	1.32107	1.03496	0.24206	0.148739	3.38225	3.95976	1.44186	3.14617	0.313743	0.3787	0.463343	0.340868	0.061787	0.482559	0.22825	0.134353	0.160823	0.202177	0.126111	0.236699	0.151325	0.10039	0.0354219	-0.144877	1.04547	1.1968	0.301846	0.402236	0.0941396	0.129561	0.294882	0.150006
C5	Hip1	4.91525	4.325	3.71186	2.86006	4.40642	2.97155	4.55662	3.15822	3.57459	4.44323	3.01765	4.39609	0.180929	0.315934	0.390801	0.387717	0.243747	0.339318	0.232232	0.140527	0.152831	0.114495	0.189421	0.234342	-0.274968	-0.0621972	0.125962	-0.0720253	3.9094	3.63443	3.40949	3.34729	3.2812	3.40717	2.34548	2.27346
C5	Fnbp1	3.16531	3.89889	4.15505	2.94515	3.97445	2.55623	3.30356	2.06604	3.97732	4.55337	2.98479	4.51746	0.277309	0.428481	0.388049	0.433541	0.312549	0.504979	0.26743	0.22686	0.0905631	0.144559	0.142178	0.232693	-0.345062	-0.652485	0.0911637	-0.283184	3.88535	3.54029	3.94323	3.29074	3.08022	3.17138	1.49201	1.20882
C5	Wdsub1	3.25616	2.86841	2.49273	2.14842	2.15605	1.77008	2.43959	1.59578	2.19159	2.88469	1.64907	2.72309	0.258758	0.422312	0.385872	0.460177	0.337123	0.510917	0.240606	0.131248	0.177301	0.220952	0.199176	0.297269	0.174267	-0.251792	0.201664	-0.268569	1.74721	1.92147	2.22835	1.97656	2.51684	2.71851	1.41321	1.14464
C5	Acot9	2.8301	2.46565	2.46002	1.79328	2.65676	1.32066	2.38013	0.977539	1.54545	2.20065	1.33189	3.18501	0.381025	0.459194	0.406118	0.503353	0.796061	0.449244	0.298808	0.0705414	0.024477	0.285317	0.510922	0.300337	-0.634617	-0.575165	-0.182158	0.0022015	2.72948	2.09486	2.36262	1.78745	2.87222	2.69006	0.698939	0.70114
C5	Chpt1	2.33426	2.88564	3.40888	2.67428	3.03717	2.09677	2.16423	1.62415	2.19265	3.06228	2.05514	3.26486	0.501842	0.531268	0.408939	0.460312	0.70597	0.469917	0.175418	0.301697	0.184601	0.340351	0.398794	0.231828	-0.0153572	-0.256114	0.641492	-0.15542	2.64501	2.62965	2.5302	2.27409	2.3844	3.0259	2.16832	2.0129
C5	Ldlrad3	4.36239	4.01693	4.22682	3.21342	4.14811	2.63813	3.93965	2.25412	3.33258	3.73536	2.69925	3.82803	0.432176	0.449812	0.426352	0.43404	0.437201	0.512334	0.311852	0.134173	0.125635	0.277911	0.260046	0.204278	-0.210453	0.122497	-0.189551	-0.0400123	3.0611	2.85065	2.00548	2.12798	3.83159	3.64204	1.33739	1.29737
C5	Mccc2	2.89122	3.23812	3.52239	2.6814	3.43674	2.87261	3.63138	2.97593	2.97292	3.2095	2.67217	3.82163	0.375592	0.383231	0.392141	0.586791	0.518458	0.501443	0.250952	0.221926	0.277942	0.389745	0.24747	0.201314	-0.09855	-0.108965	0.053605	-0.274128	3.28645	3.1879	3.12464	3.01568	3.5494	3.603	2.63313	2.359
C5	Entpd5	2.66323	3.1582	3.51435	3.21953	3.86194	2.8676	3.38467	2.76952	2.79152	3.46974	2.99313	4.04244	0.387899	0.338691	0.388848	0.521065	0.495984	0.655021	0.11042	0.213379	0.182909	0.357767	0.360142	0.381814	-0.107313	-0.0806665	0.153498	0.0540014	3.35783	3.25052	2.9934	2.91274	2.99693	3.15043	2.98038	3.03438
C5	Mrpl33	5.70623	6.05541	6.41941	6.21619	5.57718	6.05875	5.37873	5.61711	5.19893	5.77933	5.42632	6.53658	0.55241	0.479216	0.322819	0.546479	0.307596	0.609117	0.145336	0.366116	0.14131	0.292028	0.254884	0.37844	-0.427822	0.00686015	-0.23775	-0.197819	5.92746	5.49964	5.39311	5.39997	6.25919	6.02144	5.50127	5.30345
C5	S100a10	6.62904	5.87761	3.50894	4.1195	2.91847	2.19397	2.11516	1.63113	2.45119	3.1148	0.974451	3.33834	0.556164	0.47435	0.569602	0.500946	0.237314	0.47725	0.0957783	0.269297	0.342104	0.395506	0.425428	0.482207	-1.13363	-0.54959	0.941152	0.000702022	5.61988	4.48626	5.39715	4.84756	3.59623	4.53738	1.24046	1.24116
C5	Ctnnd2	5.05629	4.86674	4.24683	2.60534	3.61803	1.87293	4.02405	1.65643	4.10729	3.99361	1.79972	4.12923	0.466224	0.417999	0.476759	0.43971	0.598831	0.54625	0.26488	0.349018	0.238731	0.436873	0.340282	0.492259	-0.813481	-0.574999	-0.185652	-0.469168	3.8759	3.06242	3.90478	3.32978	3.95288	3.76723	0.836043	0.366874
C5	Pepd	4.36135	4.11055	3.99118	3.02638	3.90242	2.85775	3.98468	3.25284	3.23185	3.64097	2.63999	3.89923	0.348073	0.380945	0.498569	0.556822	0.46237	0.517446	0.267836	0.249149	0.272352	0.553901	0.249365	0.506944	-0.343629	-0.119528	-0.125507	-0.0772241	3.00688	2.66325	2.87082	2.75129	3.68821	3.56271	1.88973	1.81251
C5	Slc15a2	0.263191	1.27872	0.687203	1.0088	4.07931	1.58978	3.8485	1.43305	0.491307	0.804177	1.14917	4.2516	0.259754	0.222906	0.589906	0.0814101	0.385372	0.172582	0.184336	0.312373	0.195261	0.351978	0.454306	0.169684	-0.396509	0.934598	1.88038	0.243523	5.17477	4.77826	3.34766	4.28226	3.0557	4.93607	2.7404	2.98392
C5	Gcnt2	0.893921	0.986966	1.2832	0.543207	1.66333	0.631921	1.45864	0.502852	1.24786	1.36282	0.59547	2.20915	0.157598	0.332388	0.446253	0.225766	0.405824	0.345118	0.155299	0.427783	0.348937	0.314924	0.267809	0.373573	-0.119187	-0.441881	0.960962	0.00685762	1.01506	0.895875	1.41579	0.973904	1.66548	2.62645	0.371495	0.378353
C5	Pld1	0.17947	0.418326	0.664898	0.382293	0.926812	0.434474	0.61249	0.288284	0.206914	0.600107	0.252579	1.4334	0.318909	0.314207	0.305351	0.238273	0.433378	0.347328	0.145865	0.301886	0.202417	0.42074	0.306772	0.324454	-0.0451831	-0.106922	0.663752	0.0500457	0.402209	0.357026	0.523279	0.416357	0.758163	1.42192	0.0963814	0.146427
C5	Ephx1	0.554364	0.929585	0.618806	0.356235	0.558182	0.531887	1.48528	1.0742	0.291355	0.448676	0.0382186	1.42447	0.243915	0.269013	0.45288	0.373951	0.458489	0.234373	0.165478	0.49039	0.085297	0.439951	0.207217	0.303242	-0.584696	-0.711863	2.12686	0.350857	1.14416	0.559468	2.08678	1.37492	2.65186	4.77872	0.591127	0.941984
C5	Lgals12	0.37644	0.332506	0.218691	0.0492584	0.127239	0.03312	0.279029	0.0673362	0.213703	0.946148	0.0246669	1.06142	0.351513	0.241888	0.400013	0.309559	0.276219	0.191276	0.239863	0.46779	0.104898	0.336235	0.27274	0.226465	-0.0212717	-0.409887	0.97966	0.0324694	0.305006	0.283735	0.821342	0.411456	0.296753	1.27641	0.0143549	0.0468243
C5	Tlr3	0.466887	0.700977	0.963211	0.513057	1.2093	0.331928	0.904731	0.187908	0.535744	1.24335	0.143673	1.5332	0.688064	0.121361	0.345168	0.522778	0.27642	0.408171	0.42074	0.0903703	0.156491	0.222489	0.393967	0.195627	-0.251455	-0.395549	1.16492	0.0762575	0.82673	0.575276	1.18505	0.789499	0.712492	1.87741	0.109998	0.186256
C5	Trim16	2.48092	1.92388	1.97338	0.846825	1.95754	0.875421	1.07356	0.509609	1.37031	1.98219	0.920632	2.22279	0.636185	0.175444	0.563928	0.346651	0.193498	0.238299	0.203544	0.161785	0.0846586	0.220989	0.297016	0.104227	-0.358534	-0.19209	0.050097	-0.0962951	1.30138	0.942843	0.749241	0.557151	0.309951	0.360048	0.168464	0.0721685
C5	Synpr	3.53134	3.70493	2.6391	0.979446	2.21229	0.912967	3.99818	1.62664	2.32871	2.09114	0.626535	1.87437	0.624533	0.331434	0.512701	0.286443	0.501144	0.382427	0.242176	0.25157	0.246471	0.595101	0.394548	0.286342	-1.05394	-0.841803	1.67764	0.562048	4.54821	3.49427	6.44437	5.60257	5.66776	7.34541	1.78045	2.3425
C5	Cyp2j13	0.135616	0.344686	0.678907	0.246975	1.1014	0.570958	0.564158	0.585115	0.194951	0.968161	0.204614	1.35781	0.435105	0.153265	0.39717	0.307596	0.472878	0.350624	0.327811	0.126326	0.292629	0.366276	0.278304	0.251831	-0.750379	0.599232	1.17713	-0.188323	1.19164	0.441266	0.361887	0.96112	0.441652	1.61878	0.471848	0.283525
C5	Gramd3	2.04872	1.52235	1.77096	1.06434	1.691	1.02591	1.44171	0.999046	1.35565	1.87374	0.874565	2.25234	0.534569	0.354283	0.406017	0.42893	0.423068	0.364858	0.285484	0.319861	0.281291	0.334626	0.320453	0.289828	0.0348471	0.0312058	1.06833	0.0927889	1.28824	1.32309	1.30187	1.33308	1.41278	2.48111	0.377649	0.470438
C5	Mertk	0.726024	0.417372	0.425145	0.562218	1.40532	0.398638	1.68325	1.04123	0.230898	0.924495	0.159778	1.59479	0.512193	0.362514	0.492154	0.312497	0.339158	0.371857	0.562541	0.394759	0.28654	0.420033	0.199921	0.509414	-0.183918	-0.0798797	1.69373	0.148695	0.879917	0.695999	1.48133	1.40145	0.917416	2.61115	0.272545	0.42124
C5	Mgst1	3.86803	3.31231	3.3155	2.55274	3.09446	1.89582	2.62142	1.35019	2.08439	2.84295	1.82568	3.83833	0.39867	0.453446	0.415417	0.400749	0.368024	0.487835	0.469811	0.328599	0.276881	0.509543	0.322695	0.372793	-0.455919	-0.434922	1.32189	-0.366251	2.6285	2.17258	2.44686	2.01194	2.45668	3.77857	0.934983	0.568732
C5	Creb3l4	0.383413	0.477057	0.659942	0.313415	0.468522	0.233348	0.474868	0	0.695396	0.970394	0.30167	1.701	0.637988	0.338086	0.477327	0.362514	0.220372	0.410566	0.437264	0.326154	0.23597	0.516101	0.223066	0.139945	0.241793	-0.0424165	0.834094	-0.0242715	0.491681	0.733474	0.456725	0.414309	0.501452	1.33555	0.0902028	0.0659313
C5	Fgl2	0.656635	0.987824	1.40054	0.427147	0.78784	0.115169	0.359424	0.233275	0.554893	1.42668	0.0922789	1.2968	0.447049	0.327776	0.594818	0.360084	0.190886	0.156576	0.499976	0.236866	0.330013	0.430481	0.0774454	0.241925	-0.205643	-0.173725	0.0598318	0.00648239	0.601458	0.395815	0.229429	0.0557045	0.277244	0.337076	0.0519274	0.0584097
C5	Car12	0.303388	0.40067	0.199924	1.61525	1.65388	1.22208	1.13663	1.57263	0.16891	0.645255	0.40498	1.94823	0.210113	0.345118	0.563653	0.191008	0.0125163	0.239522	0.128735	0.633501	0.454043	0.145467	0.133448	0.561456	0.382538	-0.343394	0.316025	-0.162265	0.540125	0.922663	1.80296	1.45957	0.127204	0.443229	0.598959	0.436694
C5	Il17rc	0.761564	0.922298	1.07745	0.654449	1.35502	0.849585	1.19728	0.969186	0.65983	1.2847	0.503225	1.67556	0.10203	0.305555	0.362149	0.231379	0.17265	0.142357	0.0622572	0.601488	0.0950711	0.16956	0.352998	0.41838	-0.286369	-0.453244	0.874628	0.296339	0.543732	0.257363	1.16492	0.711677	0.875459	1.75009	0.372658	0.668997
C5	Lynx1	1.87509	1.59895	1.58098	0.889212	2.82709	1.14881	2.60358	1.01115	0.971022	1.45847	0.902372	2.45025	0.189882	0.309923	0.48094	0.256908	0.177262	0.0848708	0.253634	0.644862	0.152206	0.212305	0.201812	0.388093	-1.22209	-1.53584	-0.734776	-0.561191	2.89064	1.66855	5.56	4.02416	4.12097	3.38619	0.886172	0.324981
C5	Gdpd2	1.06237	0.186838	0.360378	0.0955681	0.823833	0.168485	1.37587	0.231935	0.165562	1.10221	0	1.71557	0.12374	0.085819	0.316702	0.178996	0.0961311	0.0509473	0.342056	0.683197	0.341424	0.207283	0.219749	0.549661	0.278339	0.067349	1.39836	0.136874	0.605001	0.88334	1.05277	1.12012	1.1317	2.53006	0.0642294	0.201103
C5	Gng8	1.22458	1.55394	1.63715	0.59814	0.912736	0.114506	0.16642	0	2.03261	1.93155	0.775083	2.18263	0.120537	0.254311	0.41546	0.231586	0.273398	0.0739752	0.232679	0.451969	0.341978	0.216676	0.329037	0.553695	-0.966027	-0.054762	0.00697543	-0.0431456	1.97018	1.00415	0.980768	0.926006	0.163947	0.170922	0.0431456	0
C5	Afap1l1	2.54566	2.12749	1.28447	0.632607	1.28642	0.815051	1.98578	0.752314	0.844313	1.52076	0.358573	1.59467	0.0822736	0.422676	0.303767	0.021473	0.0993105	0.407555	0.0971985	0.232659	0.151617	0.492053	0.266779	0.401604	-0.609874	-0.318284	0.131658	-0.337324	1.42356	0.813683	1.98543	1.66715	1.89476	2.02642	0.548783	0.211458
C5	Emid1	1.68071	2.06189	2.10472	1.00503	1.40669	0.466373	1.14196	0.279412	1.91345	1.29267	0.451732	1.66107	0.133661	0.320781	0.249628	0.143968	0.0540504	0.252424	0.252245	0.496455	0.106928	0.362261	0.207441	0.70633	0.0290658	-0.271821	2.2318	0.541581	1.00487	1.03393	1.67427	1.40245	1.65454	3.88634	0.0717643	0.613345
C5	Dcxr	2.53305	2.7511	3.27569	2.34038	3.24008	2.10883	2.53153	1.3805	2.05343	2.69716	1.65069	3.60089	0.136769	0.44458	0.585456	0.0543663	0.145911	0.164781	0.25376	0.416252	0.148183	0.25037	0.112677	0.510717	-0.252965	-0.287364	1.11933	-0.101988	2.2622	2.00924	2.01645	1.72908	2.6014	3.72073	0.658473	0.556485
C5	Rap1gap	3.73759	4.31243	3.46074	2.21009	2.94165	1.63381	3.47202	1.19993	3.9369	3.73708	1.74142	3.93976	0.0283246	0.393293	0.463485	0.190023	0.219604	0.312965	0.1448	0.538861	0.106577	0.157998	0.0637687	0.672575	-1.08916	-0.914642	0.973532	-0.625769	3.76278	2.67363	4.87649	3.96185	2.79845	3.77198	1.23323	0.607457
C5	Ush1c	0.283278	0.691484	0.623381	0.318643	0.616928	0.372164	0.284282	0	0.438706	0.850589	0	1.43044	0.0195721	0.0301244	0.0743436	0.102193	0.0636839	0.102089	0.665557	0.297042	0.169293	0.142969	0.0681047	0.247616	0.173102	0.122921	1.0735	0.0156459	0.0944862	0.267589	0.0431311	0.166052	0.0980741	1.17158	0.0169659	0.0326118
C5	Rab17	0.265498	0.666293	1.30638	0.419853	1.18358	0.688407	0.601416	0.269112	0.431387	1.17267	0.207359	2.2305	0.0640808	0.0232802	0.31097	0.0570144	0.0486735	0.115325	0.298894	0.163774	0.166476	0.113021	0.19716	0.322339	0.0104304	0.0291068	0.22417	0	0.584825	0.595255	0.029414	0.0585208	0.131192	0.355363	0	0
C5	Ston2	4.61347	4.05085	3.92406	2.44831	3.20335	2.03488	2.18711	1.87776	3.10157	4.09238	1.72605	3.37758	0.200424	0.0921316	0.199199	0.0172803	0.0340724	0.110504	0.378877	0.230611	0.210714	0.152397	0.134262	0.358132	-0.173863	0.132713	0.693105	-0.437532	2.88221	2.70834	2.17974	2.31246	1.77509	2.4682	2.79497	2.35744
C5	Bdh2	2.13665	2.35039	2.1497	1.59048	2.99198	1.23232	2.17756	1.07724	1.71023	2.0068	1.25066	3.8002	0.102449	0.0197064	0.302326	0.111421	0.268457	0.135336	0.350564	0.252109	0.0988058	0.166465	0.14044	0.281065	-0.185238	0.15072	1.14703	0.621386	2.29239	2.10715	2.043	2.19372	1.98719	3.13422	0.499563	1.12095
C5	Selenbp2	0.404125	1.10631	1.22022	1.56008	2.34744	1.63462	2.42747	1.9376	0.686291	1.41121	1.01858	2.80903	0.055752	0.00916284	0.293469	0.0763826	0.154212	0.0709006	0.448151	0.289988	0.1607	0.114383	0.207955	0.451842	-0.614666	-0.265677	0.326649	1.23303	1.94714	1.33247	1.89686	1.63119	1.9393	2.26595	1.68639	2.91941
C5	Crybb1	1.39778	1.31028	0.208833	0.4505	1.65376	1.10375	1.77422	0.891883	0.217471	0.54065	0.233455	2.91509	0.0420617	0.0127779	0.237437	0.113778	0.0360174	0.071062	0.245132	0.446734	0.104061	0.100996	0.303137	0.757462	0.14996	-0.355809	0.519901	-0.00432039	0.568782	0.718743	0.772634	0.416825	1.17353	1.69343	0.134164	0.129843
C5	Agt	0.0591767	0.165148	0.17331	1.27901	2.02179	0.984001	2.90957	1.01428	0.236063	0.0974195	0.417785	1.69337	0.230774	0.000508213	0.149271	0.0111159	0.125992	0.151931	0.236226	0.478119	0.192341	0.230396	0.208165	0.462292	-0.0130256	-0.460492	1.82232	0.267739	0.753152	0.740126	2.46145	2.00096	2.93776	4.76008	0.41444	0.682179
C5	Gpnmb	0.156204	0.1748	0	1.1209	0.97147	1.00408	1.05222	1.47735	0	0.11742	0.076696	1.12973	0.263594	0.037664	0.221192	0.173893	0.160386	0.055752	0.445949	0.360635	0.250681	0.251333	0.277505	0.511771	0.24326	-0.568426	0.421358	-0.199323	0.106554	0.349814	1.94316	1.37473	0.0605893	0.481948	0.838915	0.639592
C5	Gstm6	0.52264	0.503901	0.286863	0.380696	0.70562	0	1.2097	0.350097	0.427266	0.787204	0	1.19532	0.208203	0.0514485	0.0233207	0.00509725	0.0338515	0.0946156	0.138867	0.1966	0.132189	0.0306422	0.19347	0.463707	0.283654	-0.630979	-0.403237	-0.123465	1.1425	1.42615	1.70748	1.0765	1.9047	1.50146	0.186053	0.0625879
C5	Spon2	1.05504	1.31954	2.66427	0.960736	4.11984	1.74843	3.3176	0.923948	2.10063	1.71597	1.81096	4.25576	0.164294	0.00662419	0.232201	0.0591201	0.0457093	0.0235296	0.140727	0.290375	0.0746917	0.193165	0.0192296	0.502158	-0.411614	0.742736	1.10218	0.343594	2.28086	1.86925	1.09759	1.84033	2.94611	4.04829	0.228133	0.571726
C5	Atp1a2	0.60719	1.12888	0.732134	2.51496	2.76465	1.29801	2.98754	1.34877	0.858046	1.42456	1.17048	2.50704	0.0558307	0.0582895	0.11178	0.229656	0.0859188	0.0371723	0.0557737	0.215374	0.117871	0.306315	0.128162	0.361494	-0.128276	-1.64295	1.13827	0.431983	1.27757	1.1493	3.16492	1.52197	4.05441	5.19267	0.533078	0.965061
C5	Gpr56	5.86929	5.43009	5.30407	3.29602	4.2801	2.36106	2.24965	2.19488	4.47579	5.22884	2.07348	4.8003	0.0734649	0.0678837	0.125424	0.14213	0.135336	0.0425656	0.209795	0.24496	0.197659	0.26488	0.0682378	0.428656	-0.509705	-0.279524	0.689018	0.253098	3.04701	2.53731	1.76222	1.48269	0.970536	1.65955	0.842178	1.09528
C5	Oasl2	0.620361	0.686117	0.600529	0.355333	1.18637	0.336496	0.442455	0.146243	0.136424	1.10915	0.111439	1.5831	0.116474	0.139012	0.305037	0.193829	0.127691	0.223147	0.54535	0.176595	0.534863	0.183409	0.152424	0.426174	-0.182274	-1.78221	0.195757	0.0902119	0.887376	0.705101	2.69344	0.911223	1.90388	2.09963	0.0525976	0.142809
C5	Anxa4	0.84736	0.854704	1.16812	1.21384	1.75119	1.12774	1.31397	0.785945	0.838118	0.980827	0.887862	2.07986	0.351092	0.215715	0.346906	0.223914	0.11026	0.101176	0.540325	0.481098	0.359136	0.373851	0.219902	0.423821	-0.000765742	0.0737347	1.36156	0.21904	1.27036	1.2696	1.33394	1.40767	1.25033	2.61189	0.557636	0.776675
C5	S100a16	2.55298	3.09621	3.11503	2.77997	4.12904	2.69022	4.76346	2.62382	2.27932	2.75918	1.6125	4.11782	0.118826	0.0985491	0.334605	0.10014	0.15843	0.0770933	0.347671	0.395726	0.355149	0.531773	0.21871	0.47832	-0.825888	-0.631197	1.70091	1.006	3.49178	2.66589	4.50927	3.87807	4.42757	6.12847	1.53751	2.54352
C5	Serpinf1	2.04623	1.42784	1.41023	0.940933	1.71086	0.832047	1.55389	0.570092	0.67021	1.42322	0.416181	1.6117	0.0799187	0.22205	0.156535	0.270962	0.0695166	0.0674508	0.251756	0.316506	0.391605	0.246774	0.0863922	0.282574	-0.409583	-0.994443	0.976348	0.582281	1.31395	0.904365	2.27831	1.28386	0.953163	1.92951	0.224864	0.807145
C5	Ggt1	0.610927	0.55846	0.264128	0.891806	0.497098	0.695077	0.974098	1.12123	0.659578	0.646616	0.147816	1.23495	0.0597316	0.222213	0.188514	0.208984	0.135442	0.0181495	0.365602	0.365975	0.300745	0.0738681	0.212412	0.284335	0.181591	0.0378898	0.742911	0.0251879	0.380082	0.561673	0.930612	0.968502	0.834418	1.57733	0.147636	0.172824
C5	Trpm1	1.61207	0.302389	0.165876	1.84809	1.50808	1.70635	6.22816	3.88637	0.0566307	0.27863	0.0204803	1.51612	0.178241	0.257092	0.163086	0.10018	0.218079	0.135771	0.31852	0.466055	0.241223	0.163703	0.197555	0.329399	0.82973	-1.77208	-0.545691	-1.94285	0.810405	1.64014	5.63491	3.86283	5.45649	4.9108	3.20044	1.25758
C5	Cryab	1.34156	1.10076	0	1.0004	3.47735	2.20777	4.84429	2.83951	0.103026	0.158793	0.400177	2.78144	0.248608	0.0767439	0.210113	0.367694	0.435105	0.159309	0.466529	0.515949	0.283757	0.104967	0.17087	0.28869	0.318437	-0.285348	1.6331	0.905258	2.45698	2.77542	4.53141	4.24606	4.75926	6.39236	1.77257	2.67782
C5	Kctd14	0.176305	0.289998	0.483417	0.392017	1.29149	0.422402	0.739807	0.13975	0.324941	0.891093	0.213349	1.39854	0.10018	0.358152	0.272084	0.471925	0.148569	0.0603517	0.392302	0.488955	0.214365	0.144272	0.0843504	0.0592418	-0.131648	-0.0947185	1.55641	0.118262	0.662583	0.530935	0.689194	0.594476	0.589005	2.14541	0.211387	0.329649
C5	Ptgds	1.17048	1.21258	2.415	4.16949	5.42125	4.62107	5.17354	4.6475	2.13081	1.76687	3.79032	5.56974	0.00950483	0.0545495	0.372292	0.172414	0.0311195	0.0203453	0.335509	0.191372	0.180758	0.0222614	0.0752593	0.139393	0.32619	-1.15482	-1.08098	-0.0135466	4.48465	4.81084	7.06602	5.91121	5.28062	4.19964	4.32565	4.31211
C5	Angptl2	2.81246	2.36271	2.66283	1.52755	2.97387	0.964147	1.35411	0.311932	2.17365	2.73442	1.05521	3.52157	0.033103	0.195004	0.532717	0.00214798	0.0760254	0.0591201	0.0772756	0.109116	0.108366	0.131248	0.056132	0.162248	-0.554325	-0.474697	0.436012	0.0685127	1.77831	1.22398	1.03683	0.56213	1.65598	2.09199	0.0570318	0.125545
C5	Cox6b2	3.06197	4.53857	3.99954	3.07124	3.64145	2.23706	2.90067	2.069	3.36268	4.30203	2.68802	4.76368	0.047307	0.200736	0.483673	0.024954	0.110353	0.119851	0.295502	0.125556	0.197527	0.139061	0.048501	0.134019	-0.194415	-0.903271	1.65194	0.57937	3.27411	3.07969	3.83165	2.92838	3.91462	5.56656	1.70299	2.28236
C5	Fsd1	4.19656	3.791	2.88483	1.34326	2.66159	0.882648	3.8619	1.29347	3.24349	2.68359	1.92387	3.03063	0.210846	0.0677888	0.411599	0.0329813	0.410389	0.0265343	0.230153	0.13447	0.198185	0.230815	0.138389	0.346821	-0.776191	-0.589188	-0.672484	-0.17048	2.96172	2.18553	3.12434	2.53516	3.82365	3.15116	0.578526	0.408047
C5	Ifi35	0.616138	0.543238	0.745642	0.614297	0.922442	0.546823	0.874804	0.239078	0.557043	1.03807	0.307342	1.77699	0.194788	0.103525	0.55662	0.173663	0.196194	0.284198	0.289508	0.0377698	0.1484	0.214003	0.0607981	0.199921	0.0538192	-0.777608	1.1614	-0.0291286	0.792616	0.846436	1.90763	1.13002	1.32812	2.48951	0.178535	0.149406
C5	Acy3	0.752699	1.42155	1.489	0.732426	1.6024	0.790133	1.07938	0.311075	0.56107	1.43269	0.164471	1.86145	0.0776086	0.122007	0.225871	0.0209223	0.0348659	0.0319752	0.092811	0.435785	0.143396	0.219604	0.0801846	0.234761	-0.281756	-0.209526	0.648499	0.333865	0.78942	0.507664	0.791197	0.581671	1.28939	1.93789	0.0707329	0.404598
C5	Gng7	1.87913	2.63799	2.27673	2.03288	3.31175	2.15246	3.30478	1.68362	1.75681	1.91463	1.60412	3.05035	0.0188891	0.0521586	0.33814	0.157865	0.0929777	0.0151182	0.165241	0.455024	0.192512	0.235703	0.0465854	0.231098	-1.07335	-0.613478	0.862849	0.260038	3.27929	2.20594	4.04	3.42652	2.3208	3.18365	0.603516	0.863554
C5	Fcer1g	0.809017	1.20599	0	1.38869	1.81866	1.02916	2.97022	2.03249	0.213682	0.941177	0.229409	1.23364	0.00382646	0.104587	0.234329	0.146888	0.0250015	0.1436	0.0495277	0.302752	0.0879541	0.36709	0.0192296	0.254063	-0.63373	-0.208166	0.312393	0.297216	2.0034	1.36967	1.83834	1.63018	2.95031	3.2627	1.46944	1.76666
C5	Gstm7	5.14439	5.26242	5.62526	3.97042	4.89344	3.08285	6.11237	3.07507	4.61961	4.80527	3.10777	5.00363	0.0144857	0.0918882	0.283122	0.109591	0.0962668	0.305505	0.124413	0.354447	0.206601	0.358606	0.0733527	0.191751	-0.673455	-0.348607	-1.01681	-0.921492	4.30908	3.63563	3.36296	3.01435	6.02003	5.00322	1.53935	0.617855
C5	Atp6v1e2	1.68699	1.21347	1.82281	0.385416	0.654363	0.288735	0.0767787	0.176296	0.997742	1.85261	0.134668	1.13674	0.0594942	0.321873	0.307412	0.0995775	0.0913651	0.0296926	0.141928	0.459701	0.0358224	0.0540887	0.199704	0.321108	0.110068	0.000237126	0.00631	0.109276	0.128535	0.238602	0.0493752	0.0496124	0.147441	0.153751	0	0.109276
C5	Oas2	1.06037	1.22474	1.54163	0.5775	1.08168	0.256129	0.404358	0.118324	1.20235	1.60406	0.188276	1.86745	0.269666	0.237364	0.363148	0.125367	0.0650949	0.0721029	0.30491	0.323384	0.0934096	0.0847697	0.170938	0.335956	-0.119986	-0.16151	0.165778	0.0234045	0.89365	0.773664	0.367379	0.205869	0.277721	0.443498	0.0255236	0.0489281
C5	Apoc1	1.14026	1.20666	1.88632	2.50759	3.89802	4.18523	3.95028	3.02002	1.18684	2.12361	3.13346	4.64454	0.0590124	0.191144	0.336134	0.0451776	0.0995775	0.0884645	0.106878	0.12792	0.279746	0.175722	0.120358	0.361828	1.01861	1.32325	1.30454	0.466668	3.13185	4.15046	1.68248	3.00574	3.00248	4.30702	0.896363	1.36303
C5	Rgs3	4.42876	4.75125	4.16952	3.12755	4.37343	2.49489	2.84284	1.25522	3.90254	4.78195	3.27503	4.58118	0.131945	0.224654	0.465946	0.23839	0.117253	0.0831593	0.146886	0.210821	0.194253	0.164752	0.146447	0.289052	-0.277441	-0.675924	0.358649	-0.381146	3.61123	3.33379	3.1071	2.43117	2.59526	2.9539	0.892135	0.510988
C5	Sema4a	2.67719	3.1743	2.71169	1.10612	2.29513	1.26124	2.18312	1.08355	2.71181	3.25058	0.70992	3.01135	0.107178	0.127966	0.385109	0.162023	0.065611	0.0911225	0.137169	0.324333	0.116509	0.191456	0.0963677	0.274693	-0.190771	-0.6272	1.07697	0.0717491	1.93526	1.74449	2.64499	2.01779	1.63729	2.71425	0.478354	0.550103
C5	Irak2	1.56321	1.42846	1.15117	0.671546	2.29266	0.929481	2.45924	0.996969	0.789958	1.23651	0.490436	2.56139	0.122706	0.168869	0.265757	0.147129	0.163425	0.185699	0.126639	0.183466	0.192121	0.226749	0.151409	0.153448	-0.0164438	-0.428642	1.09908	-0.187569	1.46836	1.45192	2.44479	2.01615	1.99254	3.09162	0.516177	0.328608
C5	Tpcn2	1.24318	1.72152	1.52189	1.01011	1.39949	0.45662	0.991862	0.408845	1.74479	2.56758	1.19604	2.49825	0.145314	0.208801	0.364719	0.121072	0.199616	0.193073	0.136232	0.203251	0.126601	0.0661715	0.194954	0.277527	0.334802	-0.257323	0.386005	-0.0111908	1.06134	1.39614	1.12916	0.871841	1.14048	1.52649	0.37608	0.36489
C5	G0s2	1.25737	1.16309	1.71487	0.872869	1.11667	0.244967	0.752603	0	0.843817	1.16946	0.385657	1.81695	0.141762	0.168131	0.315689	0.10583	0.134753	0.161098	0.175997	0.35298	0.23273	0.273435	0.202755	0.341838	-0.694626	-0.614065	-0.0274087	-0.17605	1.72072	1.0261	1.58812	0.974053	1.79092	1.76351	0.267883	0.0918329
C5	Pdgfrb	1.69467	1.44108	1.09985	0.3422	1.99469	1.1493	2.23213	0.6791	0.746291	1.42394	0.125922	1.33907	0.0480159	0.191232	0.404095	0.135059	0.068796	0.171247	0.134044	0.414476	0.285928	0.171955	0.215367	0.338726	-0.172581	-0.39004	0.0965513	-0.139427	0.628156	0.455575	1.93045	1.54041	4.37484	4.47139	0.288837	0.14941
C5	Il1r1	0.167819	0.286746	0.339507	0.149599	0.838306	0.224648	0.818978	0.268518	0.112591	0.49123	0.0760019	1.13508	0.243473	0.172414	0.325388	0.168252	0.204295	0.217108	0.311278	0.324581	0.212097	0.139393	0.196391	0.377415	-0.117645	-0.425235	0.431897	-0.0668634	0.480946	0.363301	0.956402	0.531166	1.43034	1.86224	0.1323	0.0654362
C5	Smyd2	4.68489	4.35294	3.76001	2.71132	3.47232	2.55095	4.65947	2.6076	3.44003	3.59847	2.41657	3.81651	0.101099	0.259814	0.325843	0.219892	0.225506	0.243775	0.195285	0.376286	0.235182	0.175818	0.136546	0.285576	-0.278572	-0.572951	-0.248738	-0.173684	3.57879	3.30022	3.97482	3.40187	4.88682	4.63809	1.89456	1.72088
C5	Col6a1	3.54119	4.08812	3.7983	1.75127	2.13838	1.04837	1.25307	0.428216	4.30765	3.1303	1.34479	2.47221	0.137173	0.0268671	0.123626	0.00119036	0.117747	0.00104826	0.331681	0.0739415	0.0710803	0.103264	0.0192296	0.119111	-0.595554	-0.723925	0.113798	0.0267115	3.38504	2.78949	3.98618	3.26226	1.28459	1.39838	0.0966356	0.123347
C5	C1qtnf5	0.379079	0.27618	0.111699	1.22308	2.10967	1.92893	2.37259	2.2258	0.0128798	0.275237	0.334965	2.05128	0.00382646	0.0556642	0.291502	0.228918	0.0627919	0.0811843	0.242661	0.00280487	0.0532223	0.16435	0.0649005	0.102981	0.908357	-1.03906	0.0520691	-0.656278	0.460702	1.36906	3.42782	2.38876	2.91623	2.9683	1.47719	0.820907
C5	Egfl8	1.36294	1.98486	1.57063	0.157296	1.51481	1.05185	1.44677	0.73399	1.71186	2.69995	1.49305	3.11514	0.0260973	0.0268052	0.0843518	0.190762	0.155608	0.0127227	0.267032	0.0700137	0.0126452	0.174456	0.0617514	0.0317502	-0.484011	-0.492342	0.243057	-0.360873	1.05906	0.575054	1.68014	1.18779	0.776795	1.01985	1.31825	0.957375
C5	Cox8b	0	0.49643	0	0	0.778098	1.68162	1.89661	1.70779	0	0	0	2.03773	0.00382646	0.0451776	0.141682	0.319415	0.00324585	0.111149	0.242717	0.119651	0.0869198	0.352998	0.0506015	0.254758	0.231689	-1.24376	0.216173	0.709077	0.38903	0.62072	3.61771	2.37395	0.619288	0.835461	1.83571	2.54479
C5	Pxdn	4.08108	3.82346	3.49876	2.12879	3.85598	1.71935	3.02445	0.91592	4.21468	4.46759	2.90287	5.13376	0.231586	0.000508213	0.0686823	0.184864	0.101831	0.190257	0.349627	0.00188492	0.0408232	0.261279	0.129239	0.286817	-0.101942	-0.125176	0.633726	-0.0337312	3.80037	3.69843	2.94873	2.82356	2.78727	3.421	0.403585	0.369854
C5	Gsbs	3.44715	2.40836	3.3591	1.86584	3.06265	1.26041	0.886421	0.188364	2.12535	2.98625	1.51931	4.26045	0.380626	0.0606405	0.291197	0.152565	0.103711	0.109124	0.0719067	0.244379	0.459216	0.0782866	0.350337	0.370669	-0.402603	-0.325783	-0.357994	0.0339753	3.64733	3.24472	3.2313	2.90551	2.0774	1.7194	0.0241709	0.0581462
C5	Anks4b	0	0.0513054	0.26307	0.189251	0.68707	0	0.197498	0.161195	0.144011	0.644333	0.0701588	1.11341	0.319058	0.115265	0.0716261	0.0155513	0.113629	0.166835	0.179721	0.352643	0.345672	0.127134	0.337476	0.100639	0.0568455	0.0410947	0.140623	0.0339415	0.42333	0.480175	0.106282	0.147377	0.0998611	0.240484	0	0.0339415
C5	BC017612	2.71569	2.58606	2.44288	1.58148	1.59988	1.08238	1.10008	0.444992	1.50136	2.39679	1.08171	2.11206	0.20624	0.107178	0.105422	0.0758236	0.0850355	0.0435518	0.129165	0.395997	0.465415	0.0825523	0.221926	0.108041	-0.466333	-0.51531	0.160244	-0.0465454	1.32881	0.862481	1.14491	0.629598	1.02204	1.18229	0.240767	0.194222
C5	Rarres2	1.01792	1.86728	1.29339	1.46486	2.3215	1.54971	2.3709	0.751342	1.60375	1.7716	1.1189	2.50812	0.0257301	0.0227456	0.0818018	0.0799743	0.0194251	0.418047	0.056132	0.0670993	0.105824	0.0109827	0.133627	0.160823	0.817771	-0.495314	-0.195955	0.0568187	0.874188	1.69196	1.8887	1.39339	3.77256	3.57661	0.50966	0.566479
C5	Gdf1	2.20483	1.52636	0.705239	0.947609	0.627039	2.1077	2.14173	1.20065	1.82679	1.63867	1.5009	2.52874	0.115724	0.0722099	0.182551	0.16945	0.142433	0.0168109	0.179883	0.101123	0.314981	0.247288	0.138023	0.164331	0.962446	-0.720197	-0.347837	0.00034267	0.000311115	0.962757	1.73646	1.01626	0.34788	4.25724e-05	0	0.00034267
C5	Ghrh	0.903988	0.275361	1.11235	0.934658	1.75668	1.09118	1.17312	0.413146	0.855325	1.22184	0.321463	2.40099	0.0913008	0.115225	0.0958686	0.180118	0.0797769	0.0259784	0.0717716	0.136355	0.3122	0.129455	0.0896302	0.152509	-0.725973	0.541494	0.128259	0	1.07679	0.350819	0.235899	0.777392	0.811376	0.939634	0	0
C5	Mlana	0.339103	0.821709	0	2.00345	1.07944	1.71901	1.23701	1.49325	0	0.198318	0	1.62457	0.0771548	0.197612	0.0877692	0.0434491	0.137576	0.132412	0.190866	0.302106	0.174389	0.23695	0.290688	0.088172	0.362528	-1.05703	-0.222769	0.389101	0.470496	0.833024	2.19085	1.13381	0.222769	0	0.814044	1.20314
C5	Pycard	0.994814	1.40233	1.46284	0.691272	0.727235	0.57605	1.12461	0.720511	0.400441	1.21488	0.112722	1.35241	0.0822025	0.266319	0.261204	0.00566404	0.0846845	0.170938	0.0481617	0.295871	0.213397	0.0467564	0.124744	0.104644	-0.171508	-0.125236	0.57418	-0.0191715	0.660366	0.488858	0.460423	0.335187	0.51049	1.08467	0.154097	0.134926
C5	Chi3l1	0	0.12302	0.39635	0.351131	1.71598	0.711932	1.90478	0.706266	0.134689	0.358386	0.244743	1.38138	0.111265	0.0815366	0.0974348	0.161002	0.00324585	0.0516173	0.226906	0.736563	0.231548	1.06927	0.0827617	0.928416	0.209049	-0.403377	1.61082	0.267269	0.342913	0.551962	2.6251	2.22173	2.00752	3.61834	0.480955	0.748223
C5	Aldh2	4.62385	4.34868	3.78302	3.23876	4.13061	2.6873	3.70453	2.17403	2.81958	3.37205	2.23325	3.94665	0.0525699	0.466498	0.656765	0.598467	0.358774	0.33086	0.49638	0.215423	0.438122	0.938379	0.0765272	0.668951	-0.517824	-0.597012	1.25428	0.38141	2.66904	2.15122	3.11322	2.51621	2.97865	4.23293	0.705156	1.08657
C5	Tyr	0.474549	0.125033	0.0641938	1.74732	1.04398	1.31054	0.956679	1.46458	0.0173179	0.156835	0.0885053	1.22682	0.318392	0.334989	0.111421	0.521986	0.232669	0.466255	0.411009	0.26126	0.813576	1.38511	0.458464	0.423267	0.658165	-0.509304	0.000136021	-0.363905	0.49494	1.1531	1.93819	1.42889	0.106342	0.106478	0.769576	0.405671
C5	Lair1	0.328307	0.169856	0.396727	0.429803	1.1362	0.442774	1.70202	1.01772	0.449524	1.39793	0.276067	1.47475	0.376351	0.25476	0.100518	0.0954028	0.453276	0.0662958	0.406474	0.280512	0.480064	0.548851	0.520719	0.469083	-0.634473	-0.130559	0.532095	0.0689335	1.36841	0.733937	1.00952	0.87896	1.50262	2.03472	0.493796	0.562729
C5	Pmch	1.89994	1.24991	1.63311	0.959305	1.20651	0.759861	0.290719	0.354538	1.24719	2.09414	0.350105	1.49053	0.405644	0.158834	0.182466	0.436557	0.508438	0.215381	0.345341	0.303914	0.467116	0.966755	0.474488	0.252822	-0.471259	-0.00531222	-0.0591945	0.107242	1.33886	0.867599	0.167201	0.161889	0.0591977	3.24338e-06	0	0.107242
C5	Maml2	2.05535	1.95784	1.85418	1.75469	2.05835	1.34244	2.19853	1.02924	1.83284	2.30398	1.31218	2.38556	0.199879	0.186801	0.0804066	0.254459	0.0476472	0.142433	0.322695	0.0579459	0.418349	0.583312	0.197544	0.12426	-0.328457	-0.334489	0.667746	-0.0109291	2.02238	1.69392	1.57822	1.24373	1.87677	2.54451	0.329469	0.31854
C5	Vcam1	0.330361	0.296016	0.390134	0.238138	1.91642	0.289951	3.1595	0.973098	0.095296	0.674724	0.10262	1.34577	0.239192	0.18744	0.469107	0.448225	0.313114	0.287552	0.0827954	0.194024	0.367738	0.543071	0.313134	0.37339	-0.331125	-0.047261	1.22066	0.172013	1.86578	1.53466	3.3664	3.31914	3.62417	4.84483	0.569517	0.74153
C5	Acot10	2.27831	2.16041	2.11313	1.13572	2.09729	0.917104	1.91121	0.833233	1.24032	1.87012	0.843448	2.60986	0.336711	0.236351	0.0571343	0.420915	0.367574	0.392534	0.339503	0.120471	0.319384	0.625842	0.371661	0.183977	-0.581892	-0.357537	-0.162929	-0.0554332	2.27739	1.6955	1.76444	1.40691	2.28766	2.12474	0.518604	0.46317
C5	B3galt1	1.90884	2.35857	2.26474	1.00262	2.36391	0.605339	2.76289	0.801351	2.062	2.75398	0.764562	2.79823	0.365522	0.370966	0.20501	0.23303	0.226311	0.258176	0.232383	0.271645	0.373573	0.4449	0.334649	0.367276	-0.886162	-1.26782	0.212275	-0.0667017	2.57261	1.68645	3.25889	1.99107	2.83677	3.04905	1.03828	0.97158
C5	Tfpi	1.62889	2.02999	2.08229	1.24464	1.47508	1.13882	1.92536	1.30826	1.33114	2.21396	0.939625	2.70641	0.332623	0.112332	0.151626	0.327776	0.342166	0.190519	0.310434	0.31094	0.368865	0.313624	0.353539	0.345264	-0.789935	-0.394388	0.0481691	0.00601499	1.45392	0.663989	1.51439	1.12001	3.11361	3.16178	0.473497	0.479512
C5	Gstm2	1.42073	0.880977	1.48309	0.955232	1.21686	0.747868	1.06694	0.224186	0.505867	1.50492	0.29596	2.00058	0.19787	0.0889456	0.0530809	0.122546	0.310288	0.209121	0.369346	0.161136	0.0974544	0.193216	0.38216	0.272978	-0.200246	-0.341456	0.413682	0.0484852	0.813596	0.61335	0.737446	0.395991	0.424055	0.837737	0.0666574	0.115143
C5	Fam55d	1.42437	1.77725	1.73148	1.22508	1.7338	1.05496	1.75605	0.542545	1.28963	1.65777	1.09539	2.23038	0.297078	0.263162	0.0559342	0.0822025	0.388049	0.194573	0.0334728	0.343012	0.070681	0.16332	0.168415	0.376962	-0.0322603	-0.161611	0.524013	0.21026	1.50908	1.47682	1.80635	1.64474	2.03174	2.55576	0.450677	0.660937
C5	Slc24a5	1.73555	1.33563	1.1791	2.32093	1.99137	2.44408	2.10628	2.55226	2.38461	1.97062	2.21492	3.44519	0.217413	0.319204	0.0686396	0.155203	0.12765	0.34248	0.235664	0.43739	0.0285084	0.105331	0.306028	0.368909	0.0276205	-0.301778	-0.0438148	-0.313545	2.71481	2.74244	3.01337	2.71159	1.84332	1.7995	2.85656	2.54302
C5	Zfp72	1.37861	1.04096	0.717644	0.380381	0.503466	0.208166	1.25577	0.403255	0.782923	1.31044	0.462297	1.52779	0.482459	0.23177	0.0811586	0.103799	0.395162	0.337727	0.0965667	0.30746	0.396751	0.225238	0.446678	0.392962	-0.683213	-0.265707	0.524954	0.0302788	1.86044	1.17723	1.54241	1.27671	0.509966	1.03492	0.180611	0.21089
C5	Baz1a	3.4612	2.79364	2.82946	1.68741	2.15037	0.866519	1.15913	0.384567	2.62155	2.84077	1.34329	2.4816	0.494577	0.0726768	0.124965	0.074829	0.205816	0.371344	0.191438	0.1393	0.223996	0.200877	0.301523	0.399867	-0.0961399	0.134166	0.107836	-0.0268968	1.82953	1.73339	0.369861	0.504026	0.403513	0.51135	0.0792917	0.0523949
C5	Sepp1	3.086	2.90075	2.85353	3.08518	3.88027	3.06961	4.68249	4.59747	1.86851	2.63182	1.44307	3.00611	0.665655	0.189656	0.240054	0.0580789	0.200092	0.159783	0.162402	0.224867	0.226807	0.258004	0.413645	0.401681	-0.913459	-0.17174	0.824694	0.516882	3.78816	2.8747	4.33009	4.15835	4.59817	5.42287	2.5623	3.07918
C5	Asb4	0.208656	0.639742	1.31666	0.470286	0.951548	0.230288	0.0404912	0.024208	0.700699	1.16111	0.341966	1.35654	0.589006	0.114526	0.374736	0.137224	0.213522	0.21669	0.130216	0.196728	0.416456	0.463938	0.515112	0.192283	-0.214435	-0.0854989	0.243081	-0.0500898	0.439189	0.224754	0.137133	0.0516338	0.0398636	0.282945	0.0696613	0.0195716
C5	Calr4	0	0.0665905	0.152979	0.159619	0.219639	0.0598026	0.286007	0.152801	0.0730417	0.407642	0.0398873	1.39028	0.388848	0.0872569	0.118216	0.139218	0.0543309	0.222308	0.109829	0.308567	0.151116	0.342705	0.348719	0.196788	-0.506266	-0.185078	0.296706	0.0413617	0.848775	0.342509	0.399691	0.214612	0.147838	0.444544	0.0222671	0.0636288
C5	Rin2	2.70204	2.60046	2.73864	1.89966	3.17631	1.69996	2.41771	1.74572	2.09829	2.68732	1.65566	4.01158	0.360318	0.257166	0.349257	0.242102	0.18765	0.125112	0.09041	0.140771	0.267044	0.273542	0.191231	0.150518	-0.553546	-0.398695	1.16332	0.279119	2.56542	2.01188	2.39664	1.99795	1.77749	2.94082	0.360252	0.639371
C6	Mxra7	5.4837	5.95634	6.5812	5.99864	6.08782	5.04306	5.35046	4.48651	5.56557	6.27204	5.04599	6.62276	0.997622	1.01302	1.11825	0.722396	0.615275	0.658975	0.188918	0.120294	0.294659	0.0552893	0.0401589	0.16611	-0.161637	-0.22275	0.788079	0.085177	5.99394	5.8323	5.34831	5.12556	5.44836	6.23644	4.42087	4.50604
C6	Cotl1	7.07772	6.78815	7.029	6.42105	7.30336	6.47928	6.50966	5.92256	6.05399	6.09664	5.47609	7.09765	0.708823	0.961941	1.14672	0.771093	0.788416	0.79101	0.116717	0.129031	0.215231	0.0239761	0.0549584	0.179175	-0.421695	-0.0415492	0.613754	0.223779	5.81386	5.39216	5.34629	5.30474	5.84535	6.4591	4.5511	4.77488
C6	Sorcs2	4.37114	5.30587	5.6621	3.59575	5.82357	3.75981	5.51668	3.70194	5.01302	5.66256	3.25043	5.36139	0.868845	1.02289	1.10545	0.666591	0.842102	0.712584	0.0799412	0.295309	0.087517	0.121571	0.0520805	0.255529	-0.297808	-0.500692	-0.148493	-0.732472	3.95891	3.6611	3.52826	3.02757	4.2893	4.1408	1.38876	0.656285
C6	Cyb5	5.81791	5.73906	5.83017	4.8998	4.8642	4.18066	4.38573	3.76513	4.5822	5.33848	3.4384	5.82337	0.99952	0.79731	0.890768	1.0138	0.725775	0.94882	0.0337656	0.415179	0.308138	0.198256	0.17404	0.298182	-0.822668	-0.390237	0.606789	0.333081	5.35105	4.52838	4.86381	4.47357	4.52858	5.13537	3.39031	3.72339
C6	Polr2f	6.28583	6.60964	6.87547	6.30903	5.92227	6.17952	5.74486	5.74288	5.31944	6.16335	5.31977	6.45554	0.868171	0.826299	0.923403	0.920022	0.788064	0.900406	0.195024	0.240762	0.235775	0.203499	0.117147	0.159945	-0.48467	-0.0882331	-0.129816	0.296136	5.7998	5.31514	5.37098	5.28274	6.12923	5.99941	4.92066	5.2168
C6	Rpl13	8.67101	8.71986	8.66535	8.26821	8.20665	8.24392	7.7235	7.70414	7.28728	7.77149	7.19546	8.39095	0.791236	1.02652	1.0012	1.0057	0.802466	0.994902	0.088973	0.17493	0.311495	0.173579	0.0838625	0.182895	-0.315255	0.09503	-0.46267	-0.14212	7.29046	6.97521	6.77854	6.87357	8.1471	7.68443	6.91678	6.77466
C6	Mapre1	5.31613	5.46319	6.10751	5.402	5.76082	4.6648	5.2471	4.2145	5.014	5.79858	4.62402	5.91563	0.926603	0.76698	0.982224	0.823332	0.8638	0.868171	0.0610104	0.173769	0.219574	0.466593	0.17259	0.0917223	-0.414027	-0.14932	0.182925	-0.234687	5.39714	4.98311	4.26294	4.11362	4.92422	5.10715	3.64738	3.4127
C6	Rps16	8.77626	8.97825	8.97979	8.65566	8.21151	8.42776	7.80985	7.82273	7.5843	8.00819	7.4633	8.47467	0.800734	0.967692	1.10718	0.966871	0.962919	0.83256	0.0655243	0.11223	0.152267	0.38261	0.112149	0.273839	-0.306695	-0.0265121	-0.346584	0.0429326	7.88172	7.57502	7.24753	7.22102	8.446	8.09942	7.4217	7.46464
C6	H47	4.02846	4.20692	4.88136	4.78889	4.88455	4.89633	4.96237	5.10869	4.32595	4.68857	4.56305	5.72932	0.918021	0.886508	0.858232	0.828917	0.863066	0.637708	0.0651459	0.111394	0.153705	0.104252	0.0810695	0.201067	0.0187148	0.179463	-0.107062	-0.286627	4.72625	4.74496	4.87534	5.0548	6.29759	6.19053	5.87723	5.5906
C6	Aldh7a1	3.88846	3.78239	3.85927	3.35791	3.92402	3.28056	3.31964	2.86039	3.09138	3.84564	3.17367	4.35204	0.907823	0.79999	0.942444	0.834592	0.785933	0.763314	0.184387	0.0859926	0.120643	0.230761	0.108641	0.170468	-0.407916	-0.197889	0.593108	0.34907	3.62398	3.21607	3.39805	3.20016	3.41773	4.01083	2.9116	3.26067
C6	Ifnar2	2.74967	3.07143	3.65543	2.69529	3.30726	2.56301	3.12442	2.03101	2.72901	3.55607	2.20005	4.04998	0.839695	0.893753	0.791991	0.865169	0.837331	0.735851	0.25783	0.0800439	0.145371	0.194339	0.159977	0.243431	-0.299794	-0.206321	0.155346	-0.706678	2.81728	2.51749	2.50846	2.30214	3.74129	3.89664	1.91388	1.20721
C6	Gapdh	7.86059	8.23577	8.03688	7.56787	8.03865	8.13999	8.66417	8.2931	6.74039	7.46471	6.79486	7.88421	0.871165	0.755506	0.780469	0.993928	0.963215	0.819411	0.0904292	0.18805	0.139187	0.215556	0.252516	0.343701	-0.755574	-0.311496	-0.560849	0.410931	7.77364	7.01807	8.01255	7.70105	8.91266	8.35181	7.70777	8.1187
C6	Rsu1	3.83355	3.6168	4.01386	3.14681	4.02926	2.63102	3.65189	2.08209	2.77882	3.64018	2.14022	4.20201	0.829969	0.691183	0.886147	0.936946	0.714489	0.717163	0.047517	0.159329	0.133581	0.188311	0.210613	0.191315	-0.847359	-0.244991	0.162453	-0.153804	3.72484	2.87748	3.3595	3.11451	3.75431	3.91676	1.51351	1.35971
C6	Capns1	6.33272	6.23087	5.65389	5.12116	5.76616	5.0784	6.18011	4.69721	4.94777	5.19285	4.5809	5.82321	1.08349	0.845847	1.03178	0.817428	0.882401	0.751923	0.126314	0.257038	0.0317198	0.0913397	0.107257	0.230752	-0.823952	-0.650492	0.293703	0.451081	5.78397	4.96002	6.13901	5.48852	5.9079	6.20161	3.50861	3.95969
C6	Arhgap21	4.97836	4.84515	4.6167	3.57048	4.09703	2.97624	3.36304	2.53762	4.96485	5.33856	3.73823	4.77796	0.957114	0.754165	0.925585	0.668767	0.718844	0.779051	0.272018	0.223708	0.142635	0.296821	0.210641	0.27263	-0.125137	-0.0845145	0.731702	0.00345422	4.20745	4.08231	3.79046	3.70594	2.83813	3.56983	2.87618	2.87964
C6	Rpl6	8.00397	7.88562	7.93065	7.61256	7.61827	7.37536	7.37034	6.92926	6.92423	7.1473	6.72476	7.77311	0.898021	0.818493	1.00707	0.741558	0.715652	0.946657	0.17365	0.228654	0.0947467	0.228411	0.125002	0.367738	-0.504646	0.0294457	-0.451509	-0.228342	7.17342	6.66877	6.4499	6.47934	7.94931	7.4978	6.6329	6.40455
C6	Snrpf	4.88679	4.80966	5.27039	4.83833	4.30367	4.327	3.73115	3.96407	4.14635	4.82374	3.85496	5.25502	1.06971	0.803432	1.0985	0.796573	1.15481	0.727672	0.100779	0.134854	0.160511	0.130698	0.386667	0.0206281	-0.223722	0.165898	-0.163184	0.135054	4.69176	4.46804	4.08147	4.24737	4.58796	4.42478	3.97203	4.10709
C6	Snrpa	6.43831	6.39362	6.38456	5.38297	5.94813	5.34411	5.95827	4.98774	5.59637	6.07507	5.15551	6.35082	0.96764	0.736478	1.0491	0.822174	1.05223	0.995848	0.271553	0.083115	0.0501609	0.00731106	0.194155	0.223735	-0.27465	-0.17585	-0.374852	-0.118086	5.26314	4.98849	4.67192	4.49607	5.8045	5.42964	3.7671	3.64902
C6	Rps3a	8.75082	8.59376	9.03758	8.55415	8.36754	7.96456	7.95003	7.63306	7.68346	8.12247	7.47774	8.84094	1.03869	0.818627	0.978934	0.97544	0.926123	0.920517	0.307837	0.208317	0.0621825	0.0427577	0.222293	0.0676346	-0.191036	0.355539	-0.461231	-0.225459	8.03044	7.83941	7.10684	7.46238	8.72857	8.26734	7.45488	7.22942
C6	Zfp422	5.76095	5.73014	6.0824	4.89407	5.43938	4.14315	4.93163	3.5981	5.38248	5.6794	4.73057	5.74689	1.07517	0.796228	0.940458	0.945047	1.06265	0.958274	0.251193	0.0550267	0.055344	0.250075	0.252575	0.112797	-0.376603	-0.0150408	-0.268579	-0.253908	5.03025	4.65364	3.65779	3.64275	4.71346	4.44489	3.59615	3.34224
C6	Rpl10	7.7301	7.56627	7.5828	7.04026	7.25613	6.55442	6.80977	5.9844	6.47522	6.82868	6.02649	7.54716	1.0394	0.554396	1.05581	1.1471	0.97628	0.680079	0.395335	0.146555	0.137239	0.125175	0.136029	0.343623	-0.589129	-0.0782291	-0.359758	-0.392378	6.7227	6.13357	5.48368	5.40545	7.23405	6.87429	5.26819	4.87581
C6	Rplp1	10.2249	10.226	10.2883	9.98423	10.0415	10.2655	9.51575	9.80876	8.63686	9.34066	8.66017	10.0351	0.972657	0.695464	0.997577	1.11361	0.935561	0.790169	0.200812	0.00952347	0.185619	0.105707	0.0662162	0.102194	-0.321297	-0.0143763	-0.209612	0.178074	9.4839	9.16261	9.28861	9.27424	10.0277	9.81809	9.26131	9.43939
C6	Xrcc5	3.81783	3.65005	4.19439	3.45133	4.32257	3.43597	3.82184	3.28273	3.40963	3.67853	3.25924	4.36164	1.03897	0.534206	0.912112	0.842377	0.839804	0.624008	0.0395882	0.215913	0.157237	0.0675572	0.313526	0.199083	-0.323726	0.276228	-0.0935091	0.147197	3.96115	3.63742	2.95084	3.22707	3.54913	3.45562	2.86308	3.01027
C6	Nme1	6.68183	6.38306	6.63106	5.90668	6.23941	5.59745	7.10158	5.37019	5.55342	5.69852	4.97007	6.52971	0.976523	0.666382	0.805404	0.8638	0.996647	0.65293	0.120491	0.149775	0.249121	0.229913	0.178585	0.0988123	-0.361866	-0.579526	-0.51823	-0.719949	6.52194	6.16008	6.3359	5.75637	8.36698	7.84875	4.6136	3.89365
C6	Rbm3	7.39933	7.5965	8.52709	7.62056	7.36138	6.47415	6.59253	5.48779	6.96886	7.96866	6.24793	7.80674	1.05197	0.63864	0.96438	1.01083	0.86514	0.624688	0.18897	0.159354	0.214539	0.221717	0.235924	0.129981	-0.182488	0.300717	-0.231132	0.125343	7.33703	7.15454	6.24411	6.54482	7.56139	7.33026	6.47679	6.60213
C6	BC048403	1.74465	1.58383	1.53573	0.999762	1.77298	0.614317	1.2113	0.551208	1.37776	1.94993	0.733688	2.04602	1.06459	1.16642	0.851936	0.928968	1.11688	0.918631	0.435195	0.471349	0.139484	0.39722	0.201367	0.0609332	-0.119585	-0.185928	0.28029	-0.105017	1.11321	0.993629	1.06557	0.879644	0.830782	1.11107	0.902107	0.797089
C6	Tmem159	3.46409	4.08619	4.56858	4.26312	4.85388	4.34513	4.28364	3.88435	3.59017	4.4281	3.98313	5.58888	1.08144	1.07494	0.801712	0.738778	1.20486	0.751953	0.336112	0.32437	0.126714	0.421938	0.210679	0.0482877	-0.136268	0.359863	0.602715	-0.162688	4.24221	4.10594	3.19562	3.55548	3.85674	4.45945	3.74235	3.57966
C6	Sdcbp	5.86035	5.56993	5.97218	5.48595	5.38672	4.81993	4.75958	4.39212	4.66143	5.34779	4.30492	5.74665	1.25379	1.17684	0.903372	1.0224	0.999458	1.06749	0.178967	0.390964	0.193032	0.530145	0.136211	0.166769	-0.367971	-0.125029	0.808643	0.191669	5.02552	4.65755	4.36491	4.23988	4.32993	5.13858	3.4403	3.63197
C6	Ddx39	5.97847	6.11696	6.30672	5.18473	5.04847	4.52168	4.64185	4.13872	5.08964	5.9838	4.5629	5.66613	1.10021	1.04936	0.931761	0.818571	0.891574	1.04726	0.274781	0.513481	0.251978	0.199543	0.185806	0.177866	-0.498399	0.504773	-0.339593	0.0165508	4.39985	3.90146	3.13569	3.64046	4.41169	4.0721	3.36914	3.38569
C6	Mras	3.69921	4.03658	4.13834	3.32291	4.61916	3.38649	4.80979	2.98537	3.6207	3.89166	3.29081	4.32952	1.02184	1.09936	1.15527	0.852521	0.987251	1.03614	0.0756082	0.657478	0.109703	0.347445	0.20861	0.245566	-0.448507	-0.185542	0.0818634	0.163132	4.02606	3.57755	3.68782	3.50228	4.11263	4.1945	1.84332	2.00645
C6	Gna12	5.6158	5.71119	5.88636	4.76171	5.81753	4.37519	4.93561	4.02659	4.91135	5.73283	4.31549	5.55879	1.29519	0.843722	0.914488	0.626763	0.762056	0.842102	0.164195	0.332162	0.0702201	0.223353	0.218362	0.297674	-0.277293	0.0912961	0.173983	0.373875	4.57534	4.29805	3.26481	3.35611	3.98308	4.15707	2.99049	3.36437
C6	Rexo2	3.94949	3.96658	4.34138	4.04778	3.8208	3.88656	4.58956	4.00034	3.35789	4.11552	3.24172	4.68863	1.27995	0.762117	0.718094	0.669744	0.770139	0.822359	0.105314	0.269574	0.108455	0.279538	0.334965	0.366564	-0.372497	-0.17021	-0.257234	0.786399	4.14906	3.77657	4.87799	4.70778	5.00124	4.744	3.90022	4.68662
C6	Mesdc2	4.39346	4.45994	4.84837	3.98641	4.43595	3.81484	4.22682	3.90066	3.73081	4.70833	3.52342	4.83429	1.09711	1.01598	0.796061	1.22664	0.806195	0.713682	0.272457	0.495639	0.0735067	0.196585	0.20215	0.34943	-0.287437	-0.183556	0.0639908	-0.0725095	3.6811	3.39366	3.24219	3.05864	4.20007	4.26406	3.40581	3.3333
C6	Mitd1	3.224	2.85827	3.10095	2.78778	2.60974	2.36664	2.36323	2.05317	2.86903	3.35139	2.80041	3.84264	1.3055	0.832362	1.13041	1.0275	0.959947	0.812985	0.0730939	0.365647	0.195997	0.197111	0.194135	0.161636	-0.103714	0.191233	0.527301	-0.10186	3.24413	3.14041	3.02837	3.2196	2.0979	2.62521	2.31273	2.21088
C6	Zmat5	4.20207	4.55812	4.37603	4.00755	4.17625	4.02314	4.25539	3.57738	3.3024	3.5428	3.4021	4.53866	1.24428	0.835497	1.08636	1.11844	0.862576	0.762452	0.130737	0.353539	0.0625292	0.218048	0.108846	0.0606031	-0.223805	0.142159	-0.244293	-0.14331	4.67123	4.44742	4.56819	4.71035	5.42117	5.17687	4.52496	4.38165
C6	Alg14	3.97452	4.27946	4.58658	4.02019	4.3072	4.20355	3.78365	3.8422	3.23709	4.13652	3.26312	4.75193	1.40081	0.72804	0.762654	0.871254	0.894415	0.565852	0.215339	0.265115	0.0832153	0.109296	0.284335	0.119708	-0.107551	0.160913	0.173158	-0.13831	3.82542	3.71787	3.43739	3.59831	3.77538	3.94854	3.35559	3.21728
C6	Rps29	9.48932	9.54103	9.74337	9.69361	9.20601	9.32464	8.71492	8.93475	8.37745	8.65972	8.427	9.52625	1.33753	0.922385	0.794233	1.05595	1.07887	0.640772	0.0572471	0.424359	0.141737	0.203677	0.343583	0.0456724	-0.224624	-0.013895	-0.316894	0.0541754	9.21066	8.98603	8.76019	8.7463	9.44893	9.13204	8.63305	8.68723
C6	Nnat	10.3296	10.2017	10.2284	9.0604	9.97439	8.15986	9.70009	7.22749	9.98152	8.23522	8.17737	10.0603	0.581661	0.994078	1.27667	0.915846	0.99557	0.745218	0.185432	0.0592049	0.262374	0.248739	0.146255	0.340755	-0.65907	0.31125	-0.0176607	-0.669281	9.40722	8.74815	7.11096	7.42221	9.58309	9.56543	4.53077	3.86149
C6	Rps15	10.2848	10.459	10.36	10.1822	9.7219	10.2927	9.42625	9.68195	8.94315	9.2763	8.97744	10.0145	0.568879	0.902946	1.1511	0.836165	1.09326	0.937549	0.301587	0.0462279	0.291211	0.203212	0.0740241	0.213266	-0.257741	0.0865676	-0.452212	-0.119227	9.38313	9.12539	9.12891	9.21548	10.1554	9.70316	9.22765	9.10843
C6	Gfer	4.09417	4.00557	3.95844	3.20249	3.56086	3.22776	3.18873	2.80808	3.00961	3.70265	2.85636	3.93479	0.539173	0.937702	0.975263	0.864307	0.725573	0.897187	0.0168562	0.154757	0.313911	0.117084	0.209752	0.314072	-0.430986	-0.336634	-0.0576067	0.0770741	3.35867	2.92768	3.2974	2.96077	3.3943	3.3367	2.59679	2.67387
C6	Mrm1	2.94263	3.32441	3.03729	1.73259	2.37207	1.3582	1.42116	0.956218	2.06963	2.88103	1.39101	2.68897	0.574716	0.85376	0.772474	0.96469	0.863361	0.813054	0.076878	0.0674126	0.0786035	0.126729	0.268918	0.248191	-0.376045	-0.205044	0.0151002	-0.197001	1.67447	1.29843	1.29981	1.09476	1.39131	1.40641	0.396226	0.199226
C6	Med21	5.04059	4.90592	5.36579	5.22702	4.81834	4.63875	4.69557	4.25254	4.35885	4.82013	4.40059	5.69045	0.705353	0.774688	0.957947	0.898716	0.981423	1.07423	0.147786	0.113075	0.415003	0.207629	0.250137	0.163888	-0.420172	0.259435	0.190419	-0.129651	5.19575	4.77558	4.31937	4.5788	4.83346	5.02388	4.34147	4.21182
C6	Sptlc1	3.67693	3.30248	4.22711	3.53795	4.22649	3.16084	3.72886	3.34664	3.64026	4.34797	3.40059	4.61626	0.726824	0.734832	0.879139	0.879306	0.996176	1.04642	0.239703	0.148085	0.223158	0.141801	0.24609	0.354916	-0.319067	0.147994	0.568355	0.0216612	3.64721	3.32814	3.17704	3.32504	3.44421	4.01257	3.06159	3.08325
C6	Ndufc2	6.06309	6.44039	7.20073	7.14419	6.59816	6.8054	6.82734	6.58547	6.12606	6.47809	6.3249	7.5933	0.774069	1.01366	1.03735	0.829211	0.943306	0.979122	0.237892	0.302815	0.16435	0.101787	0.170225	0.315481	-0.33587	-0.401589	-0.297687	0.125352	7.06811	6.73224	7.07114	6.66955	8.38784	8.09015	6.71027	6.83562
C6	Rpl11	8.81865	8.82352	9.13885	8.81187	8.44128	8.41564	8.17427	7.968	7.79819	8.15709	7.78772	8.92524	0.69011	0.968334	0.952723	0.866394	1.03136	0.895771	0.241078	0.165689	0.324911	0.112376	0.318607	0.237491	-0.394222	0.118103	-0.425447	-0.197108	8.38503	7.99081	7.71058	7.82868	8.98806	8.56261	7.8552	7.6581
C6	Smo	5.75599	5.56953	5.64784	4.54839	5.66808	3.62021	4.38238	2.3504	4.66258	5.62256	3.89827	5.47333	0.835209	1.09163	1.17348	0.668336	0.926752	0.913932	0.0227353	0.107655	0.239062	0.0498708	0.39891	0.620728	-0.294678	0.185693	0.963888	0.236919	3.75072	3.45605	2.32521	2.51091	3.19033	4.15422	0.531735	0.768654
C6	Tnfrsf21	3.52712	3.00274	2.97536	1.75751	3.39034	1.36493	3.33603	1.53828	2.96994	2.82383	1.71469	2.89563	0.654894	0.916452	0.804491	0.899131	1.17452	1.01542	0.330447	0.18328	0.0500585	0.103706	0.121809	0.539694	-0.611592	-0.735724	0.98276	0.23962	2.39302	1.78143	2.8827	2.14698	3.24243	4.22519	0.412851	0.652471
C6	Crat	3.61861	3.49646	3.25244	2.66167	3.42253	2.09292	2.75211	1.55057	2.68373	3.34879	2.22736	3.45178	0.724508	0.939684	0.981466	0.829094	0.819733	0.771959	0.21913	0.129949	0.0630551	0.129522	0.117113	0.504099	-0.137961	-0.165282	0.260876	-0.153223	2.07066	1.9327	1.93887	1.77359	2.26853	2.52941	0.60394	0.450718
C6	Ets2	2.76621	2.97919	3.26013	2.21417	2.99783	1.76721	2.57484	1.57305	2.48214	3.39703	1.66798	3.40837	0.830611	0.995343	1.06989	0.743125	0.91679	1.05723	0.216213	0.13709	0.0711935	0.28037	0.0705414	0.534602	-0.439289	-0.547018	0.408514	-0.564967	2.12681	1.68752	2.2223	1.67528	2.62373	3.03224	1.07781	0.512844
C6	Frmpd1	2.52162	3.38864	3.25951	1.86722	3.49253	2.26498	3.79661	3.59433	3.19503	3.66567	1.5358	3.66271	0.893424	1.13156	1.17954	0.623298	0.533848	0.850511	0.111858	0.551105	0.295871	0.279963	0.108058	0.576627	-0.180975	0.257902	0.881913	1.0555	2.27497	2.094	4.54469	4.80259	3.7675	4.64941	5.39665	6.45215
C6	Dpysl4	6.74485	6.76986	7.186	5.54989	7.21047	5.58722	6.52183	4.76227	7.08576	6.06583	5.63556	7.31523	0.734522	0.872056	1.16394	0.861955	0.749776	0.859946	0.101524	0.349896	0.197914	0.267301	0.0980085	0.377067	-0.505299	-0.393849	0.474918	-0.109849	6.22456	5.71926	5.58077	5.18692	5.61264	6.08755	3.99378	3.88393
C6	Rcn1	5.30835	5.27428	5.48006	4.98304	5.33894	4.26103	4.69064	3.83539	4.69111	5.60652	4.19442	5.99708	0.854901	0.998467	1.13365	1.03354	0.770922	1.04405	0.205947	0.466076	0.148377	0.210733	0.235432	0.373533	-0.431315	-0.2719	0.386248	-1.45945	5.04318	4.61186	4.16057	3.88867	4.45246	4.8387	2.83012	1.37067
C6	Gpc1	5.34365	5.27675	5.06779	3.49167	5.26711	3.46624	4.90174	3.09111	4.27663	5.09639	3.15581	5.13213	0.824687	1.01721	1.07402	0.745025	0.961941	0.923793	0.272841	0.524202	0.335521	0.161422	0.173769	0.52081	-0.406255	-0.290989	-0.340977	-0.0331223	3.86768	3.46142	3.73845	3.44747	3.97118	3.63021	1.86416	1.83104
C6	Tcf3	5.89098	5.85221	5.97838	4.7738	5.57618	4.33944	4.53036	3.20615	5.41065	6.26589	4.70259	6.0519	0.799126	1.17593	1.15249	0.831907	0.826238	0.965351	0.277112	0.358987	0.171427	0.122567	0.209842	0.592362	-0.190388	0.268288	0.177552	0.0522067	4.38935	4.19897	3.05557	3.32386	3.75186	3.92941	2.80888	2.86109
C6	Rrbp1	3.36888	2.85557	2.67387	2.25637	3.35788	2.5754	3.59174	2.65648	2.80607	3.52946	2.62414	3.64345	0.772474	1.10808	0.5986	0.750695	0.754014	1.20929	0.218915	0.171185	0.163546	0.0169602	0.233642	0.411881	-0.0118474	-0.055985	0.183464	0.317711	2.69502	2.68317	3.14857	3.09259	3.84382	4.02729	2.64927	2.96698
C6	Cndp2	4.75609	4.92695	5.06073	4.16966	4.74363	4.41265	5.21321	4.61498	3.94494	4.9052	3.4957	5.0426	0.672979	0.966195	0.696434	0.66511	0.73702	0.9426	0.054315	0.103838	0.141137	0.140161	0.103208	0.227267	-0.414617	-0.361131	-0.295386	0.201039	4.34615	3.93153	4.57171	4.21058	5.4368	5.14141	3.81206	4.0131
C6	Exosc6	3.79171	3.53473	3.57492	2.89519	2.96636	2.88004	2.61243	2.6108	2.87987	3.6322	2.33266	3.51201	0.608336	1.07005	0.841761	0.714876	0.612827	1.08684	0.101212	0.320961	0.131895	0.162124	0.0695086	0.181326	-0.421183	0.202515	-0.0184179	0.181581	2.59849	2.17731	2.3906	2.59312	1.98512	1.9667	1.45369	1.63527
C6	Mrps10	3.58293	3.61847	3.93925	3.4039	3.77058	3.97308	3.85623	4.14192	3.51436	3.59403	3.31321	4.37482	0.759718	0.74567	0.793166	0.979787	0.808853	1.0373	0.223529	0.651339	0.432783	0.172351	0.267019	0.401553	-0.0888801	0.178057	-0.288576	0.389837	4.07188	3.983	4.26292	4.44098	4.62458	4.336	4.3049	4.69474
C6	F2r	4.57548	4.09469	4.58053	2.86905	4.66619	2.33495	3.58934	1.25254	3.93458	4.19835	2.59171	4.57561	0.683986	0.79499	1.00912	0.633372	0.710399	0.895941	0.0535483	0.423119	0.183129	0.18889	0.418349	0.443575	-0.49898	-0.591637	0.443029	-0.114793	3.21771	2.71873	2.567	1.97537	3.15139	3.59442	0.366407	0.251614
C6	Sdad1	3.8336	3.68856	3.9261	2.73067	3.27101	2.29656	2.90553	2.36065	3.45976	3.98769	2.85983	3.86607	0.823973	0.863908	0.821444	0.699369	0.751923	0.934225	0.191021	0.252019	0.292453	0.104598	0.202456	0.331864	0.0745208	0.109031	0.0687244	-0.184387	3.18481	3.25933	2.60161	2.71064	2.66396	2.73268	2.4281	2.24371
C6	Tmed9	6.01365	6.05287	6.62875	6.26649	6.34902	5.96971	6.60657	6.3166	5.78522	6.49433	5.92997	7.00657	0.799818	0.774467	0.980652	0.823907	0.803251	1.01103	0.284868	0.385713	0.302225	0.0291995	0.301865	0.323777	-0.175473	0.211344	-0.250748	-0.191186	5.98537	5.8099	5.63061	5.84195	7.02618	6.77543	6.04423	5.85304
C6	Pnpla2	2.62189	2.62477	2.93243	2.29977	3.41058	2.25617	2.98975	2.05388	2.75613	2.77476	2.34579	3.56535	0.744338	0.800734	0.851809	0.849371	0.659743	1.08529	0.301618	0.393665	0.103563	0.0777814	0.154197	0.359497	-0.158198	-0.26765	0.319812	-0.180843	2.18457	2.02637	2.32124	2.05359	2.40001	2.71983	2.15673	1.97589
C6	Slc35b2	5.22064	5.57777	5.88223	5.10419	5.74959	5.24774	5.37515	4.62886	4.78884	5.31066	4.60814	5.65912	0.658358	0.855009	0.887116	0.83232	0.723761	1.1615	0.124896	0.360559	0.258062	0.231693	0.11192	0.322111	-0.461728	0.150264	0.102392	0.166908	4.63311	4.17138	3.58335	3.73361	4.50364	4.60603	3.02626	3.19316
C6	Npm1	8.17022	7.99848	8.45696	7.6216	7.47667	6.565	7.45104	6.18513	7.35847	7.91503	6.83615	8.05546	0.91463	0.801552	1.08232	1.09408	1.16099	0.854355	0.44693	0.151436	0.271879	0.336612	0.295953	0.295953	-0.460653	0.0253673	-0.493347	-0.508488	7.62078	7.16012	6.27921	6.30458	7.85978	7.36644	5.9615	5.45301
C6	Tmco1	3.27962	3.64168	4.29798	3.78525	3.53639	3.19168	3.66991	2.77684	3.22196	3.98859	3.3153	4.36729	0.837309	0.905388	0.923436	0.964599	1.1476	0.807746	0.60976	0.322003	0.331452	0.10469	0.297368	0.371216	-0.33335	-0.190174	0.101111	-0.200043	3.50814	3.17479	2.98653	2.79636	3.59833	3.69944	2.09661	1.89656
C6	Rps26	9.13379	8.80106	8.86829	8.56631	8.65898	8.30448	8.07057	7.58674	7.74957	7.94462	7.55749	8.72653	1.0367	0.649844	1.03536	0.858977	0.841421	0.806378	0.809144	0.14712	0.184672	0.198426	0.0791257	0.317415	-0.331639	-0.0172956	-0.331447	-0.0734342	8.35231	8.02067	7.23966	7.22236	8.49039	8.15894	7.08505	7.01162
C6	Pdia6	6.26325	5.99636	6.48905	5.76709	6.02967	5.42398	6.16145	5.74652	5.54364	6.44308	5.39118	6.67969	0.877411	0.726824	0.854633	0.917466	0.968075	0.785834	0.416697	0.0422222	0.229206	0.430854	0.106804	0.378592	-0.257874	-0.042613	-0.275555	-0.486881	5.78153	5.52366	5.0357	4.99309	6.29913	6.02357	5.0728	4.58592
C6	Pitrm1	4.42251	4.31791	4.62409	3.68838	4.45705	3.29773	3.9597	2.96462	3.8903	4.6609	3.06085	4.28749	0.82257	0.631412	0.83795	0.977028	0.757015	0.695058	0.478007	0.0839936	0.376798	0.0576263	0.269986	0.212305	-0.203798	-0.0201552	0.115973	-0.327641	3.76944	3.56565	2.9581	2.93795	2.74979	2.86576	2.36258	2.03494
C6	Rpsa	9.02193	8.92755	8.83645	8.20693	8.3577	8.09636	7.74881	7.51855	7.37645	7.98963	6.93139	8.42044	0.718033	0.78192	1.08304	0.986175	0.84667	0.77743	0.54726	0.201198	0.154211	0.128831	0.19093	0.344679	-0.531902	-0.141488	-0.395283	0.057034	7.68043	7.14853	6.92747	6.78598	7.87623	7.48095	6.52155	6.57858
C6	Rpl26	3.93978	2.17788	4.92024	5.01423	3.65535	3.31255	3.83532	4.29832	3.80922	4.35103	2.82397	4.8055	0.773909	0.778188	1.05204	0.918474	0.873793	0.86182	0.501471	0.549443	0.418137	0.301414	0.383852	0.410979	-0.704092	-1.69999	-0.146002	0.297251	4.21784	3.51374	3.63027	1.93028	4.98088	4.83488	4.18941	4.48666
C6	Rpl38	9.68842	9.90315	10.0057	9.98732	9.41438	9.49937	9.08369	8.83615	8.62741	8.89767	8.62176	10.0906	0.829211	0.896403	0.937503	0.775767	0.740903	0.90047	0.476769	0.475269	0.305297	0.196238	0.462006	0.429018	-0.477227	-0.0359667	-0.368046	-0.24003	9.79036	9.31313	9.00634	8.97037	10.1914	9.82338	9.00507	8.76504
C6	Stk10	2.37012	2.00185	1.63635	0.82089	1.77597	0.641407	1.51917	0.717061	1.38694	2.28748	0.639426	1.99096	0.954802	0.958645	0.996806	0.765467	0.771889	0.872751	0.443851	0.635167	0.345782	0.33348	0.434816	0.512761	-0.175839	-0.227323	0.554986	-0.0126056	1.01446	0.838623	1.09602	0.868695	0.92027	1.47526	0.166253	0.153647
C6	Churc1	4.31319	5.02219	4.93379	4.6405	4.20853	4.2025	4.76496	4.37166	3.74776	4.0505	3.77884	4.96103	0.816444	0.94882	0.736071	0.740169	0.965015	0.755753	0.823376	0.288274	0.360534	0.0457386	0.462684	0.137823	-0.51499	-0.288809	-0.170694	1.06558	4.46781	3.95282	4.63192	4.34312	5.97731	5.80662	4.05907	5.12465
C6	Ccdc41	3.72898	3.84141	3.6992	2.8323	2.70554	1.89756	2.47783	1.29965	3.66897	4.53136	2.87447	3.99269	1.02922	0.738464	0.664105	0.742207	0.914963	0.787642	0.630381	0.238206	0.357081	0.217062	0.312428	0.380082	-0.26555	-0.316327	-0.0437181	-0.19766	3.50786	3.24231	2.83264	2.51631	2.60511	2.56139	1.46923	1.27157
C6	BC016495	1.09238	1.15309	0.846303	0.332592	0.613732	0.428404	0.334543	0.138323	0.801701	0.968678	0.563468	1.67676	1.08568	0.787357	0.762368	0.838019	0.793686	0.912288	0.466411	0.324222	0.233788	0.198083	0.319616	0.531773	-0.336842	-0.178442	0.634495	0.417657	1.2731	0.936256	1.72099	1.54255	1.23012	1.86461	0.51605	0.933708
C6	Ostf1	2.80565	2.45176	2.60435	2.03691	2.25933	1.92343	2.19564	1.89882	1.82016	2.23452	1.53224	2.99835	1.07057	0.787569	0.769425	0.837768	0.793363	0.911827	0.463233	0.341978	0.234475	0.204789	0.300769	0.526779	-0.438576	-0.36007	0.251438	-0.0458593	2.48414	2.04556	2.66129	2.30122	2.55816	2.8096	1.60387	1.55801
C6	Atp6v0e	4.68391	4.68614	5.17406	4.74838	5.4	4.47055	4.63642	3.66526	4.23013	4.52082	4.23717	5.67212	0.671596	0.714558	0.829551	0.892573	0.982587	0.780589	0.321429	0.313534	0.35271	0.266117	0.342494	0.35019	-0.482002	-0.145777	0.350819	0.0468024	4.79451	4.31251	4.07992	3.93414	4.85649	5.20731	3.67172	3.71853
C6	Mrps25	3.24632	3.31042	3.42912	2.93843	3.03366	2.74123	3.20303	2.73197	2.92639	3.36088	2.87118	4.16162	0.879804	0.892526	0.803432	0.99557	0.991463	0.713835	0.253525	0.335076	0.291315	0.166012	0.207202	0.14821	-0.383282	-0.0640898	-0.0850737	-0.148206	3.24561	2.86233	3.11149	3.0474	3.41638	3.3313	2.56747	2.41927
C6	Dnajc15	4.89514	5.11084	5.34386	5.17092	5.10169	5.08704	4.74384	4.40942	4.30532	4.58529	4.28565	5.73482	0.736478	0.787007	0.897432	0.877748	0.885435	0.847218	0.356848	0.380221	0.303795	0.147129	0.254246	0.0901089	-0.383126	-0.628131	-0.249356	-0.0588346	5.27868	4.89555	4.64488	4.01675	5.30271	5.05335	4.10282	4.04398
C6	Ptp4a2	6.27733	6.22131	6.51686	5.59264	5.82477	5.20502	5.80855	5.30015	5.21205	6.01596	4.72361	5.98815	0.680683	0.790124	0.844696	0.852247	0.93986	0.844837	0.240121	0.164073	0.354579	0.243594	0.169222	0.132538	-0.0889557	0.225442	-0.359845	0.109708	5.63672	5.54777	5.44049	5.66594	5.82529	5.46544	6.00716	6.11687
C6	BC003266	4.60942	4.92139	4.98409	4.35702	4.72418	4.40945	4.54354	4.47201	3.95097	4.67529	3.75524	5.1427	0.834119	0.759437	0.713171	0.847697	0.746108	0.898959	0.334311	0.229143	0.361015	0.350258	0.171837	0.110567	-0.303944	-0.405782	-0.101588	0.247854	4.26906	3.96512	4.34323	3.93745	4.34407	4.24248	3.62639	3.87425
C6	Cox18	3.12747	3.21314	3.43279	2.86827	2.9841	3.11158	3.50307	3.12862	2.79038	3.46345	2.75722	3.76857	0.792987	0.75665	0.863908	1.03911	0.824496	0.906715	0.174826	0.238634	0.369917	0.390299	0.226798	0.115143	-0.167174	-0.268451	-0.101079	-0.165257	2.70969	2.54252	2.52253	2.25408	3.32804	3.22696	2.66153	2.49628
C6	Emd	5.67584	5.73606	5.94474	5.13467	5.36383	4.77279	5.05171	4.36271	4.72485	5.39104	4.31783	5.46786	0.659911	0.862202	0.842491	0.883244	0.717667	0.5195	0.103447	0.447079	0.392034	0.540325	0.270947	0.164007	-0.492797	-0.00674423	0.107962	0.175777	4.80268	4.30988	3.79418	3.78743	5.10221	5.21017	3.86968	4.04546
C6	Tmem18	3.74247	4.04533	4.10629	3.15763	3.50377	2.88538	3.35531	2.63795	3.39085	4.34781	3.02479	4.31858	0.80443	0.813172	1.07486	1.19601	0.888517	0.830562	0.10858	0.416438	0.445471	0.454206	0.206645	0.180515	-0.042034	-0.266754	0.377938	-0.00494538	3.77537	3.73333	4.17773	3.91097	3.74367	4.1216	3.93113	3.92619
C6	Rps19	8.57596	8.47551	8.82757	8.58966	7.9248	8.04946	7.24467	7.22034	7.37517	7.7269	7.19426	8.42913	1.00814	1.10677	1.02184	0.704364	0.791336	0.971118	0.755019	0.357833	0.0656964	0.125525	0.0192296	0.248001	-0.45188	0.352475	-0.414567	-0.236908	7.11451	6.66263	5.91372	6.26619	7.66025	7.24569	6.53477	6.29787
C6	Dhrs1	4.32293	4.46744	4.39282	4.17133	4.43337	3.58826	4.44748	3.14622	3.69538	4.29464	3.59088	4.72046	0.984366	0.985932	0.822264	0.839853	0.783358	1.15593	0.60031	0.162124	0.350712	0.38302	0.056237	0.222326	-0.416981	-0.777305	0.255811	0.025494	3.91927	3.50229	4.32739	3.55009	4.51108	4.76689	2.17644	2.20193
C6	Efha1	4.49756	4.45335	4.78728	3.48848	3.89781	2.86793	3.14867	2.59074	3.89636	4.38477	3.34565	4.72257	0.748314	0.889097	0.914071	0.630003	0.824408	1.16804	0.363021	0.143265	0.495866	0.126567	0.21388	0.167007	-0.35307	-0.160331	0.493294	-0.0904263	3.99132	3.63825	3.49852	3.33819	3.47527	3.96856	2.99587	2.90545
C6	Ccdc23	5.41411	5.45523	5.99513	5.79503	5.22852	5.1893	5.40564	4.44912	5.14091	4.92675	4.68273	5.96196	0.631785	0.914813	0.712367	0.640913	0.577573	0.771176	0.533469	0.419528	0.125587	0.191315	0.132519	0.0599467	-0.178235	-0.185598	-0.130259	-0.271668	4.90954	4.7313	3.98857	3.80297	5.49605	5.36579	3.77675	3.50508
C6	Mif	9.00657	9.31033	8.82217	7.8555	8.73287	7.6639	9.21075	7.17542	7.45467	8.20393	6.89971	9.1215	0.656029	0.857502	0.938467	0.742253	0.873643	0.827267	0.167959	0.316165	0.0695596	0.268642	0.111107	0.163179	-1.10794	-0.972487	-0.430989	0.267185	7.97613	6.86819	7.77668	6.8042	9.35318	8.92219	6.0014	6.26858
C6	Stx4a	3.44664	3.71565	3.73743	3.12562	3.36004	2.36596	2.83029	1.92544	3.51707	4.13653	3.01812	5.00932	0.553253	0.870539	0.789264	0.762415	0.790931	0.795949	0.295664	0.356792	0.0886826	0.100926	0.265365	0.190333	-0.4026	-0.435057	0.334636	-0.270791	3.53509	3.13249	3.72373	3.28868	3.41658	3.75122	2.13531	1.86452
C6	D8Ertd738e	6.47586	6.51272	6.59648	6.33566	6.19855	6.40085	6.05379	5.91577	5.82851	6.25493	6.00412	7.06446	0.695058	0.708507	0.678932	0.853696	0.640005	0.794698	0.462146	0.184981	0.118854	0.227155	0.181883	0.307866	-0.303827	-0.0895584	-0.0950027	-0.0831331	6.36794	6.06412	6.14252	6.05296	6.60749	6.51248	5.75522	5.67208
C6	Aldh5a1	3.53731	3.62502	4.2721	3.19472	4.02331	3.26648	4.50665	3.19726	3.2825	4.13718	2.89948	3.99431	0.671292	0.809498	0.677291	0.965214	0.728315	0.928653	0.480303	0.253027	0.00280487	0.245652	0.215104	0.0890568	-0.151463	-0.350573	-0.0511738	-0.32676	3.39937	3.24791	3.38529	3.03471	4.08689	4.03571	2.15222	1.82546
C6	Cnih	5.73151	5.84017	6.10933	5.73153	5.62912	5.78802	5.5853	5.62145	4.93087	5.51235	4.86162	6.02029	0.718094	0.892092	0.827928	0.920517	0.852066	0.926752	0.350422	0.0798625	0.0616589	0.147922	0.219413	0.123272	-0.265096	0.0352166	-0.291908	-0.145249	5.54262	5.27753	5.23635	5.27157	6.08977	5.79786	5.45879	5.31354
C6	Cat	5.26988	5.14594	5.37673	4.76668	5.20971	4.21923	4.70094	3.71927	4.20286	4.88315	3.88133	5.42265	0.951177	0.909789	0.845638	0.736071	0.680956	0.870408	0.508924	0.383566	0.0551925	0.144205	0.40813	0.156719	-0.541073	-0.456923	0.0447826	-0.238671	4.23484	3.69377	3.85952	3.4026	4.21004	4.25482	2.65667	2.418
C6	Ndufc1	6.28651	6.69402	7.10544	7.01056	6.36838	7.05136	6.71506	6.92503	5.71092	6.11739	6.01419	7.19995	0.991099	0.987438	0.720562	0.765169	0.755173	0.840826	0.438059	0.133186	0.0689083	0.280107	0.127031	0.159799	-0.307584	-0.187595	-0.259567	-0.211787	7.07983	6.77224	7.20514	7.01754	7.87728	7.61772	6.95904	6.74725
C6	Pcdh18	2.36179	2.34783	2.44038	1.43707	1.87461	0.922453	1.98219	0.648234	1.93901	2.55987	0.439171	2.20296	1.30134	0.763784	1.16703	0.565526	1.07261	0.960733	0.117113	0.337098	0.600107	0.256739	0.213774	0.202006	-0.5221	-0.427552	0.0247065	0.0629161	2.04713	1.52503	1.95236	1.52481	2.51104	2.53575	0.0374855	0.100402
C6	D16Ertd472e	2.56068	2.27617	2.63652	1.37922	2.25567	1.27985	3.47324	2.06914	2.30662	2.77132	1.26169	2.71827	1.11924	0.838545	1.0698	0.643179	1.42913	0.891574	0.318862	0.601421	0.363907	0.233377	0.172627	0.405315	0.0901079	-0.203617	-0.467734	0.993012	1.66416	1.75427	3.17743	2.97381	3.68357	3.21584	2.90576	3.89877
C6	Gpr19	3.15668	3.43142	3.67214	2.70217	3.45006	2.64731	3.60466	2.72317	3.45864	3.53448	2.87957	3.94311	1.11992	0.694077	1.00664	0.775035	1.0311	0.827733	0.126026	0.430013	0.294811	0.330256	0.146317	0.397278	-0.551726	-0.171028	-0.254794	-0.585066	2.98968	2.43795	2.70366	2.53263	4.06331	3.80852	2.16005	1.57498
C6	Klhl5	2.86913	3.27641	3.36723	2.86287	4.27214	2.28787	5.27443	2.63012	3.04036	2.88444	2.50873	3.5629	1.03082	0.629802	0.916327	0.592046	1.14624	0.658507	0.303091	0.323839	0.305259	0.288461	0.229584	0.478692	-0.797268	-0.66607	-0.317506	-0.798059	3.57988	2.78261	3.38418	2.71811	4.44261	4.12511	1.35021	0.55215
C6	Pebp1	7.84169	8.20524	8.34064	7.70244	8.0206	7.90738	8.00177	7.77685	7.12581	7.49087	7.04072	8.11153	1.0008	0.711408	1.13175	0.867577	0.796101	0.613052	0.103745	0.0178656	0.649535	0.126759	0.170259	0.212391	-0.502508	-0.111442	-0.29018	-0.00662549	7.73773	7.23522	7.48084	7.3694	8.39019	8.10001	7.40582	7.3992
C6	Rpia	3.36446	3.34898	3.65675	2.63079	3.26615	2.233	2.33709	1.98465	3.11593	3.84582	2.76628	4.20816	0.987438	0.77743	0.811686	0.830113	0.885341	0.767577	0.144843	0.253634	0.405187	0.266868	0.260939	0.457067	-0.286225	-0.382477	0.229827	-0.162599	3.03474	2.74851	2.66471	2.28224	2.03871	2.26853	2.0485	1.8859
C6	Snrpe	7.06581	7.24363	7.83649	7.19103	6.68637	6.21081	6.01394	5.61199	6.54569	7.01308	6.3128	7.44756	0.9946	0.748801	0.877834	0.856337	0.855726	0.97544	0.279217	0.0951784	0.520991	0.146058	0.312466	0.415359	-0.242813	0.16135	-0.222247	-0.392491	6.88188	6.63907	5.43017	5.59152	7.08242	6.86017	5.87422	5.48173
C6	Gmds	2.98506	2.78019	2.87782	1.87298	2.25911	1.62542	2.86275	1.37608	2.11688	2.80213	1.30529	3.00096	1.0537	0.698276	0.906067	0.655982	1.12005	0.871687	0.387898	0.269173	0.535548	0.244486	0.49805	0.342634	-0.487321	-0.199316	-0.346961	-0.166583	2.39797	1.91065	1.95793	1.75861	3.19744	2.85048	1.0815	0.91492
C6	Exosc9	3.96522	4.09801	4.48045	4.06236	4.00335	3.70371	3.99529	3.23138	4.02423	4.42527	3.85577	4.88493	1.17991	0.732441	0.911293	0.799629	0.983954	0.725261	0.0918037	0.163807	0.620211	0.280512	0.230261	0.0885894	0.154847	0.366005	-0.270675	-0.198023	4.56752	4.72237	3.69743	4.06343	4.83642	4.56575	3.73716	3.53913
C6	Rcn2	5.98374	5.73689	6.76546	5.57109	6.27374	4.68636	5.98122	4.08438	5.76705	6.06704	5.16922	6.59447	1.13365	0.761615	0.764593	0.74254	1.08257	0.650383	0.253149	0.135059	0.411787	0.265446	0.385811	0.222931	-0.556222	-0.513603	1.08726	-0.0140387	5.54817	4.99195	5.19462	4.68102	6.04153	7.12879	3.51365	3.49962
C6	Sec11a	5.56088	5.46936	5.97327	5.62	5.50023	5.25192	5.13182	4.85851	5.1122	5.78214	5.14777	6.31803	0.954882	0.96048	0.926988	1.18437	1.15535	1.03147	0.346677	0.362457	0.694009	0.31325	0.541907	0.214967	-0.487322	0.12666	-0.0566334	-0.0990715	5.46601	4.97869	4.54665	4.67331	5.22296	5.16632	4.43285	4.33377
C6	Snrpb2	5.20984	5.32256	6.14731	5.65854	5.43458	4.57552	4.9348	4.13321	5.12242	5.42937	4.9751	6.12908	0.875574	0.94555	0.903319	1.01721	1.03747	0.891819	0.346821	0.487382	0.596353	0.375237	0.384759	0.382925	-0.441217	0.175952	-0.195697	-0.320711	5.76801	5.32679	4.19767	4.37362	5.2238	5.0281	4.24057	3.91985
C6	Rps5	9.99913	10.0072	10.0442	9.65386	9.53639	9.36397	8.77823	8.67966	8.61919	8.95173	8.35774	9.57176	1.17584	0.905247	1.23187	1.20985	0.942777	0.987933	0.0529981	0.44243	0.861777	0.195482	0.206318	0.356962	-0.338047	0.259433	-0.334014	-0.0633597	8.68304	8.345	7.72814	7.98757	9.10454	8.77052	8.10036	8.037
C6	Tceal8	4.66822	4.46825	5.15222	4.71116	4.38593	4.02668	4.4692	3.69069	4.23791	4.46836	4.06152	5.19044	1.02688	0.570072	1.16804	1.10602	1.07057	0.811879	0.0774454	0.472256	0.656331	0.36251	0.319031	0.432207	-0.24857	-0.151572	0.139272	-0.036538	4.80287	4.5543	4.43397	4.2824	5.42953	5.5688	4.26886	4.23232
C6	Alg3	3.87539	3.58973	3.84929	2.99445	3.92817	3.25298	4.05391	3.12469	3.35352	3.86078	2.97683	4.41737	1.40527	0.665867	1.35896	1.01098	1.0666	0.853031	0.318141	0.341754	0.229984	0.13461	0.181418	0.521728	-0.0530664	-0.181262	-0.0773632	-0.366079	2.85996	2.8069	2.4481	2.26684	3.36797	3.29061	1.81977	1.45369
C6	Gpm6b	5.54353	6.65395	8.08835	7.51445	8.15414	7.67621	7.21735	7.71121	7.29558	7.8292	7.35971	8.6897	1.28582	0.580599	1.36289	0.862202	1.10273	0.71827	0.205254	0.304462	0.269699	0.146317	0.467222	0.402	-0.196523	0.238336	0.555008	-0.377485	7.44387	7.24735	6.85554	7.09388	6.84114	7.39615	7.56453	7.18705
C6	Fbxo16	2.87603	2.94534	2.99447	2.14785	2.73656	2.51974	2.54324	1.86476	2.52282	2.04203	1.98001	3.01537	1.31557	1.07443	1.3172	1.01808	1.16302	1.11248	0.388289	0.545069	0.483102	0.228779	0.450808	0.500819	0.0111449	0.403826	-0.331756	0.194712	2.7766	2.78775	1.97811	2.38193	2.63593	2.30417	2.36121	2.55592
C6	Zmpste24	3.69761	3.89511	4.49937	3.9713	4.50759	3.47028	3.8832	3.47677	3.62739	4.39164	3.54909	4.59584	1.54092	0.747856	0.932751	1.06929	0.824893	0.831965	0.498161	0.5124	0.42847	0.25599	0.33646	0.129432	-0.292697	-0.037366	0.728163	-0.363616	3.68614	3.39345	3.17269	3.13532	3.16895	3.89711	3.18581	2.82219
C6	Hsd17b12	5.68405	5.95806	6.51013	5.80003	5.86398	5.0132	5.57905	4.68373	5.67302	6.17317	4.96369	6.48638	1.35921	0.951991	1.05339	1.02313	1.06385	0.779482	0.280714	0.392962	0.280828	0.284302	0.554371	0.360904	-0.567442	-0.613578	-0.0714951	0.299615	6.10531	5.53787	5.81824	5.20466	6.3904	6.31891	4.91798	5.2176
C6	Rpl37a	8.23474	8.33127	8.35379	8.3006	7.96356	8.29641	7.4836	7.54701	6.96909	7.26017	7.10159	8.15224	1.20185	0.715652	1.128	1.23628	1.05832	0.958148	0.323364	0.407719	0.415332	0.328837	0.340755	0.276249	-0.341215	0.261331	-0.453165	-0.0122994	7.44005	7.09883	6.67217	6.9335	8.10773	7.65456	7.05523	7.04293
C6	B3gnt5	3.71784	3.24727	3.0873	1.43627	2.34511	0.60212	2.17416	0.623331	2.51812	2.82852	0.858606	2.32795	1.13096	0.757215	0.750397	0.66157	1.08928	0.683986	0.320483	0.238245	0.276815	1.03753	0.601488	0.467243	-0.757098	-0.046165	-0.0689217	0.108318	2.57447	1.81737	0.698114	0.651949	1.29906	1.23014	0.477045	0.585364
C6	Pdk1	4.39689	4.39181	4.07439	2.60729	3.82289	2.04381	4.17729	1.88145	3.00368	3.94464	2.35455	4.13489	1.14815	0.888739	0.902731	0.739257	0.835001	0.76386	0.154323	0.443532	0.234455	0.872478	0.652335	0.581243	-1.16273	-1.01186	-0.702283	-0.986756	4.06362	2.90089	3.47047	2.45861	3.94298	3.2407	2.19093	1.20418
C6	Fam122b	2.22286	2.56989	2.54222	1.8832	2.1212	1.39043	1.42872	1.19868	1.93641	2.90302	1.47678	2.54333	1.0143	0.842658	0.871358	0.650241	0.629673	0.597877	0.170659	0.322111	0.599162	0.902237	0.362825	0.351549	-0.252339	-0.250655	0.198689	0.0375299	1.82029	1.56795	1.3404	1.08974	0.810049	1.00874	0.660237	0.697767
C6	Immp2l	1.29512	1.13307	1.28719	1.23096	1.40561	0.758522	1.3945	0.58307	0.430009	1.09224	0.321843	2.22491	1.12778	0.801712	0.780589	0.563928	0.834277	0.684294	0.523651	0.414126	0.612973	0.727683	0.267552	0.265892	-0.303225	-0.324811	0.306087	0.271639	1.4571	1.15387	1.74072	1.4159	2.50404	2.81012	0.855116	1.12675
C6	Elk3	1.97839	1.98332	2.06134	1.69848	2.32986	1.33024	1.84394	0.807697	2.01437	1.9537	1.34413	2.51261	1.25787	1.11367	1.06282	0.998229	0.673152	0.999886	0.356487	0.531773	0.205018	0.538045	0.68257	0.700478	-0.297415	-0.216162	0.731965	-0.123972	1.53217	1.23475	1.77359	1.55743	2.26535	2.99732	0.539934	0.415962
C6	Rgma	2.81436	3.03715	2.69583	1.25687	2.93616	1.48751	2.21099	0.880686	2.12543	3.08959	1.17784	3.1893	0.916527	0.782635	1.01248	0.792987	0.70648	0.863527	0.435101	0.790127	0.339849	0.534503	0.91813	0.830655	-0.294469	-0.765278	0.906625	0.160321	1.75808	1.46361	2.15688	1.3916	1.58337	2.48999	0.16747	0.327791
C6	Dok1	1.99753	1.8149	1.74257	1.86109	1.59073	1.65321	1.32517	0.958945	1.33368	2.07392	1.34682	2.43801	0.583727	0.824496	1.3489	0.59756	0.315968	0.694784	0.264073	0.924513	0.765435	0.502657	0.497121	0.854335	-0.0617374	-0.0501679	0.178288	0.510801	1.21552	1.15379	0.556595	0.506427	0.917758	1.09605	0.534649	1.04545
C6	Mobkl2b	1.26829	1.21124	1.35936	0.585729	1.42914	0.474513	1.39041	0.332486	1.05763	1.75591	0.291505	1.78136	1.05061	0.857298	1.02304	0.6646	0.777308	0.691496	0.162472	0.686199	0.573138	0.39997	0.369346	0.663922	-0.19836	-0.147663	1.24118	0.0885059	0.638021	0.439661	1.02812	0.880461	0.730783	1.97196	0.11031	0.198816
C6	Igfbp2	7.13726	6.58339	6.17596	6.16896	6.292	4.86507	4.87554	3.58318	5.24699	5.66526	4.69962	6.5287	0.811092	1.0605	1.2327	0.860673	0.573698	0.802173	0.170554	0.513841	0.375673	0.595993	0.37844	0.671367	-1.73074	-1.45782	2.05994	0.901858	5.61934	3.8886	4.47786	3.02004	3.20966	5.26961	1.39046	2.29232
C6	Lrig3	1.67385	1.19516	1.47411	0.605683	1.11589	0.33561	0.640354	0.166088	1.12534	1.88524	0.472782	1.53636	0.870408	0.977295	1.21274	0.732745	0.715715	0.788209	0.21956	0.62464	0.556175	0.588981	0.504925	0.695587	-0.10741	0.0752531	0.561759	0.057705	0.737578	0.630168	0.484865	0.560118	0.551648	1.11341	0.154766	0.212471
C6	Lsm5	4.93558	5.12513	6.10187	5.65493	4.51025	4.25279	4.13761	4.13703	4.51866	5.50906	4.38227	5.77469	1.05155	0.92975	0.687069	1.05645	0.910456	0.946045	0.545494	0.338508	0.297946	0.541907	0.39837	0.265131	-0.0427825	0.0301219	-0.292005	-0.253429	4.96831	4.92553	4.51712	4.54724	5.75676	5.46476	5.13513	4.8817
C6	Gng12	2.94936	2.78329	2.96651	2.97646	2.63275	1.8886	2.14379	1.63413	1.89852	2.85361	1.74459	2.83639	1.32899	1.00224	0.682529	0.885824	0.818328	1.06065	0.34886	0.414298	0.31769	0.504099	0.542452	0.425538	-0.499653	-0.580321	0.960205	-0.119254	2.56752	2.06787	2.56014	1.97982	2.35206	3.31227	1.34923	1.22998
C6	Mfsd1	3.9115	3.869	4.52801	3.91739	4.42321	3.29892	3.59267	3.13426	3.77299	4.58239	3.63412	4.89191	1.06096	0.998229	0.853244	0.916452	0.985383	0.994692	0.4246	0.504063	0.314439	0.39891	0.360705	0.605659	-0.279086	0.125053	0.288392	-0.511544	3.74747	3.46839	2.60509	2.73014	3.47208	3.76048	2.87151	2.35997
C6	Opn3	2.69235	2.4909	2.47947	1.29727	1.88511	0.434606	0.808684	0.228793	1.48405	2.36977	0.764304	1.84271	1.12981	1.03817	0.946233	0.797625	1.01601	0.888739	0.199648	0.323504	0.426531	0.315949	0.481373	0.474488	-0.230599	-0.541654	0.039017	0.119995	1.29018	1.05958	0.995901	0.454246	0.623515	0.662532	0.119197	0.239191
C6	Stxbp6	3.03809	2.55607	2.79859	1.65575	1.25263	0.458224	0.733297	0.205693	2.16816	2.57855	0.460781	1.68212	1.13313	0.871915	0.89902	0.623622	0.797517	0.883076	0.16622	0.317822	0.579309	0.257974	0.547375	0.612678	-0.891145	-0.854414	0.689314	-0.109401	2.10473	1.21358	2.78797	1.93355	0.577604	1.26692	0.259756	0.150354
C6	Emb	3.94897	3.57748	4.04418	2.63172	3.05411	1.66922	2.12246	0.601591	2.88813	3.70065	1.75934	3.84736	0.940089	1.15889	0.792987	0.709662	0.856088	0.922346	0.0788182	0.280548	0.319426	0.305086	0.280649	0.479293	-0.386909	-0.875825	0.503495	0.0160179	3.27586	2.88895	3.64687	2.77104	2.37187	2.87537	0.414823	0.430841
C6	Rfk	4.68004	4.8517	5.48491	4.99806	5.15918	4.61791	4.41392	4.04141	4.19721	4.80809	3.94448	5.29546	0.972039	1.11783	0.725573	0.718942	0.817845	0.992229	0.297497	0.480778	0.399721	0.548445	0.399826	0.408623	-0.297986	-0.166113	-0.139825	-0.1668	4.2572	3.95921	3.89286	3.72674	4.23426	4.09444	3.60949	3.4427
C6	Hmgn3	5.4009	5.80201	6.27306	5.92638	5.7809	5.05016	6.81201	4.8983	5.84893	6.09599	6.01776	7.02301	0.936897	0.851638	0.809498	0.923717	1.17149	1.02561	0.233895	0.143178	0.163179	0.445152	0.376165	0.365975	-0.00598574	-0.214479	-0.325682	-1.08658	6.48784	6.48185	6.3935	6.17902	8.13257	7.80688	5.01448	3.9279
C6	Ptpra	5.06488	5.28974	5.7303	5.00629	5.55036	4.76949	5.5722	4.77796	4.97467	5.8832	4.82356	5.95095	1.09289	0.900076	1.02922	0.820278	1.10656	1.04115	0.23736	0.152232	0.135809	0.352512	0.487298	0.307401	-0.250815	0.0381342	0.319193	-0.119955	5.2005	4.94969	4.82877	4.86691	5.42382	5.74302	4.3224	4.20245
C6	Coq10b	2.76989	2.8535	3.41156	2.69111	3.13015	2.56534	3.55298	2.78571	2.73603	2.56339	2.36451	3.52793	0.925655	0.850206	0.756498	0.835624	0.934151	1.03862	0.316859	0.377318	0.234761	0.18926	0.482555	0.28808	-0.598718	-0.313047	0.0263065	0.0216965	3.42882	2.8301	4.01345	3.70041	4.56477	4.59108	3.43704	3.45873
C6	Ube2e2	4.88187	4.86409	4.97476	4.35334	4.46811	3.74916	4.81495	3.25521	4.10464	4.50437	3.75492	4.93848	1.00554	1.02597	0.877166	0.998604	1.0183	1.23768	0.311874	0.278756	0.170683	0.199958	0.35166	0.324839	-0.537549	-0.635069	-0.0482598	-0.273828	4.70173	4.16418	4.48046	3.84539	5.10014	5.05188	2.5261	2.25227
C6	Phlda1	3.53706	3.04554	3.12543	1.69886	2.50349	1.51722	2.1646	1.0094	3.38577	1.34803	1.38674	3.35839	1.13624	1.11677	1.19953	0.755297	0.992718	1.19601	0.177126	0.251333	0.358933	0.497859	0.428315	0.415179	-0.64298	-0.917832	0.156372	-0.251282	2.53229	1.88931	2.61636	1.69853	2.12665	2.28302	1.01467	0.763388
C6	Gpr125	4.7531	4.23923	4.66176	3.34296	4.42702	3.41176	3.91629	3.47361	4.08624	4.74585	3.57611	4.58484	1.11367	0.980871	0.950723	0.887116	0.643179	1.12778	0.279864	0.147543	0.0954352	0.349753	0.432386	0.525638	-0.0630363	0.50409	0.138126	-0.211222	3.79468	3.73164	2.62608	3.13017	3.38958	3.52771	3.22211	3.01089
C6	Hrsp12	3.2715	3.18702	3.55503	3.72949	3.37616	3.2421	3.38148	3.05555	2.97184	3.69904	3.35411	4.59063	1.1531	1.05514	1.0605	0.865553	0.920517	0.894477	0.383903	0.188502	0.202529	0.306705	0.473879	0.409314	0.240073	-0.0668794	0.254883	0.0518885	3.60269	3.84277	4.03172	3.96484	4.40671	4.66159	3.25682	3.30871
C6	Pop1	2.61531	2.33146	2.50227	1.52416	2.2141	0.939673	1.46186	1.0661	2.03443	2.55264	1.49096	2.58855	1.14737	1.05601	1.05978	0.860183	0.921151	0.901976	0.352902	0.1805	0.201237	0.294427	0.479453	0.418004	-0.135912	-0.554145	-0.0746784	-0.0992586	2.27599	2.14008	1.6279	1.07375	1.04156	0.96688	0.542701	0.443442
C6	Fzd6	0.966714	1.83492	2.00557	1.33395	2.68078	1.56627	2.10638	1.54756	1.57815	2.30933	1.44626	2.47252	0.821444	0.892573	0.670132	0.794773	0.652054	1.01472	0.481458	0.592056	0.367857	0.586965	0.535002	0.657406	-0.450492	-0.445121	1.19795	0.171486	1.75717	1.30668	1.90602	1.4609	1.70408	2.90203	1.44112	1.6126
C6	Tmem178	3.15982	2.99982	3.02998	2.29119	3.14173	2.26605	2.44235	2.33659	2.87876	2.24816	2.56459	3.8987	0.731062	1.04035	0.687122	0.71474	0.819576	1.15924	0.416438	0.658655	0.311915	0.529882	0.558712	0.571094	-0.83393	-0.776994	0.00907498	-0.0272187	3.5234	2.68947	3.42845	2.65145	1.89999	1.90906	1.67258	1.64537
C6	Reep5	5.21875	5.08644	3.96831	3.17667	3.39648	2.55133	4.40411	2.96247	3.11314	3.36147	1.99535	3.54294	0.741558	0.999125	0.644704	0.601987	0.675561	1.27667	0.395103	0.593776	0.251831	0.361711	0.316084	0.395318	-1.32007	-1.04464	0.050435	0.0473704	5.12701	3.80694	5.8923	4.84766	5.29058	5.34102	3.05461	3.10198
C6	Sucla2	4.38696	4.41824	4.91326	4.31596	4.1805	4.04092	4.54279	4.30779	4.23606	4.55452	3.93347	4.99922	0.69572	0.936236	0.674668	0.746829	0.828802	1.17498	0.328306	0.592165	0.124037	0.137239	0.354636	0.619387	-0.210104	-0.187439	-0.213329	0.0196091	5.00083	4.79073	5.4009	5.21346	5.53324	5.31991	4.99864	5.01825
C6	Mettl1	3.91775	3.79218	3.69784	2.59126	3.23427	2.317	2.82533	1.96172	3.00219	3.87715	2.34255	3.86838	0.856941	1.35004	1.11536	0.86614	0.900923	1.06207	0.678679	0.624471	0.296034	0.397261	0.340631	0.61186	0.296393	0.428802	0.244623	-0.19168	2.31301	2.6094	2.22453	2.65333	2.86313	3.10775	2.12864	1.93696
C6	Ttc9	4.28088	4.45734	4.43367	2.64509	4.19447	2.09989	4.58291	2.10069	3.65363	4.39882	2.3378	4.32022	1.08556	1.15825	1.04395	0.587276	1.15093	0.856003	0.760959	0.503191	0.143946	0.373988	0.346759	0.668105	-0.741857	-0.695808	-0.266035	-0.079578	3.84283	3.10097	4.09992	3.40411	3.99465	3.72862	1.53345	1.45388
C6	Exosc3	4.83817	5.06095	5.61594	4.84958	4.38346	4.26663	3.79411	3.91769	4.62916	5.35456	4.36083	5.57445	1.15192	0.882904	0.678424	0.974549	1.14028	1.33841	0.511421	0.672809	0.509126	0.0754323	0.432171	0.561073	-0.107566	0.323048	-0.187431	-0.097962	4.49723	4.38966	3.59158	3.91463	4.49	4.30257	4.45317	4.35521
C6	Lrrn1	3.81499	4.1305	3.96967	2.26082	3.7679	1.59379	3.21281	1.06088	3.50942	3.89919	2.17781	4.09729	1.13151	0.940314	1.15957	0.622856	1.3478	1.04962	0.765435	0.315795	0.74754	0.276181	0.841726	0.438618	-0.924518	-0.447732	0.122354	-0.21994	3.28722	2.3627	3.17077	2.72303	2.8092	2.93156	0.41919	0.199251
C6	B4galt6	3.26202	3.05198	2.94032	1.54591	2.57488	0.729386	2.53693	0.828138	2.5515	3.04399	0.856788	2.90148	0.801787	1.11808	0.831439	0.600166	1.10557	0.798452	0.0976183	0.770223	0.157004	0.984645	1.25571	1.16043	-0.816107	-0.839724	1.13776	0.101313	2.69295	1.87684	3.46227	2.62255	1.95483	3.09259	0.323821	0.425134
C6	Boc	1.79285	1.23055	0.840761	0.278911	0.904651	0.22446	0.698608	0.274829	0.74099	1.47338	0.115869	1.42984	0.641385	0.783474	0.79632	0.728075	0.721142	0.658581	0.260947	1.08399	0.487874	0.756071	1.17804	1.12668	-0.130805	-0.409245	1.70536	0.111793	0.455949	0.325145	0.900197	0.490952	0.402616	2.10798	0.0511478	0.162941
C6	Adamts19	0.871075	1.37075	0.979019	0.381683	0.729351	0.26208	0.222913	0.0167616	1.13601	1.90988	0.337877	2.02797	0.628212	1.26057	0.950206	0.701812	0.699272	1.09194	0.449457	0.804942	0.424223	0.188402	1.09352	0.8778	-0.286545	-0.984805	0.830357	0.0202696	1.01185	0.725308	1.26445	0.279647	0.708111	1.53847	0	0.0202696
C6	Ntn4	2.78558	2.68979	3.21721	1.64755	3.0576	1.36935	2.32553	0.625925	2.73651	2.86754	1.35864	3.16973	0.711743	1.11434	0.89988	0.626469	0.664874	1.03185	0.15025	0.734695	0.100941	0.118345	1.4583	0.892915	-0.22006	-0.207283	2.09277	0.176216	2.16966	1.9496	1.95783	1.75055	1.51963	3.6124	0.186618	0.362835
C6	Ccdc102a	1.65629	1.48259	0.977579	0.572701	0.865475	0.420589	0.701553	0.29087	0.553101	1.52903	0.0529246	1.1432	0.197461	0.758103	0.898716	0.478261	0.359004	0.864805	0.767442	0.671951	0.461029	0.40105	1.03168	0.949192	-0.176699	-0.408959	0.447626	0.0391579	0.413751	0.237052	0.780748	0.371789	0.905545	1.35317	0.0586131	0.097771
C6	Hs6st2	2.75032	2.73036	3.01946	1.16898	1.46386	0.52175	0.68474	0.348842	2.19917	3.04111	0.574052	1.8221	0.323081	1.01513	0.653897	0.619613	0.837226	1.07246	0.833429	0.82502	0.265488	0.160381	1.10741	1.09793	-0.609507	-0.648458	0.574017	-0.0521921	1.90418	1.29468	2.22641	1.57795	0.950357	1.52437	0.143717	0.0915252
C6	Gja1	3.2078	1.08197	1.09324	2.37618	2.34103	2.04426	2.4996	2.32924	0.645085	1.33516	0.545893	2.27661	1.29933	0.644348	0.901233	0.369474	0.313743	0.682061	1.04516	0.747455	1.02901	0.786924	1.56643	0.655925	0.55058	-1.49684	0.198481	-0.285779	1.46504	2.01562	3.75758	2.26074	0.700291	0.898773	1.32256	1.03678
C6	Pde10a	3.47301	3.49618	3.42449	1.86334	2.50244	0.984163	1.44171	0.384515	2.95446	3.938	1.04678	2.95239	0.830228	1.05297	0.831371	0.654381	0.573369	0.74702	0.855292	0.951995	0.770223	0.73522	1.08093	0.965244	-0.70573	-0.538343	0.818719	1.30799	2.24455	1.53882	2.1408	1.60245	0.83775	1.65647	0.624922	1.93292
C6	Sox6	0.701943	1.47549	0.582437	0.840417	2.82227	1.06441	2.75923	1.12349	0.618846	0.862183	0.983324	2.0435	0.822174	0.73899	0.716467	0.576637	0.726621	0.609687	0.849436	0.866085	0.869576	1.22502	1.33762	0.890018	-0.392565	0.0153297	0.091431	-0.133203	1.9072	1.51464	1.80317	1.81849	3.98417	4.0756	0.66823	0.535027
C6	Kcnh7	0.908189	0.733305	0.564933	0.140828	0.959639	0.240436	0.475547	0.0412628	0.702314	0.466307	0.14952	1.63136	1.01726	0.576563	0.630989	0.575955	1.03114	0.470583	0.351184	0.484985	0.962706	0.790405	1.09032	0.532148	-0.772601	-0.50708	0.381897	-0.051422	1.8918	1.1192	1.38337	0.87629	0.224207	0.606104	0.117461	0.0660394
C6	Snai2	0.824559	0.924633	1.02293	0.377962	0.507262	0.263409	0.294346	0.00425856	0.643694	1.55065	0.0403897	1.33384	0.952061	0.391158	1.00814	0.631567	0.718176	0.436713	0.233492	0.593345	1.12292	0.555364	1.03541	0.647215	-0.329292	-0.00309249	0.0670848	-0.080393	0.610246	0.280954	0.310801	0.307708	0.432086	0.499171	0.0880105	0.00761745
C6	Chrna4	5.06655	4.40509	3.40533	1.56745	3.86899	1.55179	4.14995	1.6523	3.81911	2.51269	2.01481	3.17982	0.0869237	0.606042	0.669224	0.361439	0.522468	0.432788	0.801674	0.807708	0.27924	0.294201	0.0961444	1.3343	-0.82722	-0.791527	-0.529583	-0.287679	3.199	2.37178	2.86178	2.07026	3.97312	3.44354	0.512987	0.225308
C6	Agpat2	1.92884	2.15072	1.72432	1.9889	2.06198	1.14685	1.74435	0.578371	1.24816	2.22131	0.900092	2.01164	0.0963081	0.631785	0.415667	0.307219	0.384174	0.677046	0.965461	0.8541	0.394327	0.273481	0.243847	0.844808	-0.372961	-0.222745	0.548736	0.115614	1.58663	1.21366	0.612025	0.38928	1.3397	1.88844	0.185629	0.301243
C6	Cacna2d2	2.08239	3.38441	3.11196	2.33545	3.69426	1.91482	3.36361	1.63897	3.62338	3.36789	2.47574	4.24114	0.273364	0.603919	0.577746	0.362727	0.396188	0.693177	0.558152	0.838485	0.254865	0.33646	0.487329	0.773085	2.78348	-1.05105	0.940446	0.025275	0	2.78348	4.23959	3.18854	1.69854	2.63898	0.791742	0.817017
C6	Rps6ka4	1.79959	2.23658	1.92158	1.35954	1.72261	0.955394	1.61111	0.938237	1.92337	2.08922	0.623773	1.71376	0.29195	0.670997	0.495104	0.517015	0.328542	0.539579	0.761454	1.05224	0.490539	0.38502	0.405709	0.98507	-0.848232	-1.36295	0.777464	-0.253734	2.10044	1.2522	3.30776	1.9448	1.55984	2.3373	0.498411	0.244678
C6	Ppp1r16b	0.936959	1.467	1.25848	0.474901	1.22929	0.534561	0.962278	0.396589	1.18432	1.51254	0.230192	1.50272	0.236743	0.70031	0.616629	0.462624	0.571952	0.676137	0.721097	0.918462	0.0898493	0.701375	0.508336	1.04409	-0.645576	-0.496566	0.434922	-0.0586414	1.35207	0.706493	2.0007	1.50414	0.337986	0.772908	0.147537	0.0888959
C6	Cav1	0.332207	0.869327	0.580721	0.814359	1.81879	1.32516	3.27992	1.44829	0.250216	0.593209	0.439085	1.45684	0.70274	0.810347	0.64695	0.319629	0.570672	0.436324	0.446132	0.872817	0.347529	0.551478	0.696626	0.791965	0.0266885	-0.948384	1.61436	0.222512	1.19376	1.22045	4.72544	3.77705	3.96614	5.5805	1.11275	1.33527
C6	Lhfpl2	1.29551	2.00017	2.12552	1.57353	1.97986	1.29778	2.62889	1.7562	1.80383	2.25093	0.649179	1.96567	0.648447	0.546779	0.614544	0.43362	0.53099	0.597189	0.531515	0.876588	0.23041	0.749855	0.538654	0.901742	-1.02955	-0.833155	1.76571	-0.152015	2.57997	1.55042	3.2723	2.43915	1.72789	3.4936	0.71005	0.558035
C6	Abat	5.31199	5.28923	5.53367	3.62804	5.18702	3.05499	4.81761	2.53478	4.99341	4.62169	2.69967	4.93637	0.553472	0.539837	0.631592	0.239418	0.670997	0.274068	0.136994	0.708793	0.00996728	0.592362	0.244871	0.950575	-0.82766	-0.725889	0.940648	0.0313856	4.59956	3.7719	5.08889	4.363	3.94766	4.8883	1.20635	1.23774
C6	Ap1s1	6.04117	5.91682	5.9243	4.55639	5.31639	3.73946	5.57481	3.09147	4.95822	5.02516	3.56702	5.51294	0.693504	0.50377	0.725316	0.289943	0.712283	0.178925	0.307072	0.642531	0.359993	0.684957	0.196157	1.17996	-1.10033	-0.854564	-0.418396	-0.470671	5.20239	4.10206	4.9786	4.12404	5.67551	5.25711	1.49802	1.02735
C6	Kctd17	4.74306	4.85927	4.69709	2.93738	4.17006	2.79095	4.80878	2.25245	4.35113	4.54124	2.38074	4.59897	0.330434	0.445515	0.693177	0.273941	0.409557	0.248306	0.338707	0.76915	0.190912	0.844303	0.298993	0.830321	-0.683542	-0.596137	-0.272624	-0.033222	4.05739	3.37385	4.63678	4.04064	4.71679	4.44416	2.16808	2.13486
C6	Ece2	2.8986	2.95251	2.85953	1.59478	3.15	1.29482	2.52522	0.888053	2.17265	2.95609	1.21904	3.44552	0.438605	0.482807	0.63527	0.502811	0.51405	0.504098	0.302625	0.843059	0.198834	0.477057	0.291122	0.872817	-0.19218	-0.586481	0.064352	-0.0913003	2.00784	1.81566	3.14108	2.5546	2.58179	2.64614	0.17442	0.0831202
C6	Stat5b	3.04076	3.11315	3.0895	1.66426	2.73016	1.27442	4.39817	1.7552	2.36313	2.93507	1.34413	2.57463	0.411101	0.618063	0.510164	0.342786	0.545744	0.635498	0.434608	0.800407	0.325693	0.774753	0.211957	0.96371	-0.392754	-0.529652	-0.522464	-0.478129	2.28032	1.88756	3.08859	2.55894	4.35048	3.82801	0.920668	0.442539
C6	Ddah1	3.72235	4.19991	2.92054	3.54724	4.21161	2.54839	5.65667	3.06821	2.77142	2.59515	2.22918	3.34699	0.312194	0.729222	0.582617	0.374834	1.04969	0.569535	0.418277	0.523577	0.343165	0.326043	0.394293	0.755019	-1.11794	-0.64662	0.216177	-0.210004	4.46779	3.34985	4.92367	4.27705	6.01927	6.23545	1.86261	1.65261
C6	Schip1	4.68179	4.78995	3.76508	2.87436	5.14703	3.18109	6.15589	3.20488	2.9845	3.58399	2.68755	5.35764	0.629135	0.610604	0.756739	0.519565	1.11649	0.640338	0.50703	0.669045	0.411287	0.307072	0.314522	0.653988	-0.879181	-0.364648	-0.506834	-0.967652	4.99966	4.12048	4.99228	4.62764	6.48311	5.97627	2.00904	1.04139
C6	Slc2a3	3.13872	3.05777	2.47868	1.26707	2.1384	0.839144	4.08246	1.52332	2.45989	1.74571	1.40677	2.42897	0.607418	0.364577	0.689389	0.401252	0.881336	0.46237	0.493417	0.969625	0.271553	0.380951	0.447134	0.546361	-1.38552	-1.06146	-0.482437	0.423662	3.38728	2.00176	4.42485	3.36339	4.03995	3.55751	1.62924	2.05291
C6	Tmeff2	1.56865	2.3181	2.68437	1.11261	2.05571	0.594806	2.65559	0.449809	2.13661	2.90695	0.868835	3.2925	0.820154	0.498151	0.673786	0.428609	1.09819	0.483269	0.663013	0.625692	0.512147	0.609984	0.58888	0.620677	-0.598551	-0.589717	-0.774621	-0.139492	2.2387	1.64014	2.36254	1.77282	2.90121	2.12659	0.459492	0.320001
C6	Slc16a13	2.99168	2.65995	2.82034	1.45621	3.30575	1.62767	2.62941	1.61518	2.56707	2.63866	2.03792	3.3437	0.666011	0.615613	0.990247	0.541957	0.895093	0.456637	0.978748	0.86806	0.550919	0.178754	0.618077	0.893272	-0.668243	0.0874691	0.540924	0.381077	2.18531	1.51707	1.2809	1.36837	1.18391	1.72483	0.478649	0.859726
C6	Gpatch4	3.62205	3.35845	3.34069	2.39773	2.73097	2.16464	2.68524	1.91366	2.81051	3.48223	2.58384	3.59277	0.763683	0.511456	0.685101	0.741943	0.66755	0.691083	0.981201	0.738765	0.558887	0.441101	0.500819	0.625692	-0.427528	-0.0688689	0.053783	-0.244564	2.92442	2.49689	2.33509	2.26622	2.78123	2.83501	1.38697	1.14241
C6	Sgk3	0.906101	1.27263	1.5115	1.08	1.60523	0.807927	1.04476	0.562452	1.2593	1.5754	0.840368	2.06205	0.565949	0.742207	0.531786	0.533637	0.811555	0.842271	0.662021	0.72531	0.475988	0.530365	0.546811	0.518122	-0.205329	-0.0381086	1.03899	0.109655	1.36336	1.15803	1.00293	0.964817	0.687355	1.72635	0.319416	0.429071
C6	Gstm4	2.30587	2.12802	2.3917	1.99656	2.56947	2.06677	2.70458	1.5203	1.81752	1.84952	1.34225	2.62326	0.493636	0.522815	0.486335	0.606581	0.379602	0.324806	0.228004	0.539219	0.890018	0.267294	0.237238	0.37604	-0.596758	-0.651876	0.0125236	-0.146124	2.35157	1.75481	2.24744	1.59557	2.94503	2.95755	1.00154	0.855419
C6	Gsto1	4.22163	4.02266	4.12089	2.93049	4.18894	2.7284	4.59439	2.32958	3.51992	3.0626	2.71599	4.14259	0.467641	0.61133	0.737759	0.433782	0.635059	0.470459	0.435031	0.590494	0.886101	0.149348	0.447079	0.491169	-0.837054	-0.633183	-0.419202	-0.38464	4.04209	3.20504	3.88923	3.25605	4.268	3.8488	1.42315	1.03851
C6	Bex4	5.74764	5.55466	5.76158	5.22762	4.84379	4.24012	5.77053	4.30806	4.83518	5.29282	4.38185	5.61303	0.290709	0.528712	0.592428	0.398799	0.883686	0.519351	0.214715	0.280812	0.503191	0.30996	0.667283	0.429668	-0.507606	-0.170345	-0.400337	0.449651	5.29018	4.78257	4.90918	4.73884	6.76976	6.36942	4.0562	4.50585
C6	Palld	2.64131	1.8072	1.65969	0.936563	2.60984	1.10179	2.86342	1.00619	1.0199	1.89123	0.705516	2.04863	0.578822	0.427199	0.636553	0.367843	0.711408	0.426642	0.162005	0.391605	0.564766	0.356334	0.386699	0.484864	-0.0270184	-0.25999	0.0346709	0.0194611	1.20491	1.17789	1.34362	1.08363	1.70808	1.74275	0.150782	0.170243
C6	Tspan6	4.94556	4.91901	4.9843	3.62524	4.31669	2.85387	4.44084	2.12955	4.25252	4.45791	2.82549	4.81523	0.422261	0.533294	0.637708	0.528712	0.710171	0.480028	0.170142	0.446516	0.44158	0.340824	0.303242	0.283617	-0.73327	-0.136685	-0.240432	-0.117565	4.48478	3.75151	3.33063	3.19394	4.68809	4.44766	1.18289	1.06532
C6	Hsd17b10	5.61369	5.87305	5.74872	5.46356	5.68994	5.12432	5.10049	4.31065	4.609	5.21075	4.49178	5.99767	0.286592	0.440203	0.629355	0.755173	0.577943	0.516393	0.331198	0.660885	0.407246	0.483352	0.509861	0.431364	-0.229325	-0.0265188	0.151792	0.147529	4.88935	4.66003	3.80061	3.77409	4.78976	4.94155	2.79996	2.94749
C6	Rab31	3.89314	4.03392	3.68767	2.40728	3.55206	1.89382	3.84143	1.79484	2.77007	3.10467	1.96885	3.28152	0.326422	0.553991	0.723662	0.601212	0.648325	0.651427	0.454786	0.446099	0.639203	0.434487	0.349557	0.528126	-0.770042	-0.352402	0.186784	-0.11182	2.8973	2.12726	2.3594	2.007	3.37831	3.5651	0.758818	0.646999
C6	Specc1	2.63906	2.47731	2.44498	1.3327	2.36563	0.808071	1.87317	0.724795	1.93789	2.78758	1.00928	2.03477	0.412605	0.620542	0.588795	0.549653	0.6646	0.608072	0.711976	0.579931	0.572319	0.369726	0.489875	0.305812	-0.133549	-0.752892	0.544477	0.00383826	1.48263	1.34908	1.70669	0.953793	1.70618	2.25066	0.257234	0.261072
C6	Mdfic	1.4644	1.47543	1.43963	1.09796	0.93238	0.431265	0.848575	0.421003	0.65423	1.56415	0.270811	1.47199	0.322689	0.714122	0.537077	0.586025	0.434849	0.667117	0.210733	0.553318	0.530365	0.235775	1.01829	0.648312	-0.271857	-0.24971	1.01843	0.0314624	0.78654	0.514684	1.06892	0.819209	0.697026	1.71546	0.249383	0.280846
C6	Rasl11b	2.26543	2.17236	1.6788	1.19037	1.61332	0.64887	1.15896	0.302429	1.49155	2.01534	0.745998	2.38636	0.290658	0.723804	0.680258	0.575605	0.262103	0.793439	0.168447	0.558712	0.150137	0.369346	0.791965	0.800022	-0.770807	-0.357182	1.36546	0.0148999	1.79416	1.02335	1.65162	1.29444	0.633786	1.99924	0.0970368	0.111937
C6	Ptx3	0.639603	0.854387	1.04472	0.251662	1.14106	0.096186	1.06835	0.31344	0.900813	0.262384	0.672344	1.7248	0.828257	0.586436	0.764476	0.408278	0.560168	0.477566	0.322046	0.726166	0.651339	0.263788	0.929015	0.493853	-0.820785	-1.08516	2.23909	0.283544	1.32639	0.505602	1.40125	0.316084	0.929043	3.16813	0.0181623	0.301706
C6	Pde1c	2.49619	2.24628	1.94362	0.736868	1.69427	0.538034	2.041	0.540202	2.51396	2.25083	0.884004	2.42033	0.656115	0.322119	0.435546	0.158834	0.425465	0.45187	0.137977	0.555294	0.365647	0.358892	0.696879	0.591495	-0.363593	-0.493512	0.537891	0.090741	2.62952	2.26593	3.05424	2.56073	1.6794	2.21729	0.243093	0.333834
C6	Bmpr1b	2.80877	1.81279	1.73538	0.83996	1.79393	0.441442	1.51322	0.438962	1.09322	2.07535	0.426726	2.49015	0.589406	0.528452	0.603523	0.220172	0.579959	0.218304	0.286497	0.448199	0.473137	0.388811	0.629874	0.477954	-0.242931	-0.343837	2.14937	0.33531	1.59464	1.35171	1.33269	0.988853	1.33486	3.48423	0.100497	0.435807
C6	Prkcq	1.87406	1.38766	0.75563	0.559836	1.19897	0.616914	1.59304	0.740503	0.356822	0.721889	0.0710633	1.62811	0.647967	0.527	0.575902	0.114832	0.362398	0.372582	0.396839	0.485893	0.663666	0.122405	0.611999	0.529034	-0.563836	-0.561057	0.774862	-0.0411507	1.48298	0.919141	2.27649	1.71544	0.863184	1.63805	0.249865	0.208715
C6	Fgfrl1	4.07073	3.45278	3.33955	2.56571	3.84381	1.87097	2.70996	1.2651	3.05373	3.62122	2.44171	3.76743	0.529214	1.07213	1.03315	0.769653	0.727391	0.909631	0.0345454	0.465137	0.215297	0.626064	0.14108	0.99771	-0.339824	-0.237959	1.22404	0.137501	2.02341	1.68358	1.69159	1.45363	1.21239	2.43643	0.163351	0.300851
C6	Ptprf	6.12243	5.66335	5.44688	4.13745	5.77363	3.48218	4.89959	2.66092	5.08415	5.79712	3.82401	5.11121	0.695168	1.15192	1.04492	0.651267	0.525769	0.764356	0.0602727	0.309352	0.304484	0.0985717	0.152311	1.12211	-0.357958	-0.474323	0.784128	0.0633093	3.83281	3.47485	3.86358	3.38926	3.09515	3.87927	0.486307	0.549616
C6	Igsf3	3.41315	3.17465	2.44028	2.02267	2.70969	1.46196	2.92568	1.45894	1.99641	2.39399	0.997894	2.54422	0.423707	0.750784	0.862086	0.461026	0.701572	0.678015	0.0702771	0.483352	0.397526	0.239935	0.560732	1.20447	-0.27727	-0.131179	-0.0118988	-0.254753	1.81919	1.54192	1.87112	1.73994	2.67456	2.66266	0.408215	0.153462
C6	Kif7	2.11642	1.92304	1.64519	1.18587	1.90019	1.13984	1.44709	0.755577	1.71585	2.43173	1.33661	2.40355	0.267313	0.725187	0.745599	0.730057	0.418541	0.820732	0.235272	0.678679	0.300154	0.573032	0.11212	1.23133	-0.176938	0.0838363	0.422807	0.0220139	1.24003	1.0631	0.75338	0.837217	0.827615	1.25042	0.377668	0.399682
C6	Smoc1	3.62877	3.59441	3.57576	1.64308	3.07929	1.06428	2.68307	0.994299	3.04245	3.54055	1.43189	4.089	0.253478	0.688132	0.775767	0.569245	0.569245	0.699317	0.133527	0.775136	0.628727	0.628137	0.279484	0.752441	-0.376176	-0.811133	0.572145	-0.195812	2.28129	1.90512	2.54863	1.7375	2.75007	3.32221	0.379238	0.183427
C6	Carhsp1	7.06367	6.61835	6.83851	5.10248	6.54633	4.36601	5.01108	2.77685	5.97228	6.14499	4.69538	6.32734	0.892227	0.6891	1.26023	0.325036	0.609687	0.515981	0.0114644	0.672908	0.244486	0.35233	0.424008	1.59632	-0.5909	0.125003	0.519372	0.274052	5.23717	4.64627	2.46443	2.58943	3.36001	3.87938	1.16009	1.43414
C6	Epha2	2.73134	3.31596	4.06999	2.01132	4.20521	1.74516	2.58196	0.61491	3.4498	4.17591	2.09917	4.24931	1.17363	0.999026	1.36424	0.54945	0.566697	0.451267	0.20749	0.796391	0.273945	0.293265	0.202857	1.31621	-0.172695	-0.0119687	0.926054	0.0941969	2.51074	2.33804	0.601212	0.589243	1.42161	2.34766	0.0819012	0.176098
C6	Col4a2	4.43891	3.54387	2.73099	1.59805	3.43389	2.97413	4.06592	2.09096	2.38057	2.91923	1.02031	2.15407	0.52679	1.09475	0.989384	0.56869	0.700573	0.629355	0.21004	0.965244	0.63641	0.42368	0.147421	1.73423	-0.180757	-0.736865	-0.434687	-0.482995	1.80718	1.62642	3.60541	2.86855	4.84184	4.40716	1.16296	0.679962
C6	Gm1673	6.68937	6.44019	5.91782	4.30738	4.54589	3.18725	4.99883	2.54437	4.9915	4.94323	3.07896	4.82494	0.673225	0.842988	0.769016	0.797219	0.741737	0.825626	0.166322	0.908254	0.249101	0.679086	0.243159	1.6329	-0.885144	-1.12451	-0.00334381	-0.590991	4.70495	3.81981	4.95825	3.83374	5.51959	5.51624	1.23009	0.639102
C6	Slc6a1	3.56479	5.64668	5.60511	3.47114	5.20628	2.42217	4.61709	1.97505	6.27071	5.88548	3.24504	6.32779	0.855141	0.483673	1.21285	0.098863	0.539918	0.103825	0.198134	0.526876	0.327743	0.287296	0.350505	0.854	-0.874724	-0.895041	1.69097	-0.491485	5.90445	5.02973	6.8638	5.96876	3.81324	5.50421	1.61104	1.11956
C6	Serpinh1	7.02233	6.46216	6.81318	5.88344	7.04291	5.03537	6.1455	3.63848	5.69743	6.23596	4.94562	6.73724	0.888866	0.601069	0.771959	0.245227	0.343786	0.224397	0.0838625	0.105947	0.209095	0.0231643	0.0486719	0.593008	-0.648859	-0.262849	0.230695	0.199096	5.28715	4.63829	4.10795	3.8451	5.62081	5.8515	1.96435	2.16345
C6	Il4ra	1.28031	1.66797	2.53981	1.13591	3.04252	0.995454	2.3425	0.938897	1.73427	2.28454	0.70141	3.08586	0.541138	0.589522	0.997506	0.518458	0.253851	0.41926	0.145445	0.465509	0.175748	0.259897	0.220095	0.8942	-0.447826	-0.123267	0.998051	0.03288	1.80623	1.35841	1.43424	1.31097	1.42077	2.41882	0.169542	0.202421
C6	Serinc2	3.63978	3.06233	3.11711	1.75458	2.99713	1.27308	1.48992	0.356712	2.94762	2.83298	1.68046	3.3141	0.62793	0.71482	0.757188	0.360563	0.281662	0.523912	0.35116	0.307401	0.0941262	0.271402	0.392526	0.824536	-0.498796	-0.178766	0.427299	-0.0208382	1.34158	0.84278	0.360478	0.181712	0.0901816	0.51748	0.125808	0.10497
C6	Rassf4	5.4459	4.28041	4.12552	2.17903	3.06183	1.40099	2.29915	0.886993	4.2548	3.47197	1.7398	2.90302	0.481637	0.819522	1.2388	0.432734	0.615211	0.584745	0.152812	0.373573	0.231856	0.253525	0.15521	0.600846	-0.36321	-0.267822	1.26811	0.194604	2.16701	1.8038	2.21555	1.94773	1.54572	2.81383	0.103653	0.298257
C6	Tmem121	2.96631	3.40736	3.73675	2.5949	2.96306	1.73672	3.48161	1.44191	2.48022	3.2071	1.51308	2.92776	0.306928	1.02127	0.940524	0.49314	0.557823	0.550721	0.319744	0.474614	0.465587	0.243711	0.0811584	0.742225	-0.15159	-0.607364	-0.405912	-0.101372	1.93294	1.78135	1.93327	1.32591	3.61793	3.21202	0.284781	0.183409
C6	Car14	3.64532	2.36216	2.90208	2.31717	5.19402	3.14151	5.13173	2.9707	2.37004	2.95709	1.96465	6.05312	0.655138	0.41129	1.34054	0.540491	0.532863	0.213322	0.27859	0.35242	0.279159	0.377364	0.182909	0.504481	-0.581129	-0.510611	1.69231	0.235755	3.83874	3.25761	5.39197	4.88136	5.00596	6.69827	1.92286	2.15861
C6	Apoe	5.21229	6.05924	6.79335	7.34809	9.01935	7.43292	9.07791	7.49286	6.39223	7.20279	7.25794	9.71124	0.511305	0.552914	1.03841	0.71243	0.598945	0.244667	0.0868507	0.18182	0.0821987	0.106878	0.154128	0.537934	0.272276	-0.0831827	2.09924	0.927951	7.44908	7.72136	8.13675	8.05357	8.48303	10.5823	5.18344	6.11139
C6	Efna4	3.59847	2.85187	3.06092	1.63989	2.82244	1.18654	2.27519	0.677047	2.58749	3.47839	1.54392	3.69274	0.352203	0.673463	0.999806	0.499636	0.58894	0.322991	0.0167088	0.242307	0.186882	0.322737	0.0736959	0.692937	-0.677678	0.228475	0.788391	0.180584	2.06495	1.38727	0.506996	0.735471	1.10197	1.89036	0.0223782	0.202962
C6	Osbpl1a	3.55213	3.67929	3.60051	2.70089	3.10358	2.27461	2.73702	2.2215	2.88118	3.81596	2.17352	3.41498	0.752486	0.638429	0.785985	0.612556	0.566484	0.611491	0.421161	0.254117	0.47435	0.321784	0.377017	0.41494	-0.605728	-0.591369	0.503436	1.2677	3.41192	2.80619	3.57471	2.98334	2.6848	3.18824	1.76385	3.03155
C6	Tspan12	2.80552	2.54351	2.48841	2.37084	2.67501	1.30861	2.3298	1.25756	2.11722	1.96301	1.49537	2.77361	0.772552	0.845221	0.763385	0.779975	0.63064	0.798407	0.399897	0.331769	0.505026	0.388457	0.638128	0.60715	-0.679461	-0.617197	0.644818	0.262545	2.46535	1.78589	2.78662	2.16942	2.48694	3.13175	0.571125	0.833671
C6	Sfxn1	5.08888	4.75394	4.65386	3.00119	3.64945	1.93315	4.28591	1.92619	4.03172	4.05388	2.1136	3.64873	0.377144	0.847793	0.623098	0.386317	0.4774	0.643872	0.178335	0.454733	0.62766	0.162879	0.437769	0.426553	-0.622669	-0.537727	-0.42547	-0.618322	3.95272	3.33005	3.94011	3.40238	4.65217	4.2267	0.959073	0.340751
C6	Sumf1	2.33747	2.88264	3.537	2.73968	3.18627	2.40874	2.63044	2.23585	2.73127	3.47411	2.39977	3.70427	0.57144	0.69712	0.637988	0.596732	0.605696	0.915713	0.221579	0.496885	0.606621	0.337119	0.470374	0.49449	0.218229	0.108594	0.545514	0.00678523	2.55031	2.76854	2.21417	2.32276	2.35211	2.89762	1.86227	1.86905
C6	Dctd	3.18637	2.70993	2.41901	1.25909	1.60758	0.647221	1.15001	0.433254	1.82979	2.66261	0.848914	2.02191	0.578223	0.78206	0.489785	0.644935	0.748843	0.993928	0.220473	0.349007	0.428583	0.301222	0.384023	0.199704	-0.759078	-0.402282	0.31419	0.0450399	1.81406	1.05498	1.44945	1.04717	1.0704	1.38459	0.192247	0.237287
C6	Fbxw17	3.05617	2.66703	2.46491	1.55647	1.92656	1.13658	2.37458	0.730473	2.4725	3.33319	1.49113	3.06502	0.814882	0.649954	0.561601	0.601302	0.673786	1.05505	0.125339	0.252034	0.427844	0.198767	0.284529	0.219972	-0.415084	-0.207869	-0.214121	0.306607	2.09643	1.68135	1.68921	1.48134	2.55346	2.33934	0.270805	0.577412
C6	Ccdc124	5.56147	5.84755	6.01189	5.37389	5.36534	5.60533	5.75644	5.41244	5.14722	5.31967	4.99632	6.12886	0.438884	0.609322	0.775561	0.796228	0.557137	0.742207	0.0399679	0.369761	0.340842	0.376917	0.227117	0.404578	-0.0858739	-0.198471	-0.356301	-0.0552131	5.36869	5.28281	5.6421	5.44363	6.2887	5.9324	4.8901	4.83489
C6	Ap1s3	0.946345	1.03443	0.948801	0.435529	0.879642	0.292408	0.619252	0.243765	0.36227	1.20867	0.192607	1.22305	0.675258	0.896179	0.766195	0.707325	0.67119	0.85843	0.245283	0.462743	0.252121	0.432783	0.381814	0.330687	-0.213826	-0.245313	0.174928	-0.0492533	0.52763	0.313804	0.73288	0.487567	0.214473	0.389401	0.175153	0.1259
C6	Dap	3.87446	4.15173	4.24361	4.29968	4.07673	3.60608	4.44624	2.84878	2.98918	3.87879	3.07969	4.20835	0.480869	0.876641	0.629853	0.870759	0.76713	0.882722	0.078682	0.55722	0.278857	0.32068	0.164712	0.302669	-0.169661	-0.0247826	0.0994417	0.26754	3.79309	3.62343	3.23046	3.20568	4.23465	4.3341	2.14681	2.41435
C6	Adamts7	1.42867	1.16848	2.08371	0.759491	2.15675	0.488889	1.20476	0.314274	1.68841	2.41533	0.943856	2.67696	0.685834	1.05396	0.654682	0.798889	0.644348	0.755353	0.268527	0.401577	0.161695	0.0649266	0.331896	0.485235	0.086672	0.199412	0.389866	-0.00362266	0.816353	0.903025	0.290127	0.489539	0.620398	1.01026	0.111663	0.10804
C6	Ddt	5.21853	5.69397	5.47288	5.82815	5.65594	6.03202	5.59911	5.68411	4.38238	4.78262	4.98232	6.10575	0.492488	0.779975	0.586522	0.833399	0.613721	0.806604	0.396078	0.523821	0.113916	0.0742644	0.330346	0.467078	-0.282194	-0.0693893	0.0143084	0.285769	5.31504	5.03285	5.6259	5.55652	6.2138	6.22811	5.38261	5.66838
C6	Gprc5b	3.63855	3.55605	3.75301	2.6444	3.27513	2.5683	2.71205	2.51523	2.89841	3.86367	2.23724	3.57385	0.462241	0.862308	0.816065	0.666946	0.706897	0.688941	0.352279	0.463008	0.104286	0.297801	0.210368	0.429572	-0.260111	-0.805973	0.80238	0.115994	2.53555	2.27544	2.93431	2.12834	2.28352	3.0859	1.40962	1.52561
C6	Bid	3.00371	2.90015	2.78811	1.74553	2.28903	1.24433	2.3297	0.579415	2.44844	1.9082	1.21747	2.54401	0.372107	0.770139	0.536414	0.70235	0.612556	0.799629	0.375673	0.37339	0.165504	0.250718	0.0965853	0.552699	-0.817641	-0.29892	0.232237	-0.218115	2.83924	2.0216	2.15126	1.85234	2.09534	2.32758	0.636689	0.418574
C6	Capn2	4.56119	4.24721	4.05019	3.25651	3.89347	2.48824	3.73301	2.05847	3.64086	4.1173	2.68931	4.11898	0.432057	0.731846	0.597877	0.588159	0.676263	0.613834	0.302689	0.399634	0.172572	0.168148	0.308266	0.5449	-0.401881	-0.575075	0.519075	-0.198649	3.68301	3.28113	3.61278	3.0377	3.34342	3.86249	0.963131	0.764482
C6	Mta3	3.6917	3.39797	3.58271	2.34897	2.65772	1.33358	2.31757	0.842143	2.2381	3.21509	1.09263	3.06841	0.338505	0.91147	0.72051	0.5726	0.551599	0.823464	0.0338485	0.25471	0.242362	0.161695	0.0976956	0.539219	-0.664111	-0.435948	0.0752059	-0.0433509	2.67431	2.0102	2.63291	2.19696	3.00659	3.08179	0.485627	0.442276
C6	Timp2	3.50339	3.89459	3.94932	3.76325	4.98162	3.24966	5.53815	3.58471	3.49761	3.84758	3.18323	4.60545	0.141725	0.824563	0.608189	0.50356	0.511373	0.608254	0.150437	0.229066	0.154608	0.0615259	0.0818602	0.623838	-0.823769	-0.686904	0.54761	-0.120677	3.94471	3.12094	4.73879	4.05189	5.45583	6.00344	1.6971	1.57643
C6	Il10rb	1.96769	1.88383	1.99262	1.54323	1.47629	0.588513	1.40648	0.891256	1.16099	2.09914	0.335872	1.87305	0.450671	0.87095	0.460177	0.510428	0.421658	0.742456	0.398467	0.292519	0.327107	0.355709	0.104036	0.411747	-0.0450139	-0.527173	0.700909	-0.00806224	1.03142	0.986409	1.51887	0.991694	1.53612	2.23703	0.261031	0.252969
C6	Ephb2	6.14012	6.12415	6.13053	4.68307	5.71663	4.23363	5.24622	3.79868	5.67303	6.04105	4.18546	5.33294	0.545946	0.828702	0.698597	0.595209	0.371922	0.822514	0.0970735	0.140548	0.25052	0.18771	0.181008	0.591177	-0.201468	0.069502	0.221727	0.241161	4.28351	4.08205	2.92479	2.9943	4.18823	4.40995	1.89899	2.14015
C6	Ptpru	5.50065	5.43952	4.72741	2.64995	2.69184	1.37676	1.22133	1.15513	4.59823	5.39892	1.65652	3.5216	0.484339	0.761746	0.611584	0.577718	0.392628	0.685011	0.0952741	0.367578	0.280911	0.296147	0.263197	0.624173	-0.21054	-0.296049	0.547234	0.780882	1.66263	1.45209	2.04899	1.75294	0.452709	0.999944	1.94394	2.72482
C6	Atp5e	8.62467	8.97906	9.01601	8.76278	8.4379	9.05994	8.52966	8.5398	7.45603	7.90658	7.66423	9.10714	0.229958	0.638279	1.09841	0.678815	0.558574	0.750357	0.401522	0.180613	0.285204	0.814321	0.130792	0.308054	-0.433125	-0.151297	-0.455009	-0.0659538	8.45419	8.02106	8.28207	8.13078	9.43516	8.98015	8.01596	7.95001
C6	Comt	4.44923	4.53259	4.33146	4.24915	4.57464	4.47108	5.01063	4.22517	3.72421	4.22944	3.82229	4.85871	0.574451	0.776788	0.737197	0.640005	0.683847	0.712126	0.161136	0.218401	0.301307	0.833797	0.150459	0.231913	-0.233941	-0.244323	-0.110893	0.0613	4.16561	3.93167	4.54656	4.30224	5.23714	5.12624	3.17795	3.23925
C6	Ppp1r1a	5.36903	5.1281	4.82724	4.04959	4.6517	3.72915	5.89293	3.37918	4.14101	4.50875	3.21741	5.14488	0.650678	0.768225	0.824563	0.748404	0.904361	0.731675	0.343544	0.183583	0.0531558	0.75266	0.12845	0.439571	-0.880359	-0.724444	-0.26505	-0.516241	4.81283	3.93247	4.99297	4.26852	6.16796	5.90291	2.58607	2.06983
C6	B4galt5	3.84715	3.39255	2.66698	1.82049	2.70954	1.14712	2.93245	0.993257	2.08903	2.9436	1.50328	2.8097	0.654919	0.751719	0.666382	0.604935	0.677483	0.725643	0.190241	0.480934	0.132942	0.640545	0.449049	0.67545	-0.451928	-0.930949	0.771787	0.0728288	2.10079	1.64886	2.69348	1.76254	1.59666	2.36845	0.184095	0.256924
C6	Hip1r	3.29995	3.15574	2.65486	1.73851	2.94614	1.88848	2.54802	1.48815	2.79984	3.04277	2.32783	3.33947	0.444122	0.663924	0.731763	0.557499	0.702405	0.877834	0.246538	0.404322	0.18111	0.565332	0.248159	0.709679	-0.140853	-0.156034	0.615468	-0.116012	2.86231	2.72146	3.05026	2.89422	2.6771	3.29257	1.36197	1.24596
C6	Plk3	3.19656	2.22278	1.98827	0.666005	1.69352	0.551441	1.16113	0.224882	2.03262	2.67896	0.875307	2.44968	0.562821	0.672247	0.814642	0.665579	0.526902	0.807445	0.315629	0.620677	0.1513	0.469733	0.276271	0.757691	-0.366046	-0.482626	-0.158738	0.0190675	1.38537	1.01932	1.25957	0.776948	1.1289	0.970162	0.17739	0.196457
C6	Ctgf	1.28278	1.71635	1.08129	1.04374	2.05917	1.01727	2.84858	1.5108	0.612673	1.30609	0.477895	1.64027	0.615613	0.730465	0.548569	0.353534	0.672379	0.492354	0.337083	0.498633	0.321098	0.574096	0.276728	0.761775	-0.323643	-0.122573	2.44025	0.532778	1.70285	1.37921	3.22838	3.1058	2.72781	5.16806	0.681814	1.21459
C6	Slc2a12	0.489826	0.739107	1.04009	0.488301	1.35213	0.467822	0.906938	0.354364	0.419173	1.36392	0.06229	1.50494	0.535054	0.560319	0.617815	0.452622	0.542539	0.508319	0.295933	0.554136	0.17087	0.742971	0.300654	0.394506	0.045967	-0.042954	1.01226	0.0252905	0.402902	0.448869	0.609736	0.566782	0.395511	1.40777	0.158703	0.183993
C6	Krtcap2	6.29588	6.29324	6.30864	6.36416	6.15248	6.24507	5.9409	5.85089	5.21197	5.94003	5.44101	6.49537	0.63232	0.813921	0.852809	0.799385	1.0554	0.710472	0.577381	0.593585	0.154935	0.236587	0.142538	0.553646	-0.563276	-0.0227508	-0.221282	0.0562421	5.84595	5.28267	5.30351	5.28076	6.20628	5.985	5.06049	5.11673
C6	Antxr1	1.83686	1.70549	2.04847	1.9353	2.67116	1.05481	2.58524	1.10715	1.69679	1.98788	1.03913	2.61294	0.402743	0.709883	0.859713	0.459679	0.632237	0.46025	0.597365	0.783981	0.30458	0.246944	0.326768	0.405876	-0.499835	-0.451951	2.21593	0.311128	1.79188	1.29205	2.57877	2.12682	2.07889	4.29483	0.449793	0.760921
C6	Ndufa3	6.85558	7.05464	7.14961	7.24678	7.08472	7.61772	7.19196	7.42829	6.05784	6.22249	6.20371	7.37042	0.55662	0.639289	0.924631	0.737582	0.725989	0.713958	0.604101	0.511421	0.414713	0.269434	0.235678	0.323472	-0.401154	-0.151074	-0.230804	-0.0274964	7.00181	6.60066	6.90272	6.75165	7.56478	7.33398	6.82404	6.79655
C6	Crip1	2.94921	3.7774	2.21084	5.78812	4.18453	3.5135	3.59925	2.33671	2.32601	2.82292	2.49948	4.27863	0.286257	0.794447	0.820125	0.540041	0.465615	0.643806	0.482148	0.596576	0.105244	0.36375	0.244086	0.651473	-0.23677	-0.646664	0.618687	0.440428	3.48431	3.24754	2.72194	2.07527	3.64089	4.25957	1.04872	1.48915
C6	Selm	3.80703	4.50701	4.40601	3.59371	4.08695	3.33887	4.35925	2.48439	3.00113	3.98162	2.65014	5.2132	0.343525	0.836386	0.64928	0.580869	0.605798	0.644019	0.649283	0.689176	0.306295	0.318394	0.209957	0.622188	-0.859752	-1.1884	-0.305681	0.0503722	4.17702	3.31726	5.11594	3.92754	5.57851	5.27283	1.68361	1.73398
C6	Klf15	1.26831	1.5662	1.66553	0.926705	2.00023	0.909635	1.57126	0.961744	1.17116	2.09751	1.02323	2.61682	0.273905	0.930819	0.80264	0.62004	0.677381	0.840595	0.564875	0.625914	0.198649	0.174265	0.142433	0.82417	-0.0712617	0.0191574	1.13446	-0.421112	1.36363	1.29236	1.37288	1.39204	1.44567	2.58013	1.06601	0.644901
C6	St8sia5	1.02408	1.6171	2.31104	0.954215	3.16958	0.971001	2.61221	0.663188	1.9787	1.69236	0.92427	3.18834	0.338258	0.77861	0.804774	0.480112	0.770384	0.639183	0.328837	0.781457	0.14798	0.270178	0.265944	0.823376	-0.771489	-0.974803	-0.163872	-0.129301	2.04575	1.27426	2.7652	1.7904	2.64972	2.48585	0.211617	0.0823159
C6	Bmp1	3.1967	3.04838	3.06792	2.51362	3.98156	2.35986	3.76224	1.92088	3.2947	3.49228	2.73607	3.9682	0.57383	1.15019	0.798452	0.660984	0.677217	0.86511	0.380848	0.731911	0.295219	0.225134	0.116196	0.684576	0.114756	-0.194671	0.275083	-0.0507031	2.84297	2.95773	3.12231	2.92764	3.73519	4.01027	0.989821	0.939118
C6	Bok	2.66678	3.11116	3.29159	2.43233	2.82529	2.16061	2.61772	2.01946	2.68755	3.39438	2.02342	3.18201	0.268174	0.996893	0.730328	0.635353	0.420584	0.868794	0.153219	0.686357	0.170142	0.546082	0.278521	0.60777	-0.283545	-0.3041	-0.18753	0.218657	2.34347	2.05992	2.5849	2.2808	3.53458	3.34705	1.51617	1.73483
C6	Nudt16	3.49217	3.68163	3.28999	2.42702	3.03192	2.15804	3.02261	1.81846	2.7498	3.05376	2.0472	3.26044	0.296851	0.863982	0.714489	0.730402	0.727056	0.75399	0.243569	0.491109	0.205226	0.258506	0.251406	0.0858217	0.108245	-0.362196	-0.172621	-0.240408	2.60401	2.71225	2.58906	2.22686	2.92728	2.75466	1.87256	1.63216
C6	Twf2	4.08361	3.90477	3.53395	2.35648	3.19395	2.24748	3.6841	1.93025	2.56394	3.13381	1.99666	3.27154	0.316275	0.978686	0.750141	0.670261	0.66298	0.752338	0.198083	0.343913	0.202843	0.0693498	0.208317	0.263688	-0.539509	-0.123229	-0.217018	-0.412229	2.92117	2.38166	2.49534	2.37211	3.46445	3.24743	1.48558	1.07335
C6	Manbal	4.70872	4.89452	5.10546	4.37777	5.00564	4.65796	4.52468	4.00447	4.4426	4.66153	4.09617	5.46131	0.29089	0.681344	0.537562	0.779537	0.686779	0.805817	0.168332	0.35137	0.153426	0.196898	0.0924307	0.00442896	-0.0524518	-0.30409	0.0212477	0.030255	4.62646	4.57401	4.46991	4.16582	5.04259	5.06384	3.9894	4.01966
C6	Rdh5	1.02623	0.907526	0.48031	2.03516	2.09308	2.5549	2.55945	2.95547	1.42491	1.52294	1.8623	3.12351	0.180155	0.838367	0.664837	0.876453	0.608383	0.86764	0.145415	0.248377	0.276697	0.0795799	0.0192296	0.0487446	1.15545	-0.83842	0.0252004	0.0275828	1.34037	2.49583	4.10184	3.26342	1.74317	1.76837	1.70745	1.73504
C6	Tpst2	3.38985	3.4563	3.7384	3.15465	3.52855	2.62046	3.23026	2.45062	2.9495	3.72526	2.54199	4.11364	0.352917	0.760743	0.756404	0.780808	0.902363	0.859698	0.129552	0.176537	0.346975	0.259234	0.191253	0.659068	-0.285659	-0.411532	0.24958	0.00726314	2.71564	2.42998	2.53681	2.12527	3.26921	3.51879	1.83527	1.84253
C6	Atox1	6.23752	6.26863	6.12333	5.81029	6.45136	6.6708	6.40262	6.20622	5.23787	5.2371	5.30964	6.7217	0.448834	0.750141	0.624218	0.800493	0.810648	0.735025	0.360534	0.102662	0.261602	0.133448	0.143528	0.182724	-0.381845	-0.340121	-0.160072	0.0985876	6.05055	5.66871	6.22666	5.88654	6.88957	6.7295	5.48626	5.58485
C6	Dhrs4	3.46715	3.66127	3.85333	3.1473	3.24723	2.78189	2.99111	2.26761	3.31399	3.78446	2.91933	4.07325	0.566697	0.765682	0.655897	0.751022	0.793288	0.817845	0.166755	0.176628	0.221954	0.137332	0.0973086	0.170966	-0.233853	-0.367354	0.428384	-0.0452278	2.6558	2.42195	2.51871	2.15135	2.95091	3.37929	1.49712	1.45189
C6	Gcsh	5.02624	4.94569	5.45562	5.07566	4.65478	4.66272	4.27069	4.47007	3.95906	4.85807	4.07758	5.43557	0.379245	0.607418	0.779482	0.857298	0.862038	0.800763	0.140261	0.127981	0.172683	0.123537	0.206041	0.364823	-0.215928	-0.154988	-0.126329	-0.0292483	4.80661	4.59068	4.54515	4.39016	4.78742	4.66109	4.27039	4.24115
C6	Gpx1	6.37604	6.25216	6.25489	5.96802	6.17811	6.51301	6.21039	6.18113	4.90295	5.11666	4.98465	6.02931	0.378071	0.72748	0.770139	0.981608	0.676795	0.700129	0.308042	0.176375	0.1377	0.153057	0.1076	0.247549	-0.389897	0.0602779	-0.186716	-0.104168	5.50021	5.11031	5.20619	5.26647	6.02992	5.84321	4.81889	4.71472
C6	Aldoc	1.83146	3.34724	2.11879	5.46649	5.61118	5.61785	6.34891	6.05597	2.62425	1.739	4.42634	5.48908	0.353837	0.620211	0.669028	0.683694	0.358881	0.557499	0.213185	0.113944	0.0786321	0.141928	0.178896	0.0191265	-0.871941	-1.10665	0.939644	0.413078	4.9576	4.08566	7.20952	6.10287	5.90416	6.84381	5.06097	5.47405
C6	Casp6	3.6041	3.87582	4.25195	3.27299	3.93941	2.91278	3.12189	1.98426	3.57843	4.01902	3.05916	4.9778	0.342411	0.516263	0.656968	0.745218	0.328322	0.487918	0.150504	0.174597	0.231245	0.21956	0.102365	0.0772331	-0.40105	0.478787	0.320536	0.00990479	3.72466	3.32361	1.98808	2.46686	2.82819	3.14872	1.89938	1.90929
C6	Ech1	5.29128	5.36093	5.48241	5.3962	5.4191	5.63948	4.62799	5.20569	4.30275	4.97582	4.90682	6.05149	0.458489	0.550721	0.78192	0.812224	0.509692	0.427199	0.0444164	0.0501609	0.119305	0.169049	0.0945711	0.125446	-0.208562	-0.0126298	0.6046	0.125026	5.29804	5.08947	4.74606	4.73343	4.87017	5.47477	4.31013	4.43516
C6	Ggnbp1	0.69754	0.926337	0.211568	0.283104	0.521402	0.393672	0.483409	0.259653	2.03816	2.2022	1.74211	2.949	0.318081	0.561186	0.586597	0.705353	0.535391	0.566324	0.0628663	0.0813917	0.0477766	0.180986	0.0966072	0.113004	0.229696	-0.162474	0.381794	-0.0857785	1.40047	1.63016	1.221	1.05852	0.834773	1.21657	0.318544	0.232765
C6	Grn	3.82648	4.01661	4.11682	4.06416	4.85249	3.97944	5.51682	4.73513	3.28891	4.18786	3.31561	4.67012	0.358566	0.403931	0.660143	0.808507	0.520893	0.548081	0.19698	0.0681401	0.0625465	0.208309	0.0743356	0.103901	-0.627737	-0.522921	0.0277838	-0.055226	3.4523	2.82456	3.95841	3.43549	4.8735	4.90128	2.72094	2.66572
C6	Iah1	3.69869	3.84889	4.11843	3.62608	3.99705	4.00842	3.45335	3.70354	3.12757	3.48498	3.14407	4.54941	0.403153	0.60706	0.630913	0.615063	0.40568	0.868624	0.250456	0.226181	0.284802	0.117056	0.114194	0.303714	-0.207943	-0.398462	-0.0304425	-0.22877	3.49325	3.28531	3.33758	2.93911	3.436	3.40556	3.09667	2.8679
C6	Mrpl23	6.01617	5.96634	6.07864	6.05533	5.5626	6.15519	5.13308	5.77776	4.87566	5.53533	5.109	6.12182	0.473018	0.808446	0.677594	0.610083	0.462542	0.737411	0.0858619	0.169587	0.156223	0.0592752	0.201461	0.217866	-0.0993036	0.292796	-0.289302	0.0292843	5.55769	5.45839	5.15371	5.4465	5.7792	5.4899	5.34127	5.37055
C6	Aprt	5.72067	5.58673	5.42973	4.64104	5.41734	4.45888	4.99726	3.91358	4.41124	5.16426	3.85108	5.80689	0.147467	0.685878	0.57383	0.553367	0.478124	0.633504	0.21408	0.0414758	0.00901538	0.0826613	0.0644262	0.226579	-0.37016	-0.284339	-0.14053	-0.345704	4.56164	4.19148	4.11239	3.82805	4.63697	4.49644	3.38151	3.03581
C6	Src	5.14825	5.34691	5.4959	4.30278	5.7376	4.0672	5.24414	3.21185	5.19176	5.42946	4.16173	5.93522	0.221574	0.848316	0.61958	0.585296	0.518163	0.689163	0.212509	0.177093	0.101993	0.121795	0.0192296	0.342807	-0.279616	-0.264796	0.0446776	-0.233431	4.51729	4.23768	3.63864	3.37385	4.27329	4.31797	1.2856	1.05217
C6	Sil1	3.17929	3.01317	3.47052	3.18619	3.41891	3.27414	3.61548	3.55272	2.49605	3.01419	2.70253	3.87592	0.424983	0.571291	0.455684	0.828145	0.43362	0.581075	0.445521	0.173579	0.133109	0.525696	0.183129	0.179029	-0.632515	-0.0211441	0.261122	0.125294	3.40755	2.77503	3.30837	3.28722	4.15086	4.41198	3.62861	3.7539
C6	Pla2g12a	3.05673	3.15155	3.38966	2.65477	2.59289	2.42882	2.62134	2.35198	2.37411	3.11885	2.02862	3.35461	0.261873	0.774236	0.659911	0.778258	0.49357	0.799054	0.415698	0.306388	0.0497588	0.281855	0.342983	0.0625753	-0.197511	-0.446653	0.0112194	-0.17559	3.35237	3.15486	3.38605	2.9394	4.09809	4.10931	2.92162	2.74603
C6	Pycr2	4.72336	4.83652	4.83968	4.33087	4.57034	4.55431	4.57514	4.17837	3.98578	4.53341	3.82919	4.86615	0.307529	0.580421	0.710725	0.693837	0.605507	0.744902	0.348101	0.259028	0.152311	0.21204	0.10155	0.205604	-0.497124	0.0761152	0.027879	0.333634	4.12582	3.62869	3.8665	3.94262	4.48914	4.51702	3.6051	3.93874
C6	Gng10	5.08463	5.19736	5.26276	4.23362	4.76708	3.65117	4.6439	3.19042	4.04757	4.27169	3.07815	5.41873	0.332832	0.768984	0.733376	0.695518	0.666591	0.654601	0.407719	0.0512165	0.171388	0.2001	0.117162	0.195024	-0.476768	-0.39644	-0.226488	-0.211549	4.71962	4.24285	3.94242	3.54598	5.22224	4.99576	1.79456	1.58301
C6	Tmem185b	3.11993	3.16705	3.4591	2.64116	3.06778	2.33935	2.61882	2.05532	2.85091	3.48679	2.17363	3.45037	0.285878	0.843532	0.645593	0.650383	0.538715	0.771427	0.435618	0.131	0.118082	0.200194	0.0417043	0.122391	-0.435581	-0.154988	0.191943	0.0763598	2.32849	1.89291	1.94492	1.78993	2.34125	2.53319	1.30789	1.38425
C6	C1qbp	6.28718	6.08777	6.55944	6.09611	6.02774	5.7339	5.73291	5.44417	5.51872	6.10056	5.23688	6.35343	0.783293	0.796697	0.820659	0.770352	0.601665	0.852927	0.154712	0.251304	0.41227	0.246677	0.0527994	0.106244	-0.410328	-0.0859308	-0.354395	-0.236312	5.64832	5.23799	5.02868	4.94274	6.09357	5.73918	5.17126	4.93495
C6	D10Wsu102e	4.34447	4.25917	4.61296	3.62912	4.07138	2.84136	3.12024	2.6336	3.49618	4.45485	3.07408	4.26427	0.71438	0.808155	0.883446	0.778884	0.672619	0.848588	0.216355	0.146944	0.480778	0.101098	0.152232	0.25356	-0.325172	0.0106182	-0.0848683	-0.244919	3.1589	2.83373	2.27405	2.28467	2.5932	2.50833	2.37397	2.12905
C6	Glb1	3.46387	3.46391	3.612	3.17484	3.63187	2.75533	3.78967	2.54559	2.71924	3.34567	2.50494	3.58709	0.904077	0.875545	0.735025	0.733854	0.693905	0.891945	0.162624	0.151967	0.215622	0.3815	0.229013	0.0550267	-0.630358	-0.551707	-0.291257	-0.177604	2.89407	2.26371	2.578	2.0263	3.42206	3.13081	1.17085	0.99325
C6	Lass5	4.46701	4.31375	4.46916	3.56747	3.91452	3.20139	4.31693	3.68806	4.23465	4.71582	3.49217	4.51118	0.742326	0.754014	0.787883	0.698276	0.663839	0.809937	0.117836	0.133881	0.22025	0.193864	0.195644	0.106715	-0.357212	0.087391	-0.29877	0.139009	4.29213	3.93492	4.14788	4.23527	4.58383	4.28506	3.19332	3.33233
C6	Rcbtb2	5.04527	4.7781	4.87752	3.77614	4.29363	3.17795	3.6411	2.60765	3.98354	4.47852	3.21155	4.54239	0.839239	0.709044	0.728574	0.641731	0.664837	0.74694	0.25015	0.200359	0.323364	0.228743	0.232532	0.228281	-0.418276	-0.237243	0.33113	-0.180319	3.97401	3.55573	2.80213	2.56489	3.15809	3.48922	1.73789	1.55757
C6	Nt5dc1	1.73001	2.21177	2.75156	2.25238	2.17878	1.91945	1.0701	1.76859	1.70998	2.41991	1.74118	2.91129	0.93582	0.706664	0.682915	0.702405	0.519029	0.551723	0.138307	0.122801	0.207651	0.229249	0.192734	0.0853419	0.0138988	0.118315	0.464051	0.0873876	2.03016	2.04406	1.43939	1.5577	1.28869	1.75274	2.36255	2.44994
C6	Rnf7	5.83161	5.93295	6.25005	5.61437	5.3703	5.20266	5.39754	5.12169	5.09269	5.57574	4.9131	6.01964	0.791463	0.676961	0.829897	0.802313	0.728745	0.594137	0.125635	0.132538	0.180975	0.331002	0.289341	0.16245	-0.324934	-0.0894073	-0.217712	-0.043052	5.77352	5.44859	5.43144	5.34203	6.12552	5.90781	5.31045	5.2674
C6	Tkt	6.80386	6.99694	7.12339	5.91331	6.10718	5.35515	5.85371	4.78186	6.34925	6.30806	4.83792	6.05409	0.817075	0.653897	0.857502	0.654536	0.771329	0.716717	0.209921	0.0987712	0.102814	0.335689	0.29019	0.115537	-0.599958	-0.911371	-0.181605	-0.584416	5.37932	4.77936	5.94883	5.03746	5.52329	5.34169	3.04704	2.46262
C6	Nudt1	4.09542	4.47233	4.07129	3.59962	3.44987	3.6632	3.44449	3.41013	3.11315	3.85831	3.04426	4.28128	0.573228	0.601665	0.888061	0.713958	0.571746	0.775405	0.0841173	0.0738681	0.173754	0.210714	0.0192296	0.298365	-0.292628	0.0858053	-0.174431	0.145568	3.70954	3.41692	3.12119	3.20699	4.04487	3.87044	2.47366	2.61923
C6	Pus1	4.15966	3.93829	4.09344	3.1224	3.74204	2.83585	3.38442	2.78308	3.28834	4.1276	2.99077	4.36611	0.530223	0.720435	0.824156	0.667625	0.576038	0.686281	0.183893	0.222246	0.332149	0.073964	0.141618	0.28816	-0.407031	-0.138818	-0.0918674	-0.191143	3.12638	2.71935	2.54137	2.40255	3.17539	3.08352	2.20482	2.01368
C6	Srm	5.05068	4.88878	5.11622	4.19561	4.93149	4.22457	4.77949	3.87028	4.47638	4.74047	3.85792	5.28498	0.587821	0.847899	0.968075	0.691406	0.674851	0.839239	0.216953	0.170975	0.16956	0.1072	0.117765	0.266417	-0.592303	-0.31566	-0.150193	-0.135028	4.21265	3.62035	3.81591	3.50025	4.49937	4.34918	2.44408	2.30905
C6	Tsc22d4	4.15474	3.96571	3.87769	3.84346	4.46646	3.81357	4.23268	3.16564	3.23643	3.84026	3.49581	4.69864	0.449812	0.893618	0.914813	0.627731	0.591595	0.729113	0.189534	0.0783759	0.267762	0.0644262	0.118243	0.223708	0.104167	0.029691	1.53616	0.231324	3.26269	3.36686	3.39488	3.42457	3.39144	4.9276	1.83156	2.06289
C6	Chst10	4.26898	4.28957	4.03083	2.51583	3.67203	1.84044	4.0904	1.90161	3.7794	3.63158	2.34456	3.59985	0.56174	0.774867	0.662007	0.591268	0.638506	0.826634	0.238341	0.208406	0.185446	0.235568	0.123855	0.343216	-0.637588	-0.584317	-0.171453	-0.431667	3.46288	2.82529	3.46104	2.87673	4.22326	4.05181	1.15379	0.722126
C6	Fbxo10	3.36364	3.36267	3.02739	2.07617	3.00058	1.91925	3.00873	1.76103	3.0177	3.53968	2.20906	3.21497	0.666093	0.792145	0.770517	0.615136	0.616257	0.651107	0.0959432	0.278452	0.142133	0.354771	0.189052	0.285984	-0.298616	-0.283057	0.343037	-0.0963967	2.55516	2.25654	2.52943	2.24637	2.05895	2.40199	1.19407	1.09767
C6	Dclk2	4.56944	4.47702	4.11877	2.43118	3.68938	1.90562	3.8441	1.62811	4.69	5.21056	3.15779	4.51621	0.691715	0.628884	0.785857	0.525036	0.601212	0.620422	0.117408	0.245508	0.124413	0.104227	0.151731	0.453982	0.0157191	-0.28349	0.0672619	-0.379549	3.8337	3.84942	3.52627	3.24278	4.0345	4.10176	1.07433	0.694779
C6	Per2	1.62846	1.32367	1.31745	0.876631	1.64411	0.629531	1.40635	0.414965	1.69586	2.64664	1.18601	2.32667	0.704748	0.747658	0.908724	0.61105	0.713028	0.512683	0.163888	0.154956	0.203	0.173097	0.164007	0.223022	-0.114264	-0.364275	0.659238	0.164674	1.30388	1.18962	2.06145	1.69717	1.54775	2.20698	0.48759	0.652264
C6	Rps10	9.84162	9.89803	9.84024	9.39737	9.2836	9.21138	8.52711	8.44673	8.44369	8.68688	8.1442	9.37656	0.535634	0.660984	1.13868	0.809706	0.72818	0.623298	0.0452242	0.0262643	0.205189	0.0908895	0.0192296	0.00280487	-0.34735	0.156103	-0.278783	-0.173205	8.57956	8.23221	7.68181	7.83792	8.97666	8.69788	7.90337	7.73016
C6	Stoml2	5.5851	5.53554	5.67212	5.08361	4.94203	4.93978	4.67711	4.64803	4.64544	5.38779	4.53457	5.58565	0.84325	0.613437	0.908925	0.87449	0.525036	0.709662	0.20172	0.00677182	0.0522091	0.174111	0.0192296	0.0968046	-0.173767	0.00938741	-0.127094	-0.0180505	4.8905	4.71673	4.48613	4.49552	4.73729	4.6102	4.2677	4.24965
C6	Yipf1	4.18195	4.63711	4.86801	4.56519	4.61795	4.75905	4.51835	5.02607	3.81338	4.51508	3.97293	5.30095	0.754014	0.554366	0.884534	0.722202	0.540448	0.551368	0.0069487	0.0970735	0.0823457	0.134785	0.083359	0.105636	-0.289302	0.0103029	-0.0670431	0.08349	4.31758	4.02828	4.40276	4.41306	4.77278	4.70573	4.92419	5.00768
C6	Dera	3.72	4.02071	4.02921	3.69681	4.04468	3.54272	3.23516	2.7032	2.8319	3.59479	2.95716	3.96934	0.801712	0.624218	0.53583	0.440527	0.492248	0.593754	0.367831	0.0970541	0.139237	0.165015	0.191352	0.175528	-0.272955	0.223584	-0.249977	0.1794	2.94718	2.67422	1.92702	2.15061	3.13823	2.88825	1.92075	2.10015
C6	Pbx4	2.34229	2.73656	2.14471	1.1485	1.35583	0.988403	1.88088	0.629339	2.35912	2.70642	1.22517	2.46974	0.69073	0.706834	0.528266	0.483269	0.596347	0.809818	0.249877	0.237882	0.11529	0.131213	0.248489	0.217301	-0.542293	-0.346971	-0.177598	-0.0938368	2.00987	1.46758	2.06136	1.71439	2.81092	2.63332	0.445329	0.351493
C6	Tmem160	4.37844	4.39096	4.69922	4.1847	3.97787	4.35397	4.46298	4.29622	3.61818	3.652	3.3726	4.60711	0.618308	0.656268	0.642849	0.58521	0.573048	0.642389	0.155801	0.256848	0.0605352	0.0491382	0.286187	0.0749493	-0.255865	-0.541947	-0.38465	0.00286952	3.6828	3.42693	4.2178	3.67585	4.98629	4.60164	2.74961	2.75247
C6	Cdc25b	4.95423	5.35631	5.3636	3.76409	4.56238	2.47113	3.00714	1.03743	4.57672	5.36966	2.31921	5.24136	0.688459	0.492488	0.694585	0.559592	0.482611	0.603328	0.18633	0.0162008	0.338644	0.14237	0.061855	0.168624	-0.213947	-0.00897613	-0.0407877	0.011243	3.52153	3.30758	1.78602	1.77705	2.13745	2.09667	0.353389	0.364632
C6	Lipa	3.11011	3.09805	3.16845	2.8137	3.21235	2.22901	4.00536	2.43699	2.43132	3.1469	1.9306	3.04497	0.672342	0.55725	0.638127	0.605216	0.682223	0.61133	0.13222	0.222013	0.307807	0.222233	0.139464	0.161171	-0.264529	-0.696975	-0.342304	-0.297087	2.51844	2.25391	2.80506	2.10809	3.31072	2.96842	0.983362	0.686275
C6	Tmem14a	2.50355	3.0984	3.14826	2.32428	2.26245	1.90191	2.67849	1.66862	2.43244	3.12252	1.96055	3.56978	0.570672	0.526706	0.552487	0.656268	0.700911	0.50957	0.0738681	0.171116	0.193216	0.212059	0.0876925	0.130875	-0.718131	-0.499894	0.163769	0.169628	3.09372	2.37559	3.05513	2.55524	3.70162	3.86538	1.57911	1.74874
C6	Ncam1	6.75399	6.8763	6.43113	5.69597	6.70371	6.26304	6.7498	6.30454	6.03084	6.80783	5.6312	6.74211	0.733553	0.477611	0.481894	0.684396	0.405259	0.632591	0.24696	0.169485	0.234697	0.248904	0.214903	0.235039	-0.0774727	-0.0525382	0.173407	-0.177976	5.79658	5.71911	5.83924	5.7867	5.86057	6.03398	5.79904	5.62107
C6	Bckdhb	3.6512	3.96459	4.22884	3.46981	3.69676	3.09314	3.81963	2.82287	2.75667	3.74023	2.68678	4.35082	0.624445	0.546155	0.573545	0.665655	0.409712	0.454272	0.368671	0.2398	0.286652	0.35767	0.187857	0.222738	-0.107188	-0.320555	0.00727402	-0.536377	3.33493	3.22774	3.14462	2.82406	3.7002	3.70747	1.48282	0.946446
C6	Pxmp4	3.66371	3.99827	4.41766	4.30035	4.82079	4.19095	4.38706	3.73454	3.42906	4.1717	3.62193	4.9066	0.656624	0.506126	0.63306	0.725989	0.50664	0.501842	0.267586	0.305185	0.147623	0.276289	0.198152	0.336649	-0.299358	-0.111458	0.430316	0.618358	3.53537	3.23601	3.16045	3.04899	3.46969	3.90001	1.67865	2.29701
C6	Dtnbp1	4.73409	4.63426	4.64386	3.62263	3.86989	3.34365	3.75241	2.89759	3.70602	4.09615	3.04738	4.20779	0.73327	0.641514	0.654495	0.484458	0.437022	0.630003	0.210251	0.33581	0.402369	0.25075	0.153998	0.188462	-0.344165	-0.767294	-0.0804383	0.275611	4.10857	3.76441	4.89904	4.13175	4.46925	4.38881	2.95718	3.23279
C6	Zfp239	2.46939	2.26637	2.22362	1.00801	1.88771	1.31443	2.37988	0.860833	1.69022	2.18353	1.05813	2.51554	0.510233	0.576845	0.493109	0.582728	0.397308	0.714122	0.339032	0.301237	0.336594	0.337782	0.258939	0.0699653	-0.851055	-0.530613	-0.126067	0.233889	2.11543	1.26437	1.90458	1.37397	1.55399	1.42792	0.44203	0.67592
C6	Tmem98	5.29129	5.1814	5.77667	4.46541	5.49523	4.06032	4.28249	3.60546	4.1929	5.17575	3.60638	5.6196	0.54455	0.567424	0.719556	0.652575	0.325907	0.527594	0.124508	0.304986	0.15488	0.369405	0.101854	0.247425	-0.153045	-0.501346	1.00752	-0.645885	3.62386	3.47081	3.61658	3.11523	2.99342	4.00094	2.69805	2.05217
C6	Mpzl1	5.3887	5.35303	5.77313	4.72283	5.44534	4.1317	5.18309	3.76109	4.71555	5.64076	4.02014	5.91233	0.500614	0.635059	0.645033	0.615491	0.514499	0.610207	0.0675841	0.214842	0.147859	0.258585	0.143265	0.196348	-0.62063	0.0117281	-0.000612884	0.0249473	4.52202	3.90139	3.4053	3.41702	4.93583	4.93521	2.34633	2.37127
C6	Uaca	4.32472	4.26379	3.64745	2.52607	3.07492	1.91211	2.39986	1.26738	3.38307	4.31952	2.48291	3.6796	0.547114	0.589006	0.525705	0.502025	0.463432	0.567268	0.128321	0.266358	0.283883	0.280441	0.217935	0.0915001	-0.232637	-0.775272	0.208709	-0.371558	2.83745	2.60481	3.01247	2.2372	3.1595	3.3682	1.06556	0.694
C6	Fxyd6	6.40165	6.56897	6.38479	4.73282	4.8362	3.20227	4.3623	2.21486	5.34839	5.76403	3.48241	5.24596	0.812146	0.923403	0.69712	0.544507	0.469618	0.416834	0.163937	0.460014	0.136211	0.157604	0.224158	0.435335	-0.999643	-0.539251	0.811703	0.00294518	5.11764	4.11799	5.08657	4.54732	4.23526	5.04696	1.03933	1.04227
C6	Ephb3	3.44807	4.01894	3.99236	2.54958	3.81405	2.41535	3.78077	2.37685	3.55132	3.87806	2.22715	4.04967	0.593754	0.550179	0.588467	0.510275	0.537905	0.387584	0.170818	0.472559	0.154011	0.148733	0.162124	0.438091	-0.11475	-0.0498848	0.416684	0.365548	2.43452	2.31977	1.924	1.87412	2.63047	3.04715	1.41384	1.77939
C6	Rab7l1	1.77862	1.68393	1.90788	1.41188	2.0332	1.05761	1.58544	0.397491	1.12405	1.9907	0.710831	2.80892	0.808318	0.467641	0.577634	0.616805	0.422312	0.465057	0.205113	0.408678	0.146086	0.144843	0.341552	0.284146	0.0516348	-0.579216	0.773367	0.293744	1.45602	1.50766	1.73228	1.15307	1.37714	2.15051	0.261504	0.555249
C6	Akr1b3	1.91332	3.10823	3.16107	1.90741	2.22078	1.82184	1.64315	1.24839	2.39087	2.77113	1.04552	2.2959	0.674957	0.544907	0.570416	0.685363	0.672247	0.658358	0.161582	0.502872	0.0718205	0.20607	0.0999601	0.255313	-0.274463	-0.695926	-0.461662	1.02594	2.31214	2.03767	3.06907	2.37314	4.35507	3.89341	0.631758	1.6577
C6	Slmo1	2.57519	2.59132	2.48676	1.27606	2.12202	0.791914	3.12383	1.13879	2.41783	2.89059	1.26661	2.76839	0.624159	0.680042	0.754014	0.608861	0.777752	0.617379	0.151567	0.543234	0.377906	0.255415	0.172381	0.339144	-0.64449	-0.326886	-0.170992	-0.267179	2.50127	1.85678	2.6509	2.32401	3.57756	3.40657	1.33361	1.06643
C6	Nt5c	4.82461	4.87104	4.95989	4.65949	4.6779	4.89835	4.63915	4.60938	4.30745	4.47796	4.45184	5.59327	0.347559	0.602918	0.713682	0.609117	0.760043	0.598945	0.137758	0.333992	0.0849842	0.0414758	0.159402	0.234347	-0.165303	0.229859	-0.168569	-0.910109	4.6905	4.5252	4.21755	4.44741	4.71114	4.54257	4.09099	3.18088
C6	Ralb	4.14679	3.65269	3.44536	2.58867	2.8514	2.05069	3.24808	1.60244	2.59244	2.89325	1.64141	2.94087	0.273749	0.677483	0.590202	0.63326	0.551368	0.581436	0.0230624	0.482729	0.172866	0.0700137	0.202298	0.224211	-0.700333	-0.527637	0.00594197	-0.192496	2.91631	2.21597	3.03436	2.50673	3.92755	3.93349	1.33493	1.14243
C6	Sostdc1	0.572165	0.714456	0.800685	1.53834	2.16834	1.48495	3.04481	1.84542	0.435381	1.29393	0.383223	2.81035	0.636977	0.399568	0.939227	0.314526	1.00525	0.730057	0.271773	0.112376	0.236124	0.185335	0.387216	0.50765	0.286612	-0.366951	-0.412886	0.221089	1.18381	1.47042	2.15269	1.78574	2.88742	2.47453	0.957938	1.17903
C6	Dtd1	3.42839	3.67307	3.50367	2.86649	2.83343	2.80308	3.96865	2.89141	2.51393	2.68507	2.27843	3.369	0.589273	0.542539	0.736964	0.568374	0.828311	0.629492	0.137903	0.178967	0.310679	0.247083	0.271896	0.100982	-0.332777	-0.7329	-0.355418	-0.0371728	3.63188	3.29911	4.55288	3.81997	5.15566	4.80024	3.48296	3.44579
C6	Fhl1	6.11462	6.2436	6.44583	4.93417	5.51215	4.03873	5.49676	3.28692	5.49257	6.20243	4.11162	6.09556	0.457669	0.585011	0.665469	0.567585	0.861319	0.639289	0.312038	0.201909	0.224741	0.196788	0.390632	0.21198	-0.580702	-0.378968	-0.254612	-0.623217	5.3833	4.8026	5.34857	4.9696	5.54698	5.29237	2.16147	1.53826
C6	Tmem14c	5.6037	5.69843	5.85599	5.16672	5.30596	5.0998	5.51269	4.65623	4.84067	5.57503	4.53333	5.97899	0.626946	0.576345	0.775405	0.685504	0.859713	0.745862	0.243145	0.0312155	0.144483	0.419775	0.156686	0.30597	-0.388915	-0.0945439	-0.247821	0.108578	5.16403	4.77512	4.62914	4.5346	5.77468	5.52686	3.96516	4.07373
C6	Psat1	6.23554	6.32046	6.63324	4.97244	6.04412	4.29552	4.99119	3.4101	4.88312	5.86204	3.69832	6.45152	0.652054	0.554706	0.828524	0.56226	0.881722	0.57144	0.083905	0.173935	0.336721	0.350601	0.257038	0.370835	-0.411058	-0.374389	0.926106	-0.114705	4.9475	4.53644	4.04172	3.66734	4.0663	4.99241	1.68353	1.56883
C6	Pag1	3.54783	3.57351	3.59076	2.63178	3.45397	1.78912	3.06072	1.83434	3.86325	4.09812	2.70402	3.81774	0.628118	0.59225	0.663839	0.517154	0.734357	0.610354	0.190912	0.0982174	0.199237	0.314059	0.175748	0.375218	-0.113748	-0.286979	0.909089	-0.23968	3.16909	3.05534	2.63688	2.3499	1.94991	2.859	0.991306	0.751626
C6	Txnrd1	5.99684	5.4569	5.80709	4.28215	5.4033	3.68761	4.824	3.42368	5.15249	5.27483	3.84342	5.30509	0.595934	0.486469	0.681384	0.646458	0.657052	0.591135	0.272317	0.18425	0.282758	0.261376	0.163986	0.291179	-0.292806	0.012306	-0.0342968	-0.16304	4.77061	4.47781	3.91254	3.92485	4.42488	4.39058	3.96356	3.80052
C6	Pecr	2.41246	2.21289	2.69474	2.33454	2.52268	1.63759	2.20679	1.15117	2.10234	2.76928	1.83081	3.37316	0.468187	0.484142	0.730057	0.612944	0.979234	0.368831	0.338618	0.257847	0.149113	0.156595	0.165439	0.278248	-0.320719	-0.308414	0.336074	0.138659	2.2874	1.96669	1.86584	1.55743	2.28311	2.61918	0.881655	1.02031
C6	Slc9a9	1.35746	1.15502	0.893206	0.363358	1.87206	0.55436	2.78827	1.08801	0.665343	0.928755	0.59764	1.78952	0.37194	0.360673	0.874088	0.37919	0.852809	0.411972	0.127656	0.433223	0.364554	0.106068	0.263919	0.214398	0.00400525	-0.12437	-0.147706	-0.0257796	1.14076	1.14476	1.42785	1.30348	2.73644	2.58873	0.772819	0.747039
C6	Hsd17b11	3.7695	4.06889	4.30042	2.81184	4.18568	2.10013	3.77844	1.82549	3.2743	3.88271	2.22433	4.91717	0.560319	0.448363	0.640635	0.665406	0.685746	0.262103	0.0788947	0.386622	0.309667	0.376629	0.261517	0.383456	-0.350892	-0.317036	1.07518	0.527516	3.44554	3.09465	3.11361	2.79657	3.58065	4.65583	0.739498	1.26701
C6	Rbms2	2.92788	2.89836	2.95086	1.78326	2.88027	1.54399	2.152	0.986383	2.24601	2.98151	1.20934	3.20203	0.643002	0.420227	0.686223	0.646663	0.581185	0.318821	0.0707248	0.26488	0.181527	0.301027	0.203983	0.205123	-0.550918	-0.175879	0.402043	0.0566426	1.9179	1.36698	1.53085	1.35497	1.94574	2.34778	0.48626	0.542903
C6	Cpt1c	3.0542	3.55329	2.66914	1.67813	2.71007	1.49359	4.1866	1.50939	3.63409	3.32279	2.28045	3.60618	0.486469	0.375387	0.670703	0.399348	0.488321	0.204643	0.15845	0.183707	0.221114	0.156706	0.135638	0.113816	-0.271008	-0.673438	0.100309	-0.169311	2.93827	2.66726	3.8342	3.16076	4.27472	4.37503	0.796341	0.627031
C6	Mfap2	5.52229	5.5416	5.84767	5.14311	6.88939	4.89692	6.0634	3.18356	5.22741	6.22483	4.84848	7.40779	0.505207	0.607391	0.915349	0.500895	0.620146	0.271322	0.0862796	0.201778	0.0738681	0.149675	0.0532223	0.128735	-0.273859	0.0442457	0.381118	0.161433	4.87487	4.60101	3.74786	3.79211	4.66363	5.04475	3.14163	3.30306
C6	Col5a2	2.32712	2.3199	1.93585	1.37688	2.53701	0.887879	1.44213	0.352267	1.96277	2.33548	0.804881	2.72506	1.14775	0.336352	0.777999	0.268292	0.971463	0.211336	0.290298	0.283796	0.395945	0.757876	0.623256	0.251324	-0.283809	-0.0615887	0.156152	-0.255999	0.864175	0.580365	0.683227	0.621638	1.37439	1.53054	0.311743	0.0557435
C6	Sh3bgrl	5.82028	5.60621	5.81948	4.44766	5.13776	3.19868	5.51037	3.06674	4.79174	4.89457	2.91282	5.54472	1.4651	0.290658	0.718868	0.534758	0.961303	0.502255	0.222489	0.087517	0.200498	0.60501	0.845979	0.457101	-0.681262	-0.303831	-0.0530632	-0.673985	5.31928	4.63802	4.83414	4.53031	6.11329	6.06023	2.31881	1.64482
C6	Frmd4a	5.67828	5.71632	5.47708	3.61918	4.48491	2.73671	5.38467	2.8331	5.31515	6.10719	3.22396	5.25226	1.2483	0.7276	1.18546	0.677137	0.941988	0.551	0.241847	0.240793	0.1058	0.268868	0.203472	0.350212	-0.507592	-0.390635	-0.270587	-0.582985	4.56907	4.06147	3.99574	3.6051	4.78971	4.51913	1.36381	0.780825
C6	Tfdp2	4.6738	4.69364	5.04712	3.68829	4.59748	2.72805	3.15316	1.94608	4.37136	5.32677	3.18261	5.11927	1.26818	0.489385	0.900831	0.673301	0.913101	0.500768	0.279361	0.154818	0.181662	0.372146	0.376851	0.17749	-0.16313	0.173989	0.612332	-0.314785	3.88922	3.72609	2.08866	2.26265	2.0312	2.64353	1.96084	1.64606
C6	Ldb2	2.97722	3.07886	3.38216	2.31732	3.28962	2.22893	5.00957	2.67652	2.53493	3.44645	1.51459	3.81776	1.30772	0.551599	1.16588	0.663651	1.21373	0.203079	0.3549	0.396694	0.191231	0.404706	0.285484	0.249625	-0.889059	-0.558267	-0.18245	-0.0848409	3.3852	2.49614	3.56038	3.00212	4.50754	4.32509	1.31536	1.23052
C6	Luzp2	1.43429	2.68416	3.51104	2.30266	3.92629	1.66099	3.05027	1.14642	2.28249	2.88504	1.3452	4.16744	1.3058	0.697813	1.12925	0.433862	1.03153	0.362398	0.283028	0.350422	0.271499	0.721097	0.386126	0.353504	-0.479557	-0.528336	1.29868	0.250796	3.16324	2.68368	2.77412	2.24578	1.91838	3.21706	0.295916	0.546711
C6	Dhx32	5.01108	5.77412	7.05088	6.00421	7.30296	5.5778	5.33885	4.51175	6.25196	6.48388	6.11669	7.22313	1.06169	0.647187	1.0879	0.689539	0.644747	0.398024	0.17619	0.152079	0.135247	0.20939	0.888105	0.223762	-0.0998579	0.32246	0.718186	-0.485489	6.20476	6.10491	3.58346	3.90592	3.83707	4.55525	3.23946	2.75397
C6	Agpat4	4.01872	3.6805	2.88718	1.37034	2.28313	0.826766	3.04236	0.869492	2.46838	2.52274	1.0584	2.8567	1.21408	0.414948	0.836952	0.410459	0.789646	0.201238	0.439441	0.338387	0.358892	0.247774	0.259059	0.527236	-0.608956	-0.51822	0.0456349	-0.2214	2.52702	1.91806	2.75013	2.23191	2.19261	2.23825	0.30217	0.0807706
C6	Gsta4	4.65096	4.72208	5.52988	4.7705	6.13009	4.53614	5.31413	3.61497	4.07339	4.9756	3.84343	6.78874	1.03787	0.37966	1.27009	0.566251	0.699317	0.172107	0.291168	0.258349	0.430679	0.0563454	0.349056	0.0624092	-1.33769	-0.412162	1.54245	0.739673	4.80845	3.47076	4.26546	3.8533	4.30547	5.84791	1.59368	2.33335
C6	Clec2d	1.19409	2.35157	3.32412	2.60938	2.54742	1.57191	1.51857	0.679951	2.55383	3.05286	2.19653	4.43285	1.1261	0.697281	0.972657	0.337021	0.680175	0.258127	0.32957	0.326982	0.287296	0.207795	0.367607	0.100031	-0.761578	-0.701207	1.65693	-0.0578536	2.90091	2.13934	2.04638	1.34517	1.01754	2.67448	0.403284	0.34543
C6	Rftn2	0.839345	1.66514	2.32606	1.64827	3.40343	1.81791	2.58835	1.0117	1.51257	2.08289	1.51858	3.65166	0.937163	0.566697	1.09819	0.600038	0.924051	0.24741	0.366276	0.491449	0.274548	0.158206	0.564007	0.0876656	-0.362097	-0.100839	0.782623	0.212556	2.315	1.9529	1.77292	1.67209	1.96679	2.74941	0.727171	0.939727
C6	Jam3	6.26432	6.35162	6.69998	5.11577	6.16692	3.73782	5.55735	3.0042	5.93454	6.68653	4.67123	7.03333	0.940907	0.788641	1.09356	0.727784	1.38977	0.141906	0.314243	0.236572	0.102403	1.03508	0.281018	0.986753	0.146585	0.26567	0.239328	-0.166807	5.00825	5.15483	3.77221	4.03788	5.4992	5.73853	1.6697	1.50289
C6	Lrrc4b	5.01652	5.16225	4.68692	3.09367	5.36937	2.86108	5.92421	2.99354	4.86549	4.41533	3.43061	4.92864	0.632237	0.765787	1.04066	0.423707	1.13023	0.222629	0.395263	0.844808	0.0578173	0.160196	0.164733	0.819843	-0.722244	-0.447928	-0.224839	-0.139903	4.39304	3.6708	4.13663	3.68871	5.03956	4.81472	0.644022	0.504119
C6	Efnb1	3.37182	3.81098	4.50503	2.84137	4.32562	2.17357	3.8831	1.61616	3.79722	4.47914	2.84672	4.51517	0.796524	0.7669	1.40136	0.516966	1.00289	0.485293	0.325966	0.795428	0.15887	0.799018	0.328057	1.19535	-0.429304	-0.148117	0.0169511	-0.250319	3.16266	2.73336	2.59869	2.45057	3.51379	3.53074	0.624664	0.374345
C6	Scrn1	6.56459	6.38559	6.07682	4.5094	5.38197	3.45631	5.88828	3.5237	5.10328	5.57554	3.1944	4.9953	1.12361	0.718176	1.12968	0.53104	1.27052	0.459788	0.127003	0.539833	0.223735	0.369041	0.313534	1.09246	-0.959382	-0.748239	-0.193429	-0.899931	5.28357	4.32418	5.45771	4.70947	6.2845	6.09107	2.35307	1.45314
C6	Gucy1a3	2.24509	2.98931	2.74705	1.50144	3.01812	1.36996	6.00697	3.08135	2.91376	1.86606	1.13141	2.65138	0.604577	0.590129	0.668395	0.422376	1.72806	0.0741929	0.105707	0.31564	0.33899	0.673014	0.554048	0.0565737	-1.04942	-0.529812	-0.33715	-0.804201	4.52833	3.47891	5.40533	4.87552	6.79765	6.4605	2.07561	1.27141
C6	Flrt3	2.38955	2.4306	2.3031	0.90004	1.58941	0.287782	3.2449	1.06341	3.16544	0.892232	0.60323	1.61632	1.53231	0.283282	1.11397	0.633703	1.71527	0.505483	0.534236	0.735699	0.454136	0.759293	0.284427	0.555917	-0.800057	-0.658323	-0.0522449	0.309116	2.44264	1.64258	2.52945	1.87113	3.10507	3.05283	0.596968	0.906083
C6	Rgs16	4.07394	4.09869	5.26191	3.35336	5.54234	2.90236	5.48864	2.62313	5.56845	4.69649	4.72489	6.12099	1.27545	0.584745	1.83126	0.583727	1.41478	0.416411	0.169368	0.03107	0.0215882	0.0464924	0.0192296	0.420274	-0.408907	-0.821104	-0.380621	-0.943166	4.4698	4.06089	3.47794	2.65683	5.28264	4.90202	2.03754	1.09438
C6	Gria2	2.09315	2.71472	1.83133	0.462883	1.36653	0.278552	3.49682	1.10152	4.03125	1.50006	1.33617	2.67275	0.997066	0.779537	0.954135	0.580564	1.55728	0.8507	0.270398	0.266267	0.135217	0.618538	0.492259	0.54903	-0.467778	-0.575019	0.22104	0.240616	4.51533	4.04756	5.01743	4.44241	3.45895	3.67999	0.586795	0.827411
C6	Diras2	4.07565	4.28012	4.07082	2.88318	4.79537	2.89157	5.41019	4.22645	3.60987	4.02748	2.30335	4.97027	1.09319	0.642389	1.23114	0.420054	1.29096	0.585595	0.0576263	0.120452	0.0624365	0.43967	0.185172	0.251304	-0.794434	-0.955904	0.0172646	-0.516406	4.72612	3.93168	5.55098	4.59507	5.96727	5.98453	2.10486	1.58845
C6	Gucy1b3	3.08886	3.62651	3.66486	2.06513	3.52179	1.86575	6.34288	3.21432	2.94792	3.62361	1.28842	3.70114	1.09532	0.789564	1.0258	0.42466	1.61184	0.488036	0.178718	0.296489	0.225523	0.257712	0.20966	0.241967	-0.972653	-0.608931	-6.7052	-0.592136	4.41587	3.44322	5.25192	4.64298	6.7052	0	2.21761	1.62548
C6	Cntnap2	4.11818	3.70071	2.75927	1.9712	3.73574	2.24624	5.80704	3.37703	2.12174	2.38997	1.11682	4.0521	0.789972	0.466433	0.634905	0.475772	0.858106	0.448483	0.228522	0.512026	0.384363	0.502279	0.324501	0.20925	-0.920064	-0.68677	0.935987	0.272168	4.39882	3.47875	4.76411	4.07734	5.36768	6.30367	2.18151	2.45368
C6	Pde4b	1.3399	3.2796	3.05151	1.44408	1.45799	1.05905	2.77607	1.91796	3.32478	1.05595	0.968339	2.17597	0.762836	0.531099	0.613834	0.524881	0.776336	0.374054	0.334256	0.461194	0.545624	0.574124	0.483894	0.369761	-1.34673	-0.853933	0.268966	0.518859	3.93539	2.58867	4.33482	3.48089	2.98437	3.25333	2.61967	3.13853
C6	Abca8b	0.243273	0.327444	0.404219	0.0863743	1.02904	0.240338	1.26221	0.255529	0.272382	0.67892	0.0932352	1.23274	0.763385	0.291293	0.436169	0.328036	0.789972	0.27702	0.242278	0.345726	0.116085	0.454786	0.209866	0.282451	-0.102133	-0.176797	1.61603	0.133651	0.976655	0.874522	1.92842	1.75163	1.14123	2.75726	0.0498469	0.183498
C6	Cd1d2	1.86075	2.81443	3.6533	1.7982	3.07166	0.799929	2.53646	0.587045	3.16922	4.07403	2.24243	4.61692	0.94535	0.266753	0.549316	0.493211	0.690103	0.227912	0.182229	0.225747	0.42662	0.509235	0.486993	0.167667	-0.200251	-0.0174257	0.648196	0.0653553	2.44988	2.24962	0.914812	0.897387	1.33545	1.98364	0.0735286	0.138884
C6	Fgf13	4.67737	4.48438	4.51391	2.85364	3.17967	1.82745	4.85895	2.20896	3.68703	3.89811	1.65868	3.2046	0.698814	0.425568	0.405479	0.564452	0.761345	0.58862	0.320235	0.211557	0.461098	0.431597	0.518704	0.417413	-0.686871	-0.824898	0.00686616	-0.339881	3.5531	2.86623	4.29662	3.47172	4.90671	4.91357	1.33105	0.991165
C6	Spata6	2.82154	2.98646	2.99727	2.54082	2.25106	2.47526	1.05611	1.81552	1.95583	2.85922	1.60279	2.65199	0.931626	0.536664	0.454677	0.469139	0.578393	0.735954	0.403363	0.269265	0.517481	0.419121	0.518867	0.265044	0.103492	0.387386	0.340664	0.0661258	2.17398	2.27747	1.94014	2.32753	1.73445	2.07511	2.28063	2.34676
C6	Lage3	5.25686	5.58099	5.81159	5.27652	4.95646	5.18587	5.06919	4.53999	4.29669	5.14475	4.50383	5.64005	0.774981	0.404734	0.539259	0.736364	0.502426	0.581661	0.240793	0.139167	0.620526	0.524956	0.492971	0.184981	-0.382409	0.0996228	-0.178981	-0.368434	4.96038	4.57797	4.39888	4.4985	5.31461	5.13563	3.88667	3.51823
C6	Pcyt1b	3.56713	3.86962	3.63604	2.60491	3.33183	2.61006	2.5254	2.81567	3.15438	3.52173	1.97655	3.74094	0.777682	0.336594	0.41241	0.630842	0.558072	0.418453	0.334189	0.368511	0.673557	0.442278	0.490138	0.31633	-0.339309	-0.1866	0.40511	0.35389	3.07116	2.73185	3.34034	3.15374	2.11966	2.52477	2.92924	3.28313
C6	Tnfrsf22	0.788589	1.08238	0.969153	0.35286	0.688421	0.394634	0.632789	0.170997	0.643072	1.45455	0.132123	1.15425	0.699762	0.443474	0.601665	0.629135	0.539543	0.375264	0.293648	0.312527	0.512254	0.505831	0.436752	0.224231	-0.0731605	-0.0665435	0.171292	-0.0242461	0.519058	0.445897	0.583867	0.517323	0.491879	0.663171	0.116482	0.0922363
C6	Ccdc122	0.444662	0.177223	1.02269	0.281909	0.423572	0.348506	0.0810373	0.0958521	0.163166	0.486999	0.141983	1.1483	0.5726	0.377642	0.372171	0.457858	0.56062	0.352509	0.578598	0.3979	0.312997	0.267678	0.3024	0.494444	0.367989	-0.0207259	0.336706	-0.0603373	0.317587	0.685575	0.287846	0.26712	0.609803	0.946509	0.119121	0.058784
C6	Pdgfrl	0.694211	1.10007	0.986395	0.453585	1.62158	0.439779	2.53947	0.702408	0.43863	1.04245	0.122374	2.03386	0.740339	0.330329	0.519437	0.295949	0.611916	0.218396	0.599162	0.317355	0.202669	0.316629	0.313191	0.346105	-0.0814219	-0.567669	1.73009	0.356621	0.201491	0.120069	1.49932	0.931654	1.77987	3.50996	0.156535	0.513156
C6	Dgkb	0.874896	0.63913	0.955018	0.34303	1.55597	0.378103	1.53877	0.381527	0.31627	0.930621	0.188606	1.61048	1.03904	0.416834	0.517085	0.386836	0.677971	0.477611	0.389459	0.238149	0.338537	0.213774	0.420888	0.260659	-0.205105	-0.665863	1.26717	0.0635014	1.12485	0.919746	1.92158	1.25572	1.36536	2.63253	0.238115	0.301617
C6	Nat2	1.83879	1.8025	1.86092	1.63218	1.68463	1.18153	1.27809	1.19778	1.36995	2.26576	1.18531	2.70431	0.906436	0.301587	0.417348	0.465057	0.56196	0.185772	0.405187	0.102269	0.243622	0.062629	0.473365	0.349112	-0.508048	0.159568	0.965681	0.200611	1.60182	1.09378	0.828488	0.988056	0.893477	1.85916	0.223409	0.42402
C6	Bche	1.59966	1.02533	1.81973	0.42331	2.15102	0.62554	2.84233	0.669495	0.822897	1.7155	0.177263	1.66257	0.769723	0.209906	0.414827	0.072799	0.845697	0.364402	0.388014	0.131475	0.542962	0.152164	0.215128	0.230815	-0.169099	-0.0429203	0.81553	-0.0185663	0.808369	0.639269	0.719551	0.676631	1.64523	2.46076	0.149008	0.130442
C6	Fez1	5.67435	5.5382	5.75531	4.14462	5.18039	3.05955	5.7354	3.1225	5.4856	4.26827	3.35731	5.43294	0.713745	0.226887	0.622856	0.494939	0.612635	0.376017	0.154434	0.100402	0.306372	0.209574	0.234557	0.43348	-1.10592	-0.894576	-0.194621	-0.592686	5.81006	4.70414	5.68183	4.78725	5.80951	5.61489	1.90177	1.30908
C6	Efemp1	2.77191	1.95854	1.31097	0.416967	0.957597	0.0459024	1.19662	0.227353	0.810406	1.73458	0.201502	1.37589	0.6448	0.367787	0.468671	0.330823	0.703689	0.393878	0.373893	0.256195	0.381625	0.189844	0.400664	0.320758	-0.389273	-0.891227	2.94806	0.520074	1.13518	0.745907	3.32292	2.4317	1.98388	4.93194	0.293654	0.813728
C6	Nmi	0.933517	1.32193	1.27857	1.1111	1.45368	0.792152	1.6371	0.535704	0.840202	1.62406	0.436356	2.29813	0.449182	0.291024	0.541828	0.402195	0.650857	0.544301	0.28171	0.162879	0.282425	0.157568	0.23595	0.242798	0.11033	-0.343762	0.854038	0.267486	1.76449	1.87482	1.73056	1.3868	1.62121	2.47525	0.0862643	0.35375
C6	Rnf135	1.03794	1.09083	0.964498	0.879343	1.66148	1.07971	1.55976	0.872982	0.934301	0.884493	0.851741	2.09243	1.04243	0.593518	0.668529	0.486715	0.376351	0.458967	0.434224	0.380951	0.423765	0.341639	0.189763	0.216783	-0.32669	-0.205032	0.70652	0.0693914	1.05561	0.728922	1.31003	1.10499	1.09969	1.80621	0.348053	0.417445
C6	Rpl36a	7.49749	7.45248	7.72329	7.44816	6.9946	6.7258	6.32417	6.08236	6.25839	6.84698	6.0681	7.73464	0.904581	0.400929	0.847082	0.747123	0.688714	0.48213	0.418872	0.573138	0.506848	0.321469	0.235198	0.323184	-0.490996	0.105001	-0.314476	-0.134727	7.19064	6.69965	6.3866	6.4916	7.23839	6.92391	6.22796	6.09324
C6	Rps4x	9.93645	9.76366	9.74099	9.40574	9.46317	9.1471	8.80895	8.58067	8.4444	8.90889	8.19965	9.54069	0.966195	0.395796	0.879992	0.737524	0.683593	0.50605	0.363933	0.354579	0.38238	0.295635	0.313443	0.263197	-0.623052	0.105336	-0.480165	-0.150939	9.06612	8.44306	8.00736	8.1127	9.40635	8.92619	7.96253	7.81159
C6	Rgl1	2.1628	2.25969	2.50553	2.08711	2.88925	2.35574	2.37606	2.50017	1.89785	2.80151	1.80118	3.1127	0.982484	0.703106	0.959121	0.725707	0.663085	0.769337	0.301445	0.543197	0.398949	0.181626	0.125525	0.368427	-0.195352	-0.252414	0.2911	0.589687	2.59885	2.4035	2.82277	2.57036	2.49026	2.78136	2.34327	2.93295
C6	Zfp459	0.760966	0.562024	1.08644	0.420774	0.570745	0.31207	0.662692	0.545182	0.644709	1.0096	0.346537	1.46934	1.07072	0.656916	0.744769	0.667418	0.615613	0.704364	0.190259	0.405315	0.463106	0.370147	0.274002	0.289285	-0.380021	-0.216542	0.0155951	0.298472	0.599555	0.219533	0.558117	0.341575	0.314429	0.330024	0.275508	0.573979
C6	Cdh10	1.58011	1.42978	0.590264	0.357728	1.01779	0.199217	2.73796	0.737926	0.528951	0.767303	0.182514	1.44284	0.961584	0.396934	0.534206	0.460588	1.0799	0.570987	0.226774	0.13179	0.726611	0.332313	0.507877	0.176207	-0.456246	-0.22704	0.0941904	-0.234169	1.16202	0.705771	1.64169	1.41465	2.53608	2.63027	0.308108	0.0739389
C6	Bcap29	2.91763	3.24824	4.00237	3.73429	3.67975	3.47977	3.11196	3.38037	2.9592	3.57749	3.20251	4.33032	0.823768	0.750186	0.799862	0.616178	0.867275	0.720123	0.519963	0.122829	0.875626	0.315065	0.226448	0.276493	-0.130408	-0.00227264	0.353326	0.18882	3.83642	3.70601	3.39342	3.39114	3.64361	3.99694	3.64122	3.83004
C6	Klhl13	4.59923	4.37296	3.94552	2.92729	3.73121	2.60047	4.10187	2.35855	2.69333	3.40489	2.25426	3.83608	0.879078	0.478577	0.641879	0.639098	0.780733	0.608861	0.358075	0.155057	0.747653	0.293648	0.357628	0.244691	-0.72187	-0.326021	0.245942	-0.288996	3.67784	2.95597	3.46238	3.13636	3.8917	4.13764	0.991611	0.702615
C6	Nipsnap1	5.22666	5.08285	5.0911	4.38875	4.84443	4.18859	4.95288	3.81822	4.77447	4.40595	4.07308	5.12864	0.699879	0.525769	0.693774	0.774324	0.88933	0.65731	0.257756	0.31289	0.670624	0.360559	0.220755	0.280023	-0.616457	-0.428497	-0.332886	0.213535	4.5503	3.93385	4.3428	3.91431	5.04468	4.71179	3.67302	3.88656
C6	Gbp6	0.0652603	0.198431	0.306924	0.16539	0.46397	0.138673	0.201025	0.0499416	0.127744	0.555046	0.0542404	1.07383	0.9187	0.539814	0.880963	0.649637	0.592046	0.539292	0.0947467	0.266729	0.830019	0.546811	0.309337	0.579428	-0.181235	-0.872629	0.940216	0.0543295	0.322733	0.141498	1.44542	0.572796	0.231747	1.17196	0.0170893	0.0714188
C6	Rassf2	3.45051	3.22662	3.02785	1.65531	2.20098	0.857889	1.23909	0.724409	2.39097	3.24182	0.96149	2.3494	0.889399	0.841854	0.852656	0.798952	0.543129	0.614885	0.107233	0.480585	0.994525	0.544269	0.568327	0.533702	-0.255609	-0.343225	0.542831	-0.00516956	1.45315	1.19754	0.858516	0.515291	0.284086	0.826917	0.126594	0.121425
C6	Fam102b	3.55049	3.29796	3.0573	2.30622	2.61199	2.08555	2.35058	2.16378	2.32572	3.16146	1.76323	2.78281	0.808446	0.855212	0.653828	0.753079	0.806647	0.726068	0.33558	0.269021	0.388457	0.15651	0.844493	0.169432	-0.466688	-0.138432	-0.0383147	-0.225361	3.02899	2.5623	2.87171	2.73327	2.25615	2.21783	2.3264	2.10104
C6	Adam22	2.77272	2.70875	2.58811	1.53791	2.11714	1.20713	2.65152	1.40921	2.74565	2.05061	1.86788	3.058	0.712283	0.581743	0.422073	0.61178	0.81628	0.759281	0.394373	0.343216	0.170276	0.47856	0.640687	0.197258	-0.286528	-0.449072	0.430597	-0.62903	3.41925	3.13273	3.94707	3.498	2.94891	3.3795	1.30993	0.680897
C6	Prrg1	1.16342	1.29694	1.39597	0.819394	0.973007	0.458854	0.590065	0.195031	0.794058	1.72151	0.404058	1.51432	0.856003	0.702808	0.613556	0.688786	0.767382	0.637086	0.259723	0.203593	0.277602	0.508607	0.807448	0.399721	-0.295803	-0.259457	0.495248	0.00357673	0.958226	0.662422	0.522611	0.263155	0.599157	1.0944	0.0917677	0.0953444
C6	Car3	0.141838	0.676706	1.42911	0.774188	1.68418	0.619373	0.760838	0.160866	0.990535	1.10373	0.643715	2.02691	0.701488	0.556952	0.552063	0.443528	0.864402	0.566779	0.807448	0.153478	0.407156	0.418589	0.308225	0.311324	-0.307553	-0.50017	0.47977	0.172515	1.72746	1.41991	1.58551	1.08534	0.13442	0.614191	0.259497	0.432011
C6	Qpct	1.58024	1.94257	2.2236	1.44	1.74035	0.426874	6.49326	3.63839	1.46119	1.59399	0.349002	1.48102	0.72126	0.631592	0.683331	0.576845	1.1702	0.448859	0.52699	0.284335	0.401604	0.334068	0.269699	0.483102	-0.56319	-0.873021	-0.411278	-1.41956	2.39057	1.82738	4.4671	3.59408	6.03285	5.62157	2.86604	1.44647
C6	Ghr	2.27355	1.7082	1.35214	0.590246	1.1439	0.206578	0.771447	0.244788	1.20727	1.42163	0.375029	1.5781	0.816065	0.61201	0.500378	0.573949	0.75587	0.753665	0.388189	0.249365	0.196627	0.222339	0.473701	0.393377	-0.293229	-0.650542	0.697103	-0.106723	1.26603	0.972802	1.81244	1.16189	1.23829	1.93539	0.249547	0.142824
C6	Spin2	1.57868	1.5452	1.38347	0.531497	0.791133	0.215539	1.305	0.888115	1.25342	1.33309	0.43912	1.51013	0.772264	0.730526	0.570072	0.516455	0.702206	0.549026	0.39631	0.400006	0.233822	0.249768	0.325138	0.342257	-0.550723	-0.423606	0.264793	0.110735	1.72427	1.17354	1.74624	1.32264	1.84094	2.10573	0.559501	0.670236
C6	Eps15	3.96564	3.68109	3.83378	3.10948	3.93434	3.12146	4.79451	3.28337	3.27161	4.00846	2.87579	4.8104	0.788375	0.588905	0.425947	0.525434	0.928702	0.636921	0.328353	0.24685	0.205379	0.454822	0.306092	0.135877	-0.580315	-0.514103	-0.0847177	-0.439358	4.45983	3.87951	4.61339	4.09929	5.20586	5.12114	3.08309	2.64373
C6	Myo6	1.6159	1.97939	2.29991	2.54242	3.36761	2.73899	3.24428	3.0271	1.73736	2.34954	2.38281	3.60247	0.690568	0.526515	0.555097	0.70741	0.872974	0.597097	0.464823	0.293234	0.273813	0.295897	0.301264	0.105275	-0.164057	-0.327211	0.899903	0.165143	3.36612	3.20206	4.1403	3.81309	3.20855	4.10846	3.57688	3.74203
C6	Acyp2	3.17675	3.10838	4.21788	3.46635	3.78436	3.14449	3.25086	2.58711	2.81832	3.33748	2.84804	4.49829	0.814378	0.716055	0.76766	0.824791	1.16086	0.683593	0.165064	0.410511	0.36982	0.517531	0.259803	0.177783	-0.25336	-0.546637	0.679317	0.123502	3.54757	3.29421	4.48976	3.94312	4.77854	5.45786	3.11613	3.23963
C6	Astn1	4.35471	4.18053	4.14294	2.39717	4.88049	2.21495	4.90262	2.11257	4.1375	3.09219	2.72121	3.8262	0.916573	0.518163	0.694504	0.766513	1.34147	0.513957	0.226198	0.45167	0.268394	0.400591	0.474392	0.358315	-0.512403	-0.615459	-0.380052	-0.225508	3.95844	3.44604	4.01862	3.40316	4.07313	3.69307	0.662852	0.437344
C6	Refbp2	3.20053	3.16547	3.23118	2.57571	2.85576	2.54033	3.3182	2.30643	2.80997	3.05264	2.26362	3.4058	0.857792	0.734238	0.927696	0.796524	0.9954	0.829493	0.148733	0.374043	0.128405	0.367113	0.251333	0.6322	-0.282229	0.054656	-0.104025	-0.101179	2.77744	2.49521	2.60329	2.65794	3.16607	3.06205	2.25846	2.15728
C6	Tmed3	4.34386	4.59943	4.55682	4.66038	4.50885	4.89998	4.74079	4.77935	3.67106	4.47704	3.7695	4.85804	0.813993	0.732213	0.831821	0.779305	0.897752	0.749933	0.157161	0.293342	0.21932	0.398386	0.40426	0.543363	-0.268611	-0.120917	-0.237769	0.0485166	4.40628	4.13767	4.36511	4.24419	5.08232	4.84455	4.16331	4.21182
C6	Cd1d1	2.76822	3.92589	4.47253	2.82737	4.14674	1.85107	3.70787	1.06174	4.50145	5.44286	3.46407	5.94604	0.73955	0.705471	0.665307	0.637545	0.998229	0.590378	0.107834	0.633984	0.122429	0.497121	0.215902	0.48542	0.15018	0.353731	0.656188	-0.0443741	3.67214	3.82232	1.54989	1.90362	2.70504	3.36123	0.285816	0.241442
C6	Slc16a14	1.20717	2.4101	2.4404	0.818315	2.4611	0.709415	1.95669	0.341752	2.0999	2.05047	0.729864	1.84793	0.90764	0.632185	0.858825	0.639318	0.937163	0.319345	0.0760157	0.366776	0.125648	0.228754	0.162068	0.515332	-0.475259	-0.114571	0.104044	-0.0698215	1.87623	1.40097	1.21089	1.09632	1.33273	1.43677	0.178789	0.108967
C6	Hddc2	4.50227	4.55974	4.92953	4.00856	4.49522	3.72097	4.0726	3.82285	3.7831	4.63224	3.25229	5.39676	1.06862	0.77435	0.703356	0.674851	0.761746	0.66375	0.151594	0.244614	0.0854686	0.550211	0.314701	0.341538	-0.154992	0.104986	0.0585068	-0.0377732	4.45519	4.3002	3.61739	3.72238	4.57418	4.63269	3.88083	3.84306
C6	Cyp4v3	1.05679	1.16163	1.39369	0.744885	1.52546	0.902504	1.28185	0.788014	0.591365	1.28636	0.588639	1.74087	0.955544	0.52533	0.607021	0.695903	0.903936	0.558742	0.125446	0.21158	0.169848	0.615869	0.364677	0.313443	-0.415488	-0.0991608	1.37889	0.312797	1.18877	0.77328	1.63238	1.53321	1.0095	2.38839	1.63995	1.95275
C6	Pam	4.45849	3.84121	3.58781	3.06999	3.80128	2.20694	4.05474	1.92406	2.9053	3.31771	1.80488	3.52701	0.862121	0.634816	0.572016	0.577943	0.794773	0.723232	0.266645	0.225509	0.198767	0.493417	0.28734	0.417744	-0.556236	-0.784465	1.14748	-0.0326212	3.16762	2.61139	4.09695	3.31249	3.43188	4.57936	1.07496	1.04234
C6	Asph	4.1189	4.20555	4.52373	4.07283	4.34584	3.21506	4.81322	3.03232	3.91393	4.43755	3.6001	4.6211	0.886147	0.503071	0.607538	0.622318	0.880963	0.665037	0.310917	0.235664	0.0918037	0.267384	0.284106	0.298219	-0.217866	-0.47347	-0.0200667	-0.320175	4.37147	4.1536	4.62744	4.15397	5.57334	5.55327	2.88468	2.5645
C6	Chac2	2.25535	2.06147	2.49562	2.16796	2.16307	2.27632	2.8396	2.13187	2.19736	1.86428	1.99999	3.07966	0.869178	0.562495	0.671432	0.738431	0.763385	0.682915	0.193938	0.0316123	0.183583	0.234094	0.295502	0.260881	-0.349116	-0.0512752	0.325559	0.648641	2.66395	2.31483	3.10171	3.05043	2.48634	2.8119	1.82975	2.47839
C6	Arsk	1.61494	1.84219	2.46471	1.59258	2.38319	1.32769	1.77099	1.14269	1.76118	2.44806	1.34809	2.94408	1.09084	0.66298	0.612148	0.829493	0.973571	0.560578	0.207629	0.341167	0.202095	0.26743	0.372252	0.286308	-0.42058	0.106233	0.579335	0.00481466	1.84717	1.42659	1.282	1.38823	1.22495	1.80429	0.489127	0.493941
C6	Pcca	2.77047	2.84825	3.36309	2.63335	3.12091	2.44486	2.80239	2.31508	2.54042	3.18781	2.4153	3.66355	0.964678	0.678996	0.623525	0.830901	0.857416	0.703176	0.203961	0.258322	0.110851	0.205772	0.35879	0.163013	0.0333137	-0.104157	-0.152437	-0.202261	2.87475	2.90807	2.66517	2.56101	3.06455	2.91211	2.55638	2.35412
C6	Ly96	1.27706	0.818463	1.15735	0.705153	0.924706	0	0.840813	0	0.637926	1.52429	0.497618	1.55303	0.906715	0.585821	0.506126	0.837595	0.541828	0.651356	0.235568	0.203472	0.0355491	0.3774	0.234761	0.210802	-0.222219	-0.448595	0.0301611	0.484245	1.28597	1.06375	1.09793	0.649332	1.77855	1.80871	0.397868	0.882112
C6	Lyplal1	3.35368	3.82663	3.87925	3.12408	3.52005	3.15943	4.20116	2.84504	2.91865	3.29518	2.78925	4.06727	0.905019	0.432332	0.566484	0.827795	0.625028	0.724855	0.220478	0.355412	0.216149	0.240385	0.276197	0.156471	-0.154211	-0.376024	-0.395669	0.0971578	3.06718	2.91297	3.3286	2.95258	4.50706	4.11139	2.25456	2.35172
C6	Mttp	1.85512	2.75944	2.77557	2.13005	2.46434	1.79143	2.10567	1.44934	1.89965	2.53214	1.74181	2.77284	0.835041	0.621999	0.78827	0.866505	0.675827	0.776189	0.149809	0.173539	0.265044	0.198214	0.208508	0.440487	0.0215722	-0.439048	0.0330231	-0.0672313	1.73072	1.75229	1.85392	1.41487	2.05163	2.08466	1.397	1.32977
C6	Nqo2	3.02394	2.90724	3.06935	2.56937	2.62082	2.64358	2.1887	2.37891	2.12572	3.06745	2.10384	3.15165	0.778884	0.598311	0.623172	0.808727	0.628118	0.616105	0.237841	0.180028	0.319887	0.378088	0.249262	0.368735	0.0840133	0.139316	0.0189819	-0.15922	2.56206	2.64608	2.31539	2.4547	2.47277	2.49176	2.41207	2.25285
