# Supplementary material for: Analysis of Müller glia specific genes and their histone modification using Hes1-promoter driven EGFP expressing mouse
Source: Sci Rep. 2017 Jun 15;7:3578. doi: 10.1038/s41598-017-03874-8 (PMC5472600; doi:10.1038/s41598-017-03874-8)
Supplement: Supplementary file 6 — Table S5 [file 41598_2017_3874_MOESM6_ESM.xlsx]

## Sheet: C1_IPA
ID	Notes	Symbol	Entrez Gene Name	Location	Type(s)
Fau		FAU	Finkel-Biskis-Reilly murine sarcoma virus (FBR-MuSV) ubiquitously expressed	Cytoplasm	other
Cfl1		CFL1	cofilin 1 (non-muscle)	Nucleus	other
Rpl35		RPL35	ribosomal protein L35	Cytoplasm	other
Hist1h4h		HIST1H4I	histone cluster 1, H4i	Nucleus	other
Rpl7		RPL7	ribosomal protein L7	Nucleus	transcription regulator
Qk		QKI	QKI, KH domain containing, RNA binding	Nucleus	other
Tox		TOX	thymocyte selection-associated high mobility group box	Nucleus	other
Tubb5		TUBB	tubulin, beta class I	Cytoplasm	other
Txndc12		TXNDC12	thioredoxin domain containing 12 (endoplasmic reticulum)	Cytoplasm	enzyme
Khdrbs3		KHDRBS3	KH domain containing, RNA binding, signal transduction associated 3	Nucleus	other
Gpm6a		GPM6A	glycoprotein M6A	Plasma Membrane	ion channel
Scd2		Scd2	stearoyl-Coenzyme A desaturase 2	Cytoplasm	enzyme
Ddr1		DDR1	discoidin domain receptor tyrosine kinase 1	Plasma Membrane	kinase
Dll1		DLL1	delta-like 1 (Drosophila)	Plasma Membrane	enzyme
Efnb2		EFNB2	ephrin-B2	Plasma Membrane	other
Tox3		TOX3	TOX high mobility group box family member 3	Other	other
Rnd2		RND2	Rho family GTPase 2	Cytoplasm	enzyme
Rps11		RPS11	ribosomal protein S11	Cytoplasm	other
Fkbp3		FKBP3	FK506 binding protein 3, 25kDa	Nucleus	enzyme
Ptpn12		PTPN12	protein tyrosine phosphatase, non-receptor type 12	Cytoplasm	phosphatase
Gas5		GAS5	growth arrest-specific 5 (non-protein coding)	Other	other
Ywhaq		YWHAQ	tyrosine 3-monooxygenase/tryptophan 5-monooxygenase activation protein, theta	Cytoplasm	other
Stt3b		STT3B	STT3B, subunit of the oligosaccharyltransferase complex (catalytic)	Cytoplasm	enzyme
Galnt13		GALNT13	polypeptide N-acetylgalactosaminyltransferase 13	Cytoplasm	enzyme
Tcf4		TCF4	transcription factor 4	Nucleus	transcription regulator
Nr2f1		NR2F1	nuclear receptor subfamily 2, group F, member 1	Nucleus	ligand-dependent nuclear receptor
Six3		SIX3	SIX homeobox 3	Nucleus	transcription regulator
Efna5		EFNA5	ephrin-A5	Plasma Membrane	kinase
Marcks		Marcks	myristoylated alanine rich protein kinase C substrate	Plasma Membrane	other
Pcdh10		PCDH10	protocadherin 10	Plasma Membrane	other
Tbx2		TBX2	T-box 2	Nucleus	transcription regulator
Mab21l2		MAB21L2	mab-21-like 2 (C. elegans)	Nucleus	other
Tle1		TLE1	transducin-like enhancer of split 1 (E(sp1) homolog, Drosophila)	Nucleus	transcription regulator
Sema6a		SEMA6A	sema domain, transmembrane domain (TM), and cytoplasmic domain, (semaphorin) 6A	Plasma Membrane	transmembrane receptor
Tgif1		TGIF1	TGFB-induced factor homeobox 1	Nucleus	transcription regulator
Flrt2		FLRT2	fibronectin leucine rich transmembrane protein 2	Plasma Membrane	other
Maf		MAF	v-maf avian musculoaponeurotic fibrosarcoma oncogene homolog	Nucleus	transcription regulator
Myc		MYC	v-myc avian myelocytomatosis viral oncogene homolog	Nucleus	transcription regulator
Fbxw7		FBXW7	F-box and WD repeat domain containing 7, E3 ubiquitin protein ligase	Nucleus	transcription regulator
Nova1		NOVA1	neuro-oncological ventral antigen 1	Nucleus	other
Ascl1		ASCL1	achaete-scute family bHLH transcription factor 1	Nucleus	transcription regulator
Lmo4		LMO4	LIM domain only 4	Nucleus	transcription regulator

## Sheet: C2_IPA
ID	Notes	Symbol	Entrez Gene Name	Location	Type(s)
Egr1		EGR1	early growth response 1	Nucleus	transcription regulator
Dgka		DGKA	diacylglycerol kinase, alpha 80kDa	Cytoplasm	kinase
Fos		FOS	FBJ murine osteosarcoma viral oncogene homolog	Nucleus	transcription regulator
Rcc2		RCC2	regulator of chromosome condensation 2	Nucleus	other
Hspa2		HSPA2	heat shock 70kDa protein 2	Cytoplasm	other
Tnfrsf12a		TNFRSF12A	tumor necrosis factor receptor superfamily, member 12A	Plasma Membrane	transmembrane receptor
Nell2		NELL2	neural EGFL like 2	Extracellular Space	other
Vstm2a		VSTM2A	V-set and transmembrane domain containing 2A	Extracellular Space	other
St8sia2		ST8SIA2	ST8 alpha-N-acetyl-neuraminide alpha-2,8-sialyltransferase 2	Cytoplasm	enzyme
Ccnjl		Ccnjl	cyclin J-like	Other	other
Apba2		APBA2	amyloid beta (A4) precursor protein-binding, family A, member 2	Cytoplasm	transporter
Arl4c		ARL4C	ADP-ribosylation factor-like 4C	Nucleus	enzyme
Smarcd3		SMARCD3	SWI/SNF related, matrix associated, actin dependent regulator of chromatin, subfamily d, member 3	Nucleus	transcription regulator
Tgif2		TGIF2	TGFB-induced factor homeobox 2	Nucleus	transcription regulator
Crim1		CRIM1	cysteine rich transmembrane BMP regulator 1 (chordin-like)	Extracellular Space	kinase
Unc5c		UNC5C	unc-5 netrin receptor C	Plasma Membrane	transmembrane receptor
Fut8		FUT8	fucosyltransferase 8 (alpha (1,6) fucosyltransferase)	Cytoplasm	enzyme
Tmem65		TMEM65	transmembrane protein 65	Cytoplasm	other
Prkg1		PRKG1	protein kinase, cGMP-dependent, type I	Cytoplasm	kinase
Ptchd1		PTCHD1	patched domain containing 1	Plasma Membrane	other
Prkar2b		PRKAR2B	protein kinase, cAMP-dependent, regulatory, type II, beta	Cytoplasm	kinase
Pknox2		PKNOX2	PBX/knotted 1 homeobox 2	Nucleus	other
Smad3		SMAD3	SMAD family member 3	Nucleus	transcription regulator
Rhbdf1		RHBDF1	rhomboid 5 homolog 1 (Drosophila)	Cytoplasm	other
Fam46c		FAM46C	family with sequence similarity 46, member C	Extracellular Space	other
Setd7		SETD7	SET domain containing (lysine methyltransferase) 7	Nucleus	enzyme
Adhfe1		ADHFE1	alcohol dehydrogenase, iron containing, 1	Cytoplasm	enzyme
Rrs1		RRS1	ribosome biogenesis regulator homolog	Nucleus	other
Mapk14		MAPK14	mitogen-activated protein kinase 14	Cytoplasm	kinase
Tspan4		TSPAN4	tetraspanin 4	Plasma Membrane	other
Hddc3		HDDC3	HD domain containing 3	Other	other
Rpl8		RPL8	ribosomal protein L8	Other	other
Rras		RRAS	related RAS viral (r-ras) oncogene homolog	Cytoplasm	enzyme
Hdgf		HDGF	hepatoma-derived growth factor	Extracellular Space	growth factor
Myl6		MYL6	myosin, light chain 6, alkali, smooth muscle and non-muscle	Cytoplasm	other
Exosc8		EXOSC8	exosome component 8	Nucleus	enzyme
Rpl23a		Rpl23a	ribosomal protein L23A	Nucleus	other
Cuta		CUTA	cutA divalent cation tolerance homolog (E. coli)	Cytoplasm	other
Zfp467		ZNF467	zinc finger protein 467	Nucleus	other
Banf1		BANF1	barrier to autointegration factor 1	Nucleus	other
Brp44l
Ube2e1		UBE2E1	ubiquitin-conjugating enzyme E2E 1	Cytoplasm	enzyme
Xrcc6		XRCC6	X-ray repair complementing defective repair in Chinese hamster cells 6	Nucleus	enzyme
Btf3		BTF3	basic transcription factor 3	Nucleus	transcription regulator
Tmed5		TMED5	transmembrane emp24 protein transport domain containing 5	Cytoplasm	other
Apex1		APEX1	APEX nuclease (multifunctional DNA repair enzyme) 1	Nucleus	enzyme
Emg1		EMG1	EMG1 N1-specific pseudouridine methyltransferase	Nucleus	other
Rhob		RHOB	ras homolog family member B	Cytoplasm	enzyme
Pdia3		PDIA3	protein disulfide isomerase family A, member 3	Cytoplasm	peptidase
Rpl36al		RPL36AL	ribosomal protein L36a-like	Cytoplasm	other
Rpl28		RPL28	ribosomal protein L28	Cytoplasm	other
Rac1		RAC1	ras-related C3 botulinum toxin substrate 1 (rho family, small GTP binding protein Rac1)	Plasma Membrane	enzyme
Rpl12		RPL12	ribosomal protein L12	Nucleus	other
Gtf2h5		GTF2H5	general transcription factor IIH, polypeptide 5	Nucleus	other
Prelid1		PRELID1	PRELI domain containing 1	Cytoplasm	other
Cdv3		CDV3	CDV3 homolog (mouse)	Cytoplasm	other
Coro1c		CORO1C	coronin, actin binding protein, 1C	Cytoplasm	other
Tmem43		TMEM43	transmembrane protein 43	Nucleus	other
Mrps16		MRPS16	mitochondrial ribosomal protein S16	Cytoplasm	other
Txndc17		TXNDC17	thioredoxin domain containing 17	Cytoplasm	enzyme
Lepre1
Slc20a2		SLC20A2	solute carrier family 20 (phosphate transporter), member 2	Plasma Membrane	transporter
Ap3m1		AP3M1	adaptor-related protein complex 3, mu 1 subunit	Cytoplasm	transporter
Lta4h		LTA4H	leukotriene A4 hydrolase	Cytoplasm	enzyme
Rpl34		Rpl34 (includes others)	ribosomal protein L34	Cytoplasm	other
Thyn1		THYN1	thymocyte nuclear protein 1	Nucleus	other
Laptm4a		LAPTM4A	lysosomal protein transmembrane 4 alpha	Cytoplasm	other
Lsm3		LSM3	LSM3 homolog, U6 small nuclear RNA and mRNA degradation associated	Nucleus	other
Rtn4		RTN4	reticulon 4	Cytoplasm	other
Maoa		MAOA	monoamine oxidase A	Cytoplasm	enzyme
Rpl22l1		Rpl22l1	ribosomal protein L22 like 1	Other	other
Rps27l		RPS27L	ribosomal protein S27-like	Cytoplasm	translation regulator
Mocs2		MOCS2	molybdenum cofactor synthesis 2	Cytoplasm	enzyme
Pigx		PIGX	phosphatidylinositol glycan anchor biosynthesis, class X	Cytoplasm	other
Dus4l		DUS4L	dihydrouridine synthase 4-like	Other	other
Snrpd1		SNRPD1	small nuclear ribonucleoprotein D1 polypeptide 16kDa	Nucleus	other
Reck		RECK	reversion-inducing-cysteine-rich protein with kazal motifs	Plasma Membrane	other
Crot		CROT	carnitine O-octanoyltransferase	Cytoplasm	enzyme
Ppil3		PPIL3	peptidylprolyl isomerase (cyclophilin)-like 3	Cytoplasm	enzyme
Ctps		CTPS1	CTP synthase 1	Nucleus	enzyme
Mrpl13		MRPL13	mitochondrial ribosomal protein L13	Cytoplasm	other
Cdc42se2		CDC42SE2	CDC42 small effector 2	Plasma Membrane	other
Rpl23		RPL23	ribosomal protein L23	Cytoplasm	other
Snrpg		Snrpg	small nuclear ribonucleoprotein polypeptide G	Nucleus	other
Gnai3		GNAI3	guanine nucleotide binding protein (G protein), alpha inhibiting activity polypeptide 3	Cytoplasm	enzyme
Npc2		NPC2	Niemann-Pick disease, type C2	Extracellular Space	other
Hint1		HINT1	histidine triad nucleotide binding protein 1	Nucleus	enzyme
Pdcd6		PDCD6	programmed cell death 6	Cytoplasm	other
Tspan3		TSPAN3	tetraspanin 3	Plasma Membrane	other
Nudt9		NUDT9	nudix (nucleoside diphosphate linked moiety X)-type motif 9	Cytoplasm	phosphatase
Sf3b5		SF3B5	splicing factor 3b, subunit 5, 10kDa	Nucleus	other
Slc41a1		SLC41A1	solute carrier family 41 (magnesium transporter), member 1	Plasma Membrane	transporter
Armc10		ARMC10	armadillo repeat containing 10	Cytoplasm	other
Smox		SMOX	spermine oxidase	Cytoplasm	enzyme
Eif3i		EIF3I	eukaryotic translation initiation factor 3, subunit I	Cytoplasm	translation regulator
Bola2		Bola2	bolA-like 2 (E. coli)	Cytoplasm	other
Rpl32		Rpl32	ribosomal protein L32	Cytoplasm	other
Mrps18c		MRPS18C	mitochondrial ribosomal protein S18C	Cytoplasm	other
Pomp		POMP	proteasome maturation protein	Nucleus	other
Nudt19		NUDT19	nudix (nucleoside diphosphate linked moiety X)-type motif 19	Cytoplasm	other
Rps21		RPS21	ribosomal protein S21	Cytoplasm	other
Fbl		FBL	fibrillarin	Nucleus	other
Txn1		TXN	thioredoxin	Cytoplasm	enzyme
Arhgdia		ARHGDIA	Rho GDP dissociation inhibitor (GDI) alpha	Cytoplasm	other
Eef1g		EEF1G	eukaryotic translation elongation factor 1 gamma	Cytoplasm	translation regulator
Cdc42ep4		CDC42EP4	CDC42 effector protein (Rho GTPase binding) 4	Cytoplasm	other
Nudcd2		NUDCD2	NudC domain containing 2	Cytoplasm	other
Rplp2		RPLP2	ribosomal protein, large, P2	Cytoplasm	other
Rpl14		RPL14	ribosomal protein L14	Cytoplasm	other
Wipi1		WIPI1	WD repeat domain, phosphoinositide interacting 1	Cytoplasm	other
Rpl39		RPL39	ribosomal protein L39	Cytoplasm	other
Mrto4		MRTO4	MRT4 homolog, ribosome maturation factor	Cytoplasm	other
Snrpd2		SNRPD2	small nuclear ribonucleoprotein D2 polypeptide 16.5kDa	Nucleus	other
Ssna1		SSNA1	Sjogren syndrome nuclear autoantigen 1	Cytoplasm	other
Uros		UROS	uroporphyrinogen III synthase	Cytoplasm	enzyme
Qsox1		QSOX1	quiescin Q6 sulfhydryl oxidase 1	Cytoplasm	enzyme
Rpl17		RPL17	ribosomal protein L17	Cytoplasm	other
Brp44
Zfp277		ZNF277	zinc finger protein 277	Nucleus	transcription regulator
Fkbp14		FKBP14	FK506 binding protein 14, 22 kDa	Cytoplasm	enzyme
Rpl18		RPL18	ribosomal protein L18	Cytoplasm	other
H2afj		H2AFJ	H2A histone family, member J	Cytoplasm	other
Rps18		RPS18	ribosomal protein S18	Cytoplasm	other
Cdk4		CDK4	cyclin-dependent kinase 4	Nucleus	kinase
Polr2h		POLR2H	polymerase (RNA) II (DNA directed) polypeptide H	Nucleus	enzyme
Cdc42se1		CDC42SE1	CDC42 small effector 1	Plasma Membrane	other
Ppp1r14b		PPP1R14B	protein phosphatase 1, regulatory (inhibitor) subunit 14B	Cytoplasm	phosphatase
BC056474		WDR83OS	WD repeat domain 83 opposite strand	Other	other
Hmgb1		Gm21596/Hmgb1	high mobility group box 1	Nucleus	transcription regulator
Hunk		HUNK	hormonally up-regulated Neu-associated kinase	Cytoplasm	kinase
Pim1		PIM1	Pim-1 proto-oncogene, serine/threonine kinase	Cytoplasm	kinase
Gadd45g		GADD45G	growth arrest and DNA-damage-inducible, gamma	Nucleus	other
Rap2b		RAP2B	RAP2B, member of RAS oncogene family	Plasma Membrane	enzyme
Timm23		TIMM23	translocase of inner mitochondrial membrane 23 homolog (yeast)	Cytoplasm	transporter
Id4		ID4	inhibitor of DNA binding 4, dominant negative helix-loop-helix protein	Nucleus	transcription regulator
Foxn2		FOXN2	forkhead box N2	Nucleus	other
Nck2		NCK2	NCK adaptor protein 2	Cytoplasm	kinase
Fkbp7		FKBP7	FK506 binding protein 7	Cytoplasm	enzyme
Gdi2		GDI2	GDP dissociation inhibitor 2	Cytoplasm	other
Cnn3		CNN3	calponin 3, acidic	Cytoplasm	other
Lasp1		LASP1	LIM and SH3 protein 1	Cytoplasm	transporter
Mrpl52		MRPL52	mitochondrial ribosomal protein L52	Cytoplasm	other
Pip5k1b		PIP5K1B	phosphatidylinositol-4-phosphate 5-kinase, type I, beta	Cytoplasm	kinase
Tead1		TEAD1	TEA domain family member 1 (SV40 transcriptional enhancer factor)	Nucleus	transcription regulator
Dusp10		DUSP10	dual specificity phosphatase 10	Nucleus	phosphatase
Gnl3		GNL3	guanine nucleotide binding protein-like 3 (nucleolar)	Nucleus	other
Rnf130		RNF130	ring finger protein 130	Cytoplasm	peptidase
Gng5		GNG5	guanine nucleotide binding protein (G protein), gamma 5	Plasma Membrane	other
Arf4		ARF4	ADP-ribosylation factor 4	Cytoplasm	enzyme
Eef1b2		EEF1B2	eukaryotic translation elongation factor 1 beta 2	Cytoplasm	translation regulator
Rwdd1		RWDD1	RWD domain containing 1	Other	other
Dpysl2		DPYSL2	dihydropyrimidinase-like 2	Cytoplasm	enzyme
Erh		ERH	enhancer of rudimentary homolog (Drosophila)	Nucleus	other
Kdelc1		KDELC1	KDEL (Lys-Asp-Glu-Leu) containing 1	Cytoplasm	other
Mboat2		MBOAT2	membrane bound O-acyltransferase domain containing 2	Cytoplasm	enzyme
Elovl6		ELOVL6	ELOVL fatty acid elongase 6	Cytoplasm	enzyme
Hspe1		HSPE1	heat shock 10kDa protein 1	Cytoplasm	enzyme
Rpl36		Rpl36	ribosomal protein L36	Nucleus	other
Moap1		MOAP1	modulator of apoptosis 1	Cytoplasm	other
Mrpl36		MRPL36	mitochondrial ribosomal protein L36	Cytoplasm	other
Dph5		DPH5	diphthamide biosynthesis 5	Cytoplasm	enzyme
Parp8		PARP8	poly (ADP-ribose) polymerase family, member 8	Other	other
Pkia		PKIA	protein kinase (cAMP-dependent, catalytic) inhibitor alpha	Cytoplasm	other
Nfib		NFIB	nuclear factor I/B	Nucleus	transcription regulator
Nudt4		NUDT4	nudix (nucleoside diphosphate linked moiety X)-type motif 4	Cytoplasm	phosphatase
Gria4		GRIA4	glutamate receptor, ionotropic, AMPA 4	Plasma Membrane	ion channel
Lrrc4c		LRRC4C	leucine rich repeat containing 4C	Plasma Membrane	other
Fscn1		FSCN1	fascin actin-bundling protein 1	Cytoplasm	other
Mmp14		MMP14	matrix metallopeptidase 14 (membrane-inserted)	Extracellular Space	peptidase
Hes6		HES6	hes family bHLH transcription factor 6	Nucleus	transcription regulator
Hn1		HN1	hematological and neurological expressed 1	Nucleus	other
Lgr4		LGR4	leucine-rich repeat containing G protein-coupled receptor 4	Plasma Membrane	transmembrane receptor
Srgap3		SRGAP3	SLIT-ROBO Rho GTPase activating protein 3	Cytoplasm	other
Hlf		HLF	hepatic leukemia factor	Nucleus	transcription regulator
Pfkp		PFKP	phosphofructokinase, platelet	Cytoplasm	kinase
Flna		FLNA	filamin A, alpha	Cytoplasm	other
Pgam1		PGAM1	phosphoglycerate mutase 1 (brain)	Cytoplasm	phosphatase
Plekho1		PLEKHO1	pleckstrin homology domain containing, family O member 1	Plasma Membrane	other
Pnrc2		PNRC2	proline-rich nuclear receptor coactivator 2	Nucleus	other
Rgs2		RGS2	regulator of G-protein signaling 2	Nucleus	other
Rpl41		RPL41	ribosomal protein L41	Cytoplasm	other
Gnb2l1		GNB2L1	guanine nucleotide binding protein (G protein), beta polypeptide 2-like 1	Cytoplasm	enzyme
Naca		NACA	nascent polypeptide-associated complex alpha subunit	Cytoplasm	transcription regulator
Rpl30		RPL30	ribosomal protein L30	Cytoplasm	other
Rpl9		RPL9	ribosomal protein L9	Nucleus	other
Rps25		RPS25	ribosomal protein S25	Cytoplasm	other
Rpl35a		RPL35A	ribosomal protein L35a	Cytoplasm	other
Rpl37		RPL37	ribosomal protein L37	Cytoplasm	other
Rps6		RPS6	ribosomal protein S6	Cytoplasm	other
Rpl15		RPL15	ribosomal protein L15	Cytoplasm	other
Rpain		RPAIN	RPA interacting protein	Nucleus	other
Rpl27a		RPL27A	ribosomal protein L27a	Cytoplasm	other
Rps20		RPS20	ribosomal protein S20	Cytoplasm	other
Col11a1		COL11A1	collagen, type XI, alpha 1	Extracellular Space	other
Hs3st5		HS3ST5	heparan sulfate (glucosamine) 3-O-sulfotransferase 5	Cytoplasm	enzyme
Rps12		RPS12	ribosomal protein S12	Cytoplasm	other
Rps27a		RPS27A	ribosomal protein S27a	Cytoplasm	other
Ankrd49		ANKRD49	ankyrin repeat domain 49	Nucleus	transcription regulator
Rps13		RPS13	ribosomal protein S13	Cytoplasm	other
Sec61g		SEC61G	Sec61 gamma subunit	Plasma Membrane	transporter
Thumpd3		THUMPD3	THUMP domain containing 3	Other	other
Shfm1		SHFM1	split hand/foot malformation (ectrodactyly) type 1	Nucleus	peptidase
Apip		APIP	APAF1 interacting protein	Cytoplasm	enzyme
Nedd8		NEDD8	neural precursor cell expressed, developmentally down-regulated 8	Nucleus	enzyme
Pigf		PIGF	phosphatidylinositol glycan anchor biosynthesis, class F	Cytoplasm	enzyme
Tmem55a		TMEM55A	transmembrane protein 55A	Cytoplasm	phosphatase
Rpl24		RPL24	ribosomal protein L24	Cytoplasm	other
Rrp15		RRP15	ribosomal RNA processing 15 homolog	Nucleus	other
Odc1		ODC1	ornithine decarboxylase 1	Cytoplasm	enzyme
Fcf1		FCF1	FCF1 rRNA-processing protein	Other	other
Rpl31		RPL31	ribosomal protein L31	Cytoplasm	other
Nudt5		NUDT5	nudix (nucleoside diphosphate linked moiety X)-type motif 5	Cytoplasm	phosphatase
Snx5		SNX5	sorting nexin 5	Cytoplasm	transporter
Tubd1		TUBD1	tubulin, delta 1	Cytoplasm	other

## Sheet: C3_IPA
ID	Notes	Symbol	Entrez Gene Name	Location	Type(s)
Hmx1		HMX1	H6 family homeobox 1	Nucleus	transcription regulator
Hmga2		Hmga2	high mobility group AT-hook 2	Nucleus	enzyme
Npas3		NPAS3	neuronal PAS domain protein 3	Nucleus	other
Pax6		PAX6	paired box 6	Nucleus	transcription regulator
Tbx3		TBX3	T-box 3	Nucleus	transcription regulator
Flt1		FLT1	fms-related tyrosine kinase 1	Plasma Membrane	kinase
Pdgfra		PDGFRA	platelet-derived growth factor receptor, alpha polypeptide	Plasma Membrane	kinase
Neurog2		NEUROG2	neurogenin 2	Nucleus	other
Lef1		LEF1	lymphoid enhancer-binding factor 1	Nucleus	transcription regulator
Mkx		MKX	mohawk homeobox	Nucleus	other
Tradd		TRADD	TNFRSF1A-associated via death domain	Cytoplasm	other
Bcan		BCAN	brevican	Extracellular Space	other
Olig2		OLIG2	oligodendrocyte lineage transcription factor 2	Nucleus	transcription regulator
Sox1		SOX1	SRY (sex determining region Y)-box 1	Nucleus	transcription regulator

## Sheet: C4_IPA
ID	Notes	Symbol	Entrez Gene Name	Location	Type(s)
Kcnq4		KCNQ4	potassium channel, voltage gated KQT-like subfamily Q, member 4	Plasma Membrane	ion channel
Tap2		TAP2	transporter 2, ATP-binding cassette, sub-family B (MDR/TAP)	Cytoplasm	transporter
Cd151		CD151	CD151 molecule (Raph blood group)	Plasma Membrane	other
Col8a2		COL8A2	collagen, type VIII, alpha 2	Extracellular Space	other
Shkbp1		SHKBP1	SH3KBP1 binding protein 1	Other	other
Prr15		PRR15	proline rich 15	Other	other
Pstpip2		PSTPIP2	proline-serine-threonine phosphatase interacting protein 2	Cytoplasm	other
Adamts18		ADAMTS18	ADAM metallopeptidase with thrombospondin type 1 motif, 18	Extracellular Space	peptidase
Npm3		NPM3	nucleophosmin/nucleoplasmin 3	Nucleus	other
Nbl1		MINOS1-NBL1/NBL1	neuroblastoma 1, DAN family BMP antagonist	Nucleus	other
Sorl1		SORL1	sortilin-related receptor, L(DLR class) A repeats containing	Cytoplasm	transporter
Mpst		MPST	mercaptopyruvate sulfurtransferase	Cytoplasm	enzyme
Fbxo2		FBXO2	F-box protein 2	Cytoplasm	enzyme
Fbxo44		FBXO44	F-box protein 44	Other	other
Cdkn1c		Cdkn1c	cyclin-dependent kinase inhibitor 1C (P57)	Nucleus	other
Grwd1		GRWD1	glutamate-rich WD repeat containing 1	Nucleus	other
Nptx1		NPTX1	neuronal pentraxin I	Extracellular Space	other
Drd4		DRD4	dopamine receptor D4	Plasma Membrane	G-protein coupled receptor
Kdelr3		KDELR3	KDEL (Lys-Asp-Glu-Leu) endoplasmic reticulum protein retention receptor 3	Cytoplasm	transporter
Adm		ADM	adrenomedullin	Extracellular Space	other
Epas1		EPAS1	endothelial PAS domain protein 1	Nucleus	transcription regulator
Cnih3		CNIH3	cornichon family AMPA receptor auxiliary protein 3	Plasma Membrane	transporter
Sphk1		SPHK1	sphingosine kinase 1	Cytoplasm	kinase
Mapt		MAPT	microtubule-associated protein tau	Plasma Membrane	other
Nat8l		NAT8L	N-acetyltransferase 8-like (GCN5-related, putative)	Cytoplasm	enzyme
Cacng4		CACNG4	calcium channel, voltage-dependent, gamma subunit 4	Plasma Membrane	ion channel
Adcy5		ADCY5	adenylate cyclase 5	Plasma Membrane	enzyme
Nab2		NAB2	NGFI-A binding protein 2 (EGR1 binding protein 2)	Nucleus	transcription regulator
Ier5l		IER5L	immediate early response 5-like	Other	other
Slc25a1		Slc25a1	solute carrier family 25 (mitochondrial carrier, citrate transporter), member 1	Cytoplasm	transporter
Sulf2		SULF2	sulfatase 2	Plasma Membrane	enzyme
Mpp2		MPP2	membrane protein, palmitoylated 2 (MAGUK p55 subfamily member 2)	Plasma Membrane	kinase
Abhd2		ABHD2	abhydrolase domain containing 2	Other	enzyme
Zyx		ZYX	zyxin	Plasma Membrane	other
Raver2		RAVER2	ribonucleoprotein, PTB-binding 2	Nucleus	other
P2rx4		P2RX4	purinergic receptor P2X, ligand gated ion channel, 4	Plasma Membrane	ion channel
Tpm3		TPM3	tropomyosin 3	Cytoplasm	other
Acbd6		ACBD6	acyl-CoA binding domain containing 6	Other	other
Epha4		EPHA4	EPH receptor A4	Plasma Membrane	kinase
Dpy19l3		DPY19L3	dpy-19-like 3 (C. elegans)	Other	other
Ttc32		TTC32	tetratricopeptide repeat domain 32	Other	other
Myo1b		MYO1B	myosin IB	Cytoplasm	other
Rab33b		RAB33B	RAB33B, member RAS oncogene family	Cytoplasm	enzyme

## Sheet: C5_IPA
ID	Notes	Symbol	Entrez Gene Name	Location	Type(s)
Ttr		TTR	transthyretin	Extracellular Space	transporter
Idua		IDUA	iduronidase, alpha-L-	Cytoplasm	enzyme
Lingo1		LINGO1	leucine rich repeat and Ig domain containing 1	Plasma Membrane	other
Dct		DCT	dopachrome tautomerase	Cytoplasm	enzyme
Cpxm2		CPXM2	carboxypeptidase X (M14 family), member 2	Extracellular Space	peptidase
Col1a1		COL1A1	collagen, type I, alpha 1	Extracellular Space	other
Nid1		NID1	nidogen 1	Extracellular Space	other
Cdh3		CDH3	cadherin 3, type 1, P-cadherin (placental)	Plasma Membrane	other
Efhd1		EFHD1	EF-hand domain family, member D1	Cytoplasm	other
Htra3		HTRA3	HtrA serine peptidase 3	Extracellular Space	peptidase
Wfdc2		WFDC2	WAP four-disulfide core domain 2	Extracellular Space	other
Adamts16		ADAMTS16	ADAM metallopeptidase with thrombospondin type 1 motif, 16	Extracellular Space	other
Thbs1		THBS1	thrombospondin 1	Extracellular Space	other
Gcnt1		GCNT1	glucosaminyl (N-acetyl) transferase 1, core 2	Cytoplasm	enzyme
Bst2		Bst2	bone marrow stromal cell antigen 2	Plasma Membrane	other
Eya2		EYA2	EYA transcriptional coactivator and phosphatase 2	Nucleus	phosphatase
Cpz		CPZ	carboxypeptidase Z	Extracellular Space	peptidase
Ethe1		ETHE1	ethylmalonic encephalopathy 1	Cytoplasm	enzyme
Mt3		Mt3	metallothionein 3	Cytoplasm	other
Eml2		EML2	echinoderm microtubule associated protein like 2	Cytoplasm	other
Bag3		BAG3	BCL2-associated athanogene 3	Cytoplasm	other
Col8a1		COL8A1	collagen, type VIII, alpha 1	Extracellular Space	other
Fkbp11		FKBP11	FK506 binding protein 11, 19 kDa	Cytoplasm	enzyme
Tead2		TEAD2	TEA domain family member 2	Nucleus	transcription regulator
Tmem51		TMEM51	transmembrane protein 51	Other	other
Mast4		MAST4	microtubule associated serine/threonine kinase family member 4	Other	kinase
Tmem56		TMEM56	transmembrane protein 56	Other	other
Begain		BEGAIN	brain-enriched guanylate kinase-associated	Nucleus	other
Zmynd15		ZMYND15	zinc finger, MYND-type containing 15	Other	other
Gmppa		GMPPA	GDP-mannose pyrophosphorylase A	Cytoplasm	enzyme
S100a11		LOC102637129/S100a11	S100 calcium binding protein A11 (calgizzarin)	Cytoplasm	other
Ltbp1		LTBP1	latent transforming growth factor beta binding protein 1	Extracellular Space	other
Tmc7		TMC7	transmembrane channel-like 7	Other	other
Dusp3		DUSP3	dual specificity phosphatase 3	Cytoplasm	phosphatase
Rgs19		RGS19	regulator of G-protein signaling 19	Cytoplasm	other
Slc6a11		SLC6A11	solute carrier family 6 (neurotransmitter transporter), member 11	Plasma Membrane	transporter
Asphd2		ASPHD2	aspartate beta-hydroxylase domain containing 2	Other	enzyme
Adam15		ADAM15	ADAM metallopeptidase domain 15	Plasma Membrane	peptidase
AI646023
Cbs		CBS/CBSL	cystathionine-beta-synthase	Cytoplasm	enzyme
Gpr153		GPR153	G protein-coupled receptor 153	Plasma Membrane	G-protein coupled receptor
Hs1bp3		HS1BP3	HCLS1 binding protein 3	Other	other
Copz2		COPZ2	coatomer protein complex, subunit zeta 2	Cytoplasm	transporter
Slc13a5		SLC13A5	solute carrier family 13 (sodium-dependent citrate transporter), member 5	Plasma Membrane	transporter
Arl5c		ARL5C	ADP-ribosylation factor-like 5C	Other	other
Gm106
S100a13		S100A13	S100 calcium binding protein A13	Cytoplasm	other
Plcb3		PLCB3	phospholipase C, beta 3 (phosphatidylinositol-specific)	Cytoplasm	enzyme
Dzip1		DZIP1	DAZ interacting zinc finger protein 1	Cytoplasm	other
Lmna		LMNA	lamin A/C	Nucleus	other
Ablim2		ABLIM2	actin binding LIM protein family, member 2	Cytoplasm	other
Hebp1		HEBP1	heme binding protein 1	Cytoplasm	other
Gstt1		Gstt1	glutathione S-transferase, theta 1	Cytoplasm	enzyme
Eef2k		EEF2K	eukaryotic elongation factor 2 kinase	Cytoplasm	kinase
Dleu7		DLEU7	deleted in lymphocytic leukemia, 7	Other	other
Vkorc1		VKORC1	vitamin K epoxide reductase complex, subunit 1	Cytoplasm	enzyme
Rgs8		RGS8	regulator of G-protein signaling 8	Cytoplasm	other
Stmn4		STMN4	stathmin-like 4	Cytoplasm	other
Apcdd1		APCDD1	adenomatosis polyposis coli down-regulated 1	Plasma Membrane	other
Nlgn3		NLGN3	neuroligin 3	Plasma Membrane	enzyme
Egfl6		EGFL6	EGF-like-domain, multiple 6	Extracellular Space	other
Prmt3		PRMT3	protein arginine methyltransferase 3	Nucleus	enzyme
Slc44a5		SLC44A5	solute carrier family 44, member 5	Plasma Membrane	transporter
Nmu		NMU	neuromedin U	Extracellular Space	other
Tnfrsf19		TNFRSF19	tumor necrosis factor receptor superfamily, member 19	Plasma Membrane	transmembrane receptor
Dclk1		DCLK1	doublecortin-like kinase 1	Other	kinase
Egfr		EGFR	epidermal growth factor receptor	Plasma Membrane	kinase
Ptprd		Ptprd	protein tyrosine phosphatase, receptor type, D	Plasma Membrane	phosphatase
St7		ST7	suppression of tumorigenicity 7	Other	other
Chn2		CHN2	chimerin 2	Cytoplasm	other
Tekt1		TEKT1	tektin 1	Cytoplasm	other
S100a1		S100A1	S100 calcium binding protein A1	Cytoplasm	other
Bdh1		BDH1	3-hydroxybutyrate dehydrogenase, type 1	Cytoplasm	enzyme
Tmbim1		TMBIM1	transmembrane BAX inhibitor motif containing 1	Cytoplasm	other
Ctsh		CTSH	cathepsin H	Cytoplasm	peptidase
Ociad2		OCIAD2	OCIA domain containing 2	Cytoplasm	other
Ptrh1		PTRH1	peptidyl-tRNA hydrolase 1 homolog	Cytoplasm	enzyme
Tha1		Tha1	threonine aldolase 1	Other	other
Cmtm7		CMTM7	CKLF-like MARVEL transmembrane domain containing 7	Extracellular Space	cytokine
Bcar1		BCAR1	breast cancer anti-estrogen resistance 1	Plasma Membrane	enzyme
Dtx1		DTX1	deltex 1, E3 ubiquitin ligase	Nucleus	transcription regulator
Adi1		ADI1	acireductone dioxygenase 1	Nucleus	enzyme
B3galtl
Mical1		MICAL1	microtubule associated monooxygenase, calponin and LIM domain containing 1	Cytoplasm	enzyme
Notch1		NOTCH1	notch 1	Plasma Membrane	transcription regulator
Nelf
Ctnnbip1		CTNNBIP1	catenin, beta interacting protein 1	Cytoplasm	other
Josd2		JOSD2	Josephin domain containing 2	Other	enzyme
Ldhb		LDHB	lactate dehydrogenase B	Cytoplasm	enzyme
AI413582		AI413582	expressed sequence AI413582	Other	other
Phyh		PHYH	phytanoyl-CoA 2-hydroxylase	Cytoplasm	enzyme
Nme4		NME4	NME/NM23 nucleoside diphosphate kinase 4	Cytoplasm	kinase
Arvcf		ARVCF	armadillo repeat gene deleted in velocardiofacial syndrome	Plasma Membrane	other
Kremen1		KREMEN1	kringle containing transmembrane protein 1	Plasma Membrane	other
Ksr1		KSR1	kinase suppressor of ras 1	Cytoplasm	kinase
Cthrc1		CTHRC1	collagen triple helix repeat containing 1	Extracellular Space	other
Gusb		GUSB	glucuronidase, beta	Cytoplasm	enzyme
Tmem44		TMEM44	transmembrane protein 44	Other	other
Ctsz		CTSZ	cathepsin Z	Cytoplasm	peptidase
Sct		Sct	secretin	Extracellular Space	other
Cldn1		CLDN1	claudin 1	Plasma Membrane	other
Grb14		GRB14	growth factor receptor-bound protein 14	Plasma Membrane	other
Il17rd		IL17RD	interleukin 17 receptor D	Cytoplasm	other
Gypc		GYPC	glycophorin C (Gerbich blood group)	Plasma Membrane	other
Tiam1		TIAM1	T-cell lymphoma invasion and metastasis 1	Cytoplasm	other
Capn5		CAPN5	calpain 5	Cytoplasm	peptidase
Abcb9		ABCB9	ATP-binding cassette, sub-family B (MDR/TAP), member 9	Cytoplasm	transporter
Kcnj11		KCNJ11	potassium channel, inwardly rectifying subfamily J, member 11	Plasma Membrane	ion channel
Rsph1		RSPH1	radial spoke head 1 homolog (Chlamydomonas)	Nucleus	other
Hip1		HIP1	huntingtin interacting protein 1	Cytoplasm	other
Fnbp1		FNBP1	formin binding protein 1	Nucleus	enzyme
Wdsub1		WDSUB1	WD repeat, sterile alpha motif and U-box domain containing 1	Other	other
Acot9	D	ACOT9	acyl-CoA thioesterase 9	Cytoplasm	enzyme
Chpt1		CHPT1	choline phosphotransferase 1	Cytoplasm	enzyme
Ldlrad3		LDLRAD3	low density lipoprotein receptor class A domain containing 3	Plasma Membrane	other
Mccc2		MCCC2	methylcrotonoyl-CoA carboxylase 2 (beta)	Cytoplasm	enzyme
Entpd5		ENTPD5	ectonucleoside triphosphate diphosphohydrolase 5	Cytoplasm	enzyme
Mrpl33		MRPL33	mitochondrial ribosomal protein L33	Cytoplasm	other
S100a10		S100A10	S100 calcium binding protein A10	Cytoplasm	other
Ctnnd2		CTNND2	catenin (cadherin-associated protein), delta 2	Plasma Membrane	other
Pepd		PEPD	peptidase D	Cytoplasm	peptidase
Slc15a2		SLC15A2	solute carrier family 15 (oligopeptide transporter), member 2	Plasma Membrane	transporter
Gcnt2		GCNT2	glucosaminyl (N-acetyl) transferase 2, I-branching enzyme (I blood group)	Cytoplasm	enzyme
Pld1		PLD1	phospholipase D1, phosphatidylcholine-specific	Cytoplasm	enzyme
Ephx1		EPHX1	epoxide hydrolase 1, microsomal (xenobiotic)	Cytoplasm	peptidase
Lgals12		LGALS12	lectin, galactoside-binding, soluble, 12	Extracellular Space	other
Tlr3		TLR3	toll-like receptor 3	Plasma Membrane	transmembrane receptor
Trim16		TRIM16	tripartite motif containing 16	Cytoplasm	transcription regulator
Synpr		SYNPR	synaptoporin	Plasma Membrane	transporter
Cyp2j13		Cyp2j13	cytochrome P450, family 2, subfamily j, polypeptide 13	Other	other
Gramd3		GRAMD3	GRAM domain containing 3	Extracellular Space	other
Mertk		MERTK	MER proto-oncogene, tyrosine kinase	Plasma Membrane	kinase
Mgst1		MGST1	microsomal glutathione S-transferase 1	Cytoplasm	enzyme
Creb3l4		CREB3L4	cAMP responsive element binding protein 3-like 4	Nucleus	transcription regulator
Fgl2		FGL2	fibrinogen-like 2	Extracellular Space	peptidase
Car12		CA12	carbonic anhydrase XII	Plasma Membrane	enzyme
Il17rc		IL17RC	interleukin 17 receptor C	Plasma Membrane	transmembrane receptor
Lynx1		LYNX1	Ly6/neurotoxin 1	Plasma Membrane	transporter
Gdpd2		GDPD2	glycerophosphodiester phosphodiesterase domain containing 2	Plasma Membrane	enzyme
Gng8		GNG8	guanine nucleotide binding protein (G protein), gamma 8	Plasma Membrane	enzyme
Afap1l1		AFAP1L1	actin filament associated protein 1-like 1	Other	other
Emid1		EMID1	EMI domain containing 1	Extracellular Space	other
Dcxr		DCXR	dicarbonyl/L-xylulose reductase	Cytoplasm	enzyme
Rap1gap		RAP1GAP	RAP1 GTPase activating protein	Cytoplasm	other
Ush1c		USH1C	Usher syndrome 1C	Plasma Membrane	other
Rab17		RAB17	RAB17, member RAS oncogene family	Cytoplasm	enzyme
Ston2		STON2	stonin 2	Cytoplasm	other
Bdh2		BDH2	3-hydroxybutyrate dehydrogenase, type 2	Cytoplasm	enzyme
Selenbp2		SELENBP1	selenium binding protein 1	Cytoplasm	other
Crybb1		CRYBB1	crystallin, beta B1	Other	other
Agt		AGT	angiotensinogen (serpin peptidase inhibitor, clade A, member 8)	Extracellular Space	growth factor
Gpnmb		GPNMB	glycoprotein (transmembrane) nmb	Plasma Membrane	enzyme
Gstm6		Gstm6	glutathione S-transferase, mu 6	Cytoplasm	enzyme
Spon2		SPON2	spondin 2, extracellular matrix protein	Extracellular Space	other
Atp1a2		ATP1A2	ATPase, Na+/K+ transporting, alpha 2 polypeptide	Plasma Membrane	transporter
Gpr56
Oasl2		Oasl2	2'-5' oligoadenylate synthetase-like 2	Other	enzyme
Anxa4		ANXA4	annexin A4	Plasma Membrane	other
S100a16		S100A16	S100 calcium binding protein A16	Nucleus	other
Serpinf1		SERPINF1	serpin peptidase inhibitor, clade F (alpha-2 antiplasmin, pigment epithelium derived factor), member 1	Extracellular Space	other
Ggt1		GGT1	gamma-glutamyltransferase 1	Plasma Membrane	enzyme
Trpm1		TRPM1	transient receptor potential cation channel, subfamily M, member 1	Plasma Membrane	ion channel
Cryab		CRYAB	crystallin, alpha B	Nucleus	other
Kctd14		KCTD14	potassium channel tetramerization domain containing 14	Other	ion channel
Ptgds		PTGDS	prostaglandin D2 synthase 21kDa (brain)	Cytoplasm	enzyme
Angptl2		ANGPTL2	angiopoietin-like 2	Extracellular Space	other
Cox6b2		COX6B2	cytochrome c oxidase subunit VIb polypeptide 2 (testis)	Cytoplasm	enzyme
Fsd1		FSD1	fibronectin type III and SPRY domain containing 1	Cytoplasm	other
Ifi35		IFI35	interferon-induced protein 35	Nucleus	other
Acy3		ACY3	aminoacylase 3	Cytoplasm	enzyme
Gng7		GNG7	guanine nucleotide binding protein (G protein), gamma 7	Plasma Membrane	enzyme
Fcer1g		FCER1G	Fc fragment of IgE, high affinity I, receptor for; gamma polypeptide	Plasma Membrane	transmembrane receptor
Gstm7		GSTM2	glutathione S-transferase mu 2 (muscle)	Cytoplasm	enzyme
Atp6v1e2		ATP6V1E2	ATPase, H+ transporting, lysosomal 31kDa, V1 subunit E2	Cytoplasm	transporter
Oas2		OAS2	2'-5'-oligoadenylate synthetase 2, 69/71kDa	Cytoplasm	enzyme
Apoc1		Apoc1	apolipoprotein C-I	Extracellular Space	other
Rgs3		RGS3	regulator of G-protein signaling 3	Nucleus	other
Sema4a		SEMA4A	sema domain, immunoglobulin domain (Ig), transmembrane domain (TM) and short cytoplasmic domain, (semaphorin) 4A	Plasma Membrane	other
Irak2		IRAK2	interleukin-1 receptor-associated kinase 2	Plasma Membrane	kinase
Tpcn2		TPCN2	two pore segment channel 2	Cytoplasm	ion channel
G0s2		G0S2	G0/G1 switch 2	Cytoplasm	other
Pdgfrb		PDGFRB	platelet-derived growth factor receptor, beta polypeptide	Plasma Membrane	kinase
Il1r1		IL1R1	interleukin 1 receptor, type I	Plasma Membrane	transmembrane receptor
Smyd2		SMYD2	SET and MYND domain containing 2	Cytoplasm	enzyme
Col6a1		COL6A1	collagen, type VI, alpha 1	Extracellular Space	other
C1qtnf5		C1QTNF5	C1q and tumor necrosis factor related protein 5	Plasma Membrane	transmembrane receptor
Egfl8		EGFL8	EGF-like-domain, multiple 8	Extracellular Space	other
Cox8b		Cox8b	cytochrome c oxidase subunit VIIIb	Cytoplasm	enzyme
Pxdn		PXDN	peroxidasin	Extracellular Space	enzyme
Gsbs
Anks4b		ANKS4B	ankyrin repeat and sterile alpha motif domain containing 4B	Nucleus	transcription regulator
BC017612		Smco4	single-pass membrane protein with coiled-coil domains 4	Other	other
Rarres2		RARRES2	retinoic acid receptor responder (tazarotene induced) 2	Plasma Membrane	transmembrane receptor
Gdf1		GDF1	growth differentiation factor 1	Extracellular Space	growth factor
Ghrh		GHRH	growth hormone releasing hormone	Extracellular Space	other
Mlana		MLANA	melan-A	Plasma Membrane	other
Pycard		PYCARD	PYD and CARD domain containing	Cytoplasm	transcription regulator
Chi3l1
Aldh2		ALDH2	aldehyde dehydrogenase 2 family (mitochondrial)	Cytoplasm	enzyme
Tyr		TYR	tyrosinase	Cytoplasm	enzyme
Lair1		LAIR1	leukocyte-associated immunoglobulin-like receptor 1	Plasma Membrane	transmembrane receptor
Pmch		PMCH	pro-melanin-concentrating hormone	Extracellular Space	other
Maml2		Maml2	mastermind like 2 (Drosophila)	Nucleus	transcription regulator
Vcam1		VCAM1	vascular cell adhesion molecule 1	Plasma Membrane	transmembrane receptor
Acot10	D	ACOT9	acyl-CoA thioesterase 9	Cytoplasm	enzyme
B3galt1		B3GALT1	UDP-Gal:betaGlcNAc beta 1,3-galactosyltransferase, polypeptide 1	Cytoplasm	enzyme
Tfpi		TFPI	tissue factor pathway inhibitor (lipoprotein-associated coagulation inhibitor)	Extracellular Space	other
Gstm2		GSTM1	glutathione S-transferase mu 1	Cytoplasm	enzyme
Fam55d
Slc24a5		SLC24A5	solute carrier family 24 (sodium/potassium/calcium exchanger), member 5	Plasma Membrane	transporter
Zfp72		ZNF502	zinc finger protein 502	Nucleus	other
Baz1a		BAZ1A	bromodomain adjacent to zinc finger domain, 1A	Nucleus	other
Sepp1		SEPP1	selenoprotein P, plasma, 1	Extracellular Space	other
Asb4		ASB4	ankyrin repeat and SOCS box containing 4	Nucleus	transcription regulator
Calr4		Calr4	calreticulin 4	Cytoplasm	other
Rin2		RIN2	Ras and Rab interactor 2	Cytoplasm	other

## Sheet: C6_IPA
ID	Notes	Symbol	Entrez Gene Name	Location	Type(s)
Mxra7		Mxra7	matrix-remodelling associated 7	Other	other
Cotl1		COTL1	coactosin-like F-actin binding protein 1	Cytoplasm	other
Sorcs2		SORCS2	sortilin-related VPS10 domain containing receptor 2	Plasma Membrane	transporter
Cyb5
Polr2f		POLR2F	polymerase (RNA) II (DNA directed) polypeptide F	Nucleus	enzyme
Rpl13		RPL13	ribosomal protein L13	Nucleus	other
Mapre1		MAPRE1	microtubule-associated protein, RP/EB family, member 1	Cytoplasm	other
Rps16		RPS16	ribosomal protein S16	Cytoplasm	other
H47
Aldh7a1		ALDH7A1	aldehyde dehydrogenase 7 family, member A1	Cytoplasm	enzyme
Ifnar2		IFNAR2	interferon (alpha, beta and omega) receptor 2	Plasma Membrane	transmembrane receptor
Gapdh		GAPDH	glyceraldehyde-3-phosphate dehydrogenase	Cytoplasm	enzyme
Rsu1		RSU1	Ras suppressor protein 1	Cytoplasm	other
Capns1		CAPNS1	calpain, small subunit 1	Cytoplasm	peptidase
Arhgap21		ARHGAP21	Rho GTPase activating protein 21	Cytoplasm	other
Rpl6		RPL6	ribosomal protein L6	Nucleus	other
Snrpf		SNRPF	small nuclear ribonucleoprotein polypeptide F	Nucleus	other
Snrpa		Gm8587/Snrpa	small nuclear ribonucleoprotein polypeptide A	Nucleus	other
Rps3a
Zfp422		ZNF22	zinc finger protein 22	Nucleus	other
Rpl10		RPL10	ribosomal protein L10	Cytoplasm	other
Rplp1		Rplp1 (includes others)	ribosomal protein, large, P1	Nucleus	other
Xrcc5		XRCC5	X-ray repair complementing defective repair in Chinese hamster cells 5 (double-strand-break rejoining)	Nucleus	enzyme
Nme1		NME1	NME/NM23 nucleoside diphosphate kinase 1	Cytoplasm	kinase
Rbm3		RBM3	RNA binding motif (RNP1, RRM) protein 3	Cytoplasm	other
BC048403		C12orf66	chromosome 12 open reading frame 66	Plasma Membrane	other
Tmem159		TMEM159	transmembrane protein 159	Other	other
Sdcbp		SDCBP	syndecan binding protein (syntenin)	Plasma Membrane	enzyme
Ddx39		DDX39A	DEAD (Asp-Glu-Ala-Asp) box polypeptide 39A	Nucleus	enzyme
Mras		MRAS	muscle RAS oncogene homolog	Plasma Membrane	enzyme
Gna12		GNA12	guanine nucleotide binding protein (G protein) alpha 12	Plasma Membrane	enzyme
Rexo2		REXO2	RNA exonuclease 2	Cytoplasm	enzyme
Mesdc2		MESDC2	mesoderm development candidate 2	Extracellular Space	other
Mitd1		MITD1	MIT, microtubule interacting and transport, domain containing 1	Cytoplasm	other
Zmat5		ZMAT5	zinc finger, matrin-type 5	Nucleus	other
Alg14		ALG14	ALG14, UDP-N-acetylglucosaminyltransferase subunit	Cytoplasm	enzyme
Rps29		RPS29	ribosomal protein S29	Cytoplasm	other
Nnat		NNAT	neuronatin	Plasma Membrane	transporter
Rps15		RPS15	ribosomal protein S15	Cytoplasm	other
Gfer		GFER	growth factor, augmenter of liver regeneration	Nucleus	enzyme
Mrm1		MRM1	mitochondrial rRNA methyltransferase 1	Cytoplasm	other
Med21		MED21	mediator complex subunit 21	Nucleus	transcription regulator
Sptlc1		SPTLC1	serine palmitoyltransferase, long chain base subunit 1	Cytoplasm	enzyme
Ndufc2		NDUFC2	NADH dehydrogenase (ubiquinone) 1, subcomplex unknown, 2, 14.5kDa	Cytoplasm	enzyme
Rpl11		RPL11	ribosomal protein L11	Cytoplasm	other
Smo		SMO	smoothened, frizzled class receptor	Plasma Membrane	G-protein coupled receptor
Tnfrsf21		TNFRSF21	tumor necrosis factor receptor superfamily, member 21	Plasma Membrane	transmembrane receptor
Crat		CRAT	carnitine O-acetyltransferase	Cytoplasm	enzyme
Ets2		ETS2	v-ets avian erythroblastosis virus E26 oncogene homolog 2	Nucleus	transcription regulator
Frmpd1		FRMPD1	FERM and PDZ domain containing 1	Cytoplasm	other
Dpysl4		DPYSL4	dihydropyrimidinase-like 4	Cytoplasm	enzyme
Rcn1		RCN1	reticulocalbin 1, EF-hand calcium binding domain	Cytoplasm	other
Gpc1		GPC1	glypican 1	Plasma Membrane	transmembrane receptor
Tcf3		TCF3	transcription factor 3	Nucleus	transcription regulator
Rrbp1		Rrbp1	ribosome binding protein 1	Cytoplasm	transporter
Cndp2		CNDP2	CNDP dipeptidase 2 (metallopeptidase M20 family)	Cytoplasm	peptidase
Exosc6		EXOSC6	exosome component 6	Nucleus	other
Mrps10		MRPS10	mitochondrial ribosomal protein S10	Cytoplasm	other
F2r		F2R	coagulation factor II (thrombin) receptor	Plasma Membrane	G-protein coupled receptor
Sdad1		SDAD1	SDA1 domain containing 1	Nucleus	other
Tmed9		TMED9	transmembrane emp24 protein transport domain containing 9	Cytoplasm	transporter
Pnpla2		PNPLA2	patatin-like phospholipase domain containing 2	Cytoplasm	enzyme
Slc35b2		SLC35B2	solute carrier family 35 (adenosine 3'-phospho 5'-phosphosulfate transporter), member B2	Cytoplasm	transporter
Npm1		NPM1	nucleophosmin (nucleolar phosphoprotein B23, numatrin)	Nucleus	transcription regulator
Tmco1		TMCO1	transmembrane and coiled-coil domains 1	Cytoplasm	other
Rps26		RPS26	ribosomal protein S26	Cytoplasm	other
Pdia6		PDIA6	protein disulfide isomerase family A, member 6	Cytoplasm	enzyme
Pitrm1		PITRM1	pitrilysin metallopeptidase 1	Cytoplasm	peptidase
Rpsa		RPSA	ribosomal protein SA	Cytoplasm	translation regulator
Rpl26		RPL26	ribosomal protein L26	Cytoplasm	other
Rpl38		RPL38	ribosomal protein L38	Cytoplasm	other
Stk10		STK10	serine/threonine kinase 10	Cytoplasm	kinase
Churc1		CHURC1	churchill domain containing 1	Nucleus	transcription regulator
Ccdc41
BC016495		NMRK1	nicotinamide riboside kinase 1	Other	kinase
Ostf1		OSTF1	osteoclast stimulating factor 1	Nucleus	transcription regulator
Atp6v0e		ATP6V0E1	ATPase, H+ transporting, lysosomal 9kDa, V0 subunit e1	Cytoplasm	transporter
Mrps25		MRPS25	mitochondrial ribosomal protein S25	Cytoplasm	other
Dnajc15		DNAJC15	DnaJ (Hsp40) homolog, subfamily C, member 15	Cytoplasm	other
Ptp4a2		PTP4A2	protein tyrosine phosphatase type IVA, member 2	Cytoplasm	phosphatase
BC003266
Cox18		COX18	COX18 cytochrome c oxidase assembly factor	Cytoplasm	transporter
Emd		EMD	emerin	Nucleus	other
Tmem18		Tmem18	transmembrane protein 18	Nucleus	other
Rps19		RPS19	ribosomal protein S19	Cytoplasm	other
Dhrs1		DHRS1	dehydrogenase/reductase (SDR family) member 1	Cytoplasm	enzyme
Efha1
Ccdc23		SVBP	small vasohibin binding protein	Other	other
Mif		MIF	macrophage migration inhibitory factor (glycosylation-inhibiting factor)	Extracellular Space	cytokine
Stx4a		STX4	syntaxin 4	Plasma Membrane	transporter
D8Ertd738e		C19orf53	chromosome 19 open reading frame 53	Other	other
Aldh5a1		ALDH5A1	aldehyde dehydrogenase 5 family, member A1	Cytoplasm	enzyme
Cnih
Cat		CAT	catalase	Cytoplasm	enzyme
Ndufc1		NDUFC1	NADH dehydrogenase (ubiquinone) 1, subcomplex unknown, 1, 6kDa	Cytoplasm	enzyme
Pcdh18		PCDH18	protocadherin 18	Extracellular Space	other
D16Ertd472e		C21orf91	chromosome 21 open reading frame 91	Other	other
Gpr19		GPR19	G protein-coupled receptor 19	Plasma Membrane	G-protein coupled receptor
Klhl5		KLHL5	kelch-like family member 5	Extracellular Space	other
Pebp1		PEBP1	phosphatidylethanolamine binding protein 1	Cytoplasm	other
Rpia		RPIA	ribose 5-phosphate isomerase A	Cytoplasm	enzyme
Snrpe		Snrpe	small nuclear ribonucleoprotein E	Nucleus	other
Gmds		GMDS	GDP-mannose 4,6-dehydratase	Cytoplasm	enzyme
Exosc9		EXOSC9	exosome component 9	Nucleus	enzyme
Rcn2		RCN2	reticulocalbin 2, EF-hand calcium binding domain	Cytoplasm	other
Sec11a		SEC11A	SEC11 homolog A, signal peptidase complex subunit	Cytoplasm	peptidase
Snrpb2		SNRPB2	small nuclear ribonucleoprotein polypeptide B	Nucleus	other
Rps5		RPS5	ribosomal protein S5	Cytoplasm	other
Tceal8		TCEAL8	transcription elongation factor A (SII)-like 8	Other	other
Alg3		ALG3	ALG3, alpha-1,3- mannosyltransferase	Cytoplasm	enzyme
Gpm6b		GPM6B	glycoprotein M6B	Plasma Membrane	other
Fbxo16		FBXO16	F-box protein 16	Other	other
Zmpste24		ZMPSTE24	zinc metallopeptidase STE24	Nucleus	peptidase
Hsd17b12		HSD17B12	hydroxysteroid (17-beta) dehydrogenase 12	Cytoplasm	enzyme
Rpl37a		RPL37A	ribosomal protein L37a	Cytoplasm	other
B3gnt5		B3GNT5	UDP-GlcNAc:betaGal beta-1,3-N-acetylglucosaminyltransferase 5	Cytoplasm	enzyme
Pdk1		PDK1	pyruvate dehydrogenase kinase, isozyme 1	Cytoplasm	kinase
Fam122b		FAM122B	family with sequence similarity 122B	Other	other
Immp2l		IMMP2L	inner mitochondrial membrane peptidase subunit 2	Cytoplasm	peptidase
Elk3		ELK3	ELK3, ETS-domain protein (SRF accessory protein 2)	Nucleus	transcription regulator
Rgma		RGMA	repulsive guidance molecule family member a	Plasma Membrane	other
Dok1		DOK1	docking protein 1, 62kDa (downstream of tyrosine kinase 1)	Plasma Membrane	kinase
Mobkl2b
Igfbp2		IGFBP2	insulin-like growth factor binding protein 2, 36kDa	Extracellular Space	other
Lrig3		LRIG3	leucine-rich repeats and immunoglobulin-like domains 3	Extracellular Space	other
Lsm5		LSM5	LSM5 homolog, U6 small nuclear RNA and mRNA degradation associated	Cytoplasm	other
Gng12		GNG12	guanine nucleotide binding protein (G protein), gamma 12	Plasma Membrane	enzyme
Mfsd1		MFSD1	major facilitator superfamily domain containing 1	Other	transporter
Opn3		OPN3	opsin 3	Plasma Membrane	G-protein coupled receptor
Stxbp6		STXBP6	syntaxin binding protein 6 (amisyn)	Cytoplasm	other
Emb		EMB	embigin	Plasma Membrane	other
Rfk		RFK	riboflavin kinase	Cytoplasm	kinase
Hmgn3		Hmgn3	high mobility group nucleosomal binding domain 3	Nucleus	other
Ptpra		PTPRA	protein tyrosine phosphatase, receptor type, A	Plasma Membrane	phosphatase
Coq10b		COQ10B	coenzyme Q10B	Cytoplasm	other
Ube2e2		UBE2E2	ubiquitin-conjugating enzyme E2E 2	Cytoplasm	enzyme
Phlda1		PHLDA1	pleckstrin homology-like domain, family A, member 1	Cytoplasm	other
Gpr125
Hrsp12		HRSP12	heat-responsive protein 12	Cytoplasm	enzyme
Pop1		POP1	POP1 homolog, ribonuclease P/MRP subunit	Nucleus	enzyme
Fzd6		FZD6	frizzled class receptor 6	Plasma Membrane	G-protein coupled receptor
Tmem178		TMEM178A	transmembrane protein 178A	Other	other
Reep5		REEP5	receptor accessory protein 5	Extracellular Space	transporter
Sucla2		SUCLA2	succinate-CoA ligase, ADP-forming, beta subunit	Cytoplasm	enzyme
Mettl1		METTL1	methyltransferase like 1	Nucleus	enzyme
Ttc9		TTC9	tetratricopeptide repeat domain 9	Extracellular Space	other
Exosc3		EXOSC3	exosome component 3	Nucleus	enzyme
Lrrn1		LRRN1	leucine rich repeat neuronal 1	Other	other
B4galt6		B4GALT6	UDP-Gal:betaGlcNAc beta 1,4- galactosyltransferase, polypeptide 6	Cytoplasm	enzyme
Boc		BOC	BOC cell adhesion associated, oncogene regulated	Plasma Membrane	other
Adamts19		ADAMTS19	ADAM metallopeptidase with thrombospondin type 1 motif, 19	Extracellular Space	peptidase
Ntn4		NTN4	netrin 4	Extracellular Space	other
Ccdc102a		CCDC102A	coiled-coil domain containing 102A	Other	other
Hs6st2		HS6ST2	heparan sulfate 6-O-sulfotransferase 2	Plasma Membrane	enzyme
Gja1		GJA1	gap junction protein, alpha 1, 43kDa	Plasma Membrane	transporter
Pde10a		PDE10A	phosphodiesterase 10A	Cytoplasm	enzyme
Sox6		SOX6	SRY (sex determining region Y)-box 6	Nucleus	transcription regulator
Kcnh7		KCNH7	potassium channel, voltage gated eag related subfamily H, member 7	Plasma Membrane	ion channel
Snai2		SNAI2	snail family zinc finger 2	Nucleus	transcription regulator
Chrna4		CHRNA4	cholinergic receptor, nicotinic, alpha 4 (neuronal)	Plasma Membrane	transmembrane receptor
Agpat2		AGPAT2	1-acylglycerol-3-phosphate O-acyltransferase 2	Cytoplasm	enzyme
Cacna2d2		CACNA2D2	calcium channel, voltage-dependent, alpha 2/delta subunit 2	Plasma Membrane	ion channel
Rps6ka4		RPS6KA4	ribosomal protein S6 kinase, 90kDa, polypeptide 4	Cytoplasm	kinase
Ppp1r16b		PPP1R16B	protein phosphatase 1, regulatory subunit 16B	Plasma Membrane	phosphatase
Cav1		CAV1	caveolin 1, caveolae protein, 22kDa	Plasma Membrane	transmembrane receptor
Lhfpl2		LHFPL2	lipoma HMGIC fusion partner-like 2	Other	enzyme
Abat		ABAT	4-aminobutyrate aminotransferase	Cytoplasm	enzyme
Ap1s1		AP1S1	adaptor-related protein complex 1, sigma 1 subunit	Cytoplasm	transporter
Kctd17		KCTD17	potassium channel tetramerization domain containing 17	Other	other
Ece2		ECE2	endothelin converting enzyme 2	Plasma Membrane	peptidase
Stat5b		STAT5B	signal transducer and activator of transcription 5B	Nucleus	transcription regulator
Ddah1		DDAH1	dimethylarginine dimethylaminohydrolase 1	Cytoplasm	enzyme
Schip1		SCHIP1	schwannomin interacting protein 1	Cytoplasm	other
Slc2a3		SLC2A3	solute carrier family 2 (facilitated glucose transporter), member 3	Plasma Membrane	transporter
Tmeff2		TMEFF2	transmembrane protein with EGF-like and two follistatin-like domains 2	Cytoplasm	other
Slc16a13		SLC16A13	solute carrier family 16, member 13	Cytoplasm	other
Gpatch4		GPATCH4	G patch domain containing 4	Other	other
Sgk3		C8orf44-SGK3/SGK3	serum/glucocorticoid regulated kinase family, member 3	Cytoplasm	kinase
Gstm4		GSTM4	glutathione S-transferase mu 4	Cytoplasm	enzyme
Gsto1		GSTO1	glutathione S-transferase omega 1	Cytoplasm	enzyme
Bex4		BEX4	brain expressed, X-linked 4	Cytoplasm	other
Palld		PALLD	palladin, cytoskeletal associated protein	Plasma Membrane	other
Tspan6		TSPAN6	tetraspanin 6	Plasma Membrane	other
Hsd17b10		HSD17B10	hydroxysteroid (17-beta) dehydrogenase 10	Cytoplasm	enzyme
Rab31		RAB31	RAB31, member RAS oncogene family	Cytoplasm	enzyme
Specc1		SPECC1	sperm antigen with calponin homology and coiled-coil domains 1	Nucleus	other
Mdfic		MDFIC	MyoD family inhibitor domain containing	Nucleus	other
Rasl11b		RASL11B	RAS-like, family 11, member B	Other	enzyme
Ptx3		PTX3	pentraxin 3, long	Extracellular Space	other
Pde1c		PDE1C	phosphodiesterase 1C, calmodulin-dependent 70kDa	Cytoplasm	enzyme
Bmpr1b		BMPR1B	bone morphogenetic protein receptor, type IB	Plasma Membrane	kinase
Prkcq		PRKCQ	protein kinase C, theta	Cytoplasm	kinase
Fgfrl1		FGFRL1	fibroblast growth factor receptor-like 1	Plasma Membrane	transmembrane receptor
Ptprf		PTPRF	protein tyrosine phosphatase, receptor type, F	Plasma Membrane	phosphatase
Igsf3		IGSF3	immunoglobulin superfamily, member 3	Plasma Membrane	other
Kif7		KIF7	kinesin family member 7	Extracellular Space	other
Smoc1		SMOC1	SPARC related modular calcium binding 1	Extracellular Space	other
Carhsp1		CARHSP1	calcium regulated heat stable protein 1, 24kDa	Cytoplasm	other
Epha2		EPHA2	EPH receptor A2	Plasma Membrane	kinase
Col4a2		COL4A2	collagen, type IV, alpha 2	Extracellular Space	other
Gm1673		Gm1673	predicted gene 1673	Other	other
Slc6a1		SLC6A1	solute carrier family 6 (neurotransmitter transporter), member 1	Plasma Membrane	transporter
Serpinh1		SERPINH1	serpin peptidase inhibitor, clade H (heat shock protein 47), member 1, (collagen binding protein 1)	Extracellular Space	other
Il4ra		IL4R	interleukin 4 receptor	Plasma Membrane	transmembrane receptor
Serinc2		SERINC2	serine incorporator 2	Plasma Membrane	transporter
Rassf4		RASSF4	Ras association (RalGDS/AF-6) domain family member 4	Other	other
Tmem121		TMEM121	transmembrane protein 121	Other	other
Car14		CA14	carbonic anhydrase XIV	Plasma Membrane	enzyme
Apoe		APOE	apolipoprotein E	Extracellular Space	transporter
Efna4		EFNA4	ephrin-A4	Plasma Membrane	kinase
Osbpl1a		OSBPL1A	oxysterol binding protein-like 1A	Cytoplasm	other
Tspan12		TSPAN12	tetraspanin 12	Plasma Membrane	other
Sfxn1		SFXN1	sideroflexin 1	Cytoplasm	transporter
Sumf1		SUMF1	sulfatase modifying factor 1	Cytoplasm	other
Dctd		DCTD	dCMP deaminase	Cytoplasm	enzyme
Fbxw17		Fbxw17	F-box and WD-40 domain protein 17	Other	other
Ccdc124		CCDC124	coiled-coil domain containing 124	Other	other
Ap1s3		AP1S3	adaptor-related protein complex 1, sigma 3 subunit	Cytoplasm	transporter
Dap		DAP	death-associated protein	Cytoplasm	transcription regulator
Adamts7		ADAMTS7	ADAM metallopeptidase with thrombospondin type 1 motif, 7	Extracellular Space	peptidase
Ddt		DDT	D-dopachrome tautomerase	Cytoplasm	enzyme
Gprc5b		GPRC5B	G protein-coupled receptor, class C, group 5, member B	Plasma Membrane	G-protein coupled receptor
Bid		BID	BH3 interacting domain death agonist	Cytoplasm	other
Capn2		CAPN2	calpain 2, (m/II) large subunit	Cytoplasm	peptidase
Mta3		MTA3	metastasis associated 1 family, member 3	Nucleus	other
Timp2		TIMP2	TIMP metallopeptidase inhibitor 2	Extracellular Space	other
Il10rb		IL10RB	interleukin 10 receptor, beta	Plasma Membrane	transmembrane receptor
Ephb2		EPHB2	EPH receptor B2	Plasma Membrane	kinase
Ptpru		PTPRU	protein tyrosine phosphatase, receptor type, U	Plasma Membrane	phosphatase
Atp5e		Atp5e	ATP synthase, H+ transporting, mitochondrial F1 complex, epsilon subunit	Cytoplasm	transporter
Comt		COMT	catechol-O-methyltransferase	Cytoplasm	enzyme
Ppp1r1a		PPP1R1A	protein phosphatase 1, regulatory (inhibitor) subunit 1A	Cytoplasm	phosphatase
B4galt5		B4GALT5	UDP-Gal:betaGlcNAc beta 1,4- galactosyltransferase, polypeptide 5	Cytoplasm	enzyme
Hip1r		HIP1R	huntingtin interacting protein 1 related	Cytoplasm	other
Plk3		PLK3	polo-like kinase 3	Nucleus	kinase
Ctgf		CTGF	connective tissue growth factor	Extracellular Space	growth factor
Slc2a12		SLC2A12	solute carrier family 2 (facilitated glucose transporter), member 12	Plasma Membrane	transporter
Krtcap2		KRTCAP2	keratinocyte associated protein 2	Plasma Membrane	enzyme
Antxr1		ANTXR1	anthrax toxin receptor 1	Plasma Membrane	transmembrane receptor
Ndufa3		NDUFA3	NADH dehydrogenase (ubiquinone) 1 alpha subcomplex, 3, 9kDa	Cytoplasm	enzyme
Crip1		CRIP1	cysteine-rich protein 1 (intestinal)	Cytoplasm	other
Selm		SELM	selenoprotein M	Cytoplasm	other
Klf15		KLF15	Kruppel-like factor 15	Nucleus	transcription regulator
St8sia5		ST8SIA5	ST8 alpha-N-acetyl-neuraminide alpha-2,8-sialyltransferase 5	Cytoplasm	enzyme
Bmp1		BMP1	bone morphogenetic protein 1	Extracellular Space	peptidase
Bok		BOK	BCL2-related ovarian killer	Cytoplasm	other
Nudt16		NUDT16	nudix (nucleoside diphosphate linked moiety X)-type motif 16	Nucleus	enzyme
Twf2		TWF2	twinfilin actin binding protein 2	Cytoplasm	kinase
Manbal		MANBAL	mannosidase, beta A, lysosomal-like	Other	other
Rdh5		RDH5	retinol dehydrogenase 5 (11-cis/9-cis)	Cytoplasm	enzyme
Tpst2		TPST2	tyrosylprotein sulfotransferase 2	Cytoplasm	enzyme
Atox1		ATOX1	antioxidant 1 copper chaperone	Cytoplasm	transporter
Dhrs4		DHRS4	dehydrogenase/reductase (SDR family) member 4	Cytoplasm	enzyme
Gcsh		GCSH	glycine cleavage system protein H (aminomethyl carrier)	Cytoplasm	enzyme
Gpx1		GPX1	glutathione peroxidase 1	Cytoplasm	enzyme
Aldoc		ALDOC	aldolase C, fructose-bisphosphate	Cytoplasm	enzyme
Casp6		CASP6	caspase 6, apoptosis-related cysteine peptidase	Cytoplasm	peptidase
Ech1		ECH1	enoyl CoA hydratase 1, peroxisomal	Cytoplasm	enzyme
Ggnbp1		Ggnbp1	gametogenetin binding protein 1	Other	other
Grn		GRN	granulin	Extracellular Space	growth factor
Iah1		IAH1	isoamyl acetate-hydrolyzing esterase 1 homolog	Cytoplasm	other
Mrpl23		LOC102724828/MRPL23	mitochondrial ribosomal protein L23	Cytoplasm	other
Aprt		APRT	adenine phosphoribosyltransferase	Cytoplasm	enzyme
Src		SRC	SRC proto-oncogene, non-receptor tyrosine kinase	Cytoplasm	kinase
Sil1		SIL1	SIL1 nucleotide exchange factor	Cytoplasm	transporter
Pla2g12a		PLA2G12A	phospholipase A2, group XIIA	Other	enzyme
Pycr2		PYCR2	pyrroline-5-carboxylate reductase family, member 2	Cytoplasm	enzyme
Gng10		GNG10	guanine nucleotide binding protein (G protein), gamma 10	Plasma Membrane	enzyme
Tmem185b		TMEM185B	transmembrane protein 185B	Other	other
C1qbp		C1QBP	complement component 1, q subcomponent binding protein	Cytoplasm	transcription regulator
D10Wsu102e		C12orf45	chromosome 12 open reading frame 45	Other	other
Glb1		GLB1	galactosidase, beta 1	Cytoplasm	enzyme
Lass5
Rcbtb2		RCBTB2	regulator of chromosome condensation (RCC1) and BTB (POZ) domain containing protein 2	Cytoplasm	other
Nt5dc1		NT5DC1	5'-nucleotidase domain containing 1	Other	other
Rnf7		RNF7	ring finger protein 7	Nucleus	enzyme
Tkt		TKT	transketolase	Cytoplasm	enzyme
Nudt1		NUDT1	nudix (nucleoside diphosphate linked moiety X)-type motif 1	Extracellular Space	phosphatase
Pus1		PUS1	pseudouridylate synthase 1	Nucleus	enzyme
Srm		SRM	spermidine synthase	Cytoplasm	enzyme
Tsc22d4		TSC22D4	TSC22 domain family, member 4	Nucleus	transcription regulator
Chst10		CHST10	carbohydrate sulfotransferase 10	Cytoplasm	enzyme
Fbxo10		FBXO10	F-box protein 10	Cytoplasm	enzyme
Dclk2		DCLK2	doublecortin-like kinase 2	Cytoplasm	kinase
Per2		PER2	period circadian clock 2	Nucleus	transcription regulator
Rps10		RPS10	ribosomal protein S10	Cytoplasm	other
Stoml2		STOML2	stomatin (EPB72)-like 2	Plasma Membrane	other
Yipf1		YIPF1	Yip1 domain family, member 1	Cytoplasm	other
Dera		DERA	deoxyribose-phosphate aldolase (putative)	Cytoplasm	enzyme
Pbx4		PBX4	pre-B-cell leukemia homeobox 4	Nucleus	transcription regulator
Tmem160		TMEM160	transmembrane protein 160	Cytoplasm	other
Cdc25b		CDC25B	cell division cycle 25B	Nucleus	phosphatase
Lipa		LIPA	lipase A, lysosomal acid, cholesterol esterase	Cytoplasm	enzyme
Tmem14a		TMEM14A	transmembrane protein 14A	Other	other
Ncam1		NCAM1	neural cell adhesion molecule 1	Plasma Membrane	other
Bckdhb		BCKDHB	branched chain keto acid dehydrogenase E1, beta polypeptide	Cytoplasm	enzyme
Pxmp4		PXMP4	peroxisomal membrane protein 4, 24kDa	Cytoplasm	other
Dtnbp1		DTNBP1	dystrobrevin binding protein 1	Plasma Membrane	other
Zfp239		ZNF239	zinc finger protein 239	Nucleus	other
Tmem98		TMEM98	transmembrane protein 98	Cytoplasm	other
Mpzl1		MPZL1	myelin protein zero-like 1	Plasma Membrane	other
Uaca		UACA	uveal autoantigen with coiled-coil domains and ankyrin repeats	Cytoplasm	other
Fxyd6		FXYD6	FXYD domain containing ion transport regulator 6	Plasma Membrane	ion channel
Ephb3		EPHB3	EPH receptor B3	Plasma Membrane	kinase
Rab7l1
Akr1b3		AKR1B1	aldo-keto reductase family 1, member B1 (aldose reductase)	Cytoplasm	enzyme
Slmo1		SLMO1	slowmo homolog 1 (Drosophila)	Cytoplasm	other
Nt5c		NT5C	5', 3'-nucleotidase, cytosolic	Cytoplasm	phosphatase
Ralb		RALB	v-ral simian leukemia viral oncogene homolog B	Cytoplasm	enzyme
Sostdc1		SOSTDC1	sclerostin domain containing 1	Extracellular Space	other
Dtd1		DTD1	D-tyrosyl-tRNA deacylase 1	Cytoplasm	enzyme
Fhl1		FHL1	four and a half LIM domains 1	Cytoplasm	other
Tmem14c		TMEM14C	transmembrane protein 14C	Plasma Membrane	other
Psat1		PSAT1	phosphoserine aminotransferase 1	Cytoplasm	enzyme
Pag1		PAG1	phosphoprotein membrane anchor with glycosphingolipid microdomains 1	Plasma Membrane	other
Txnrd1		TXNRD1	thioredoxin reductase 1	Cytoplasm	enzyme
Pecr		PECR	peroxisomal trans-2-enoyl-CoA reductase	Cytoplasm	enzyme
Slc9a9		SLC9A9	solute carrier family 9, subfamily A (NHE9, cation proton antiporter 9), member 9	Cytoplasm	transporter
Hsd17b11		HSD17B11	hydroxysteroid (17-beta) dehydrogenase 11	Cytoplasm	enzyme
Rbms2		RBMS2	RNA binding motif, single stranded interacting protein 2	Nucleus	other
Cpt1c		CPT1C	carnitine palmitoyltransferase 1C	Cytoplasm	enzyme
Mfap2		MFAP2	microfibrillar-associated protein 2	Extracellular Space	other
Col5a2		COL5A2	collagen, type V, alpha 2	Extracellular Space	other
Sh3bgrl		SH3BGRL	SH3 domain binding glutamate-rich protein like	Cytoplasm	other
Frmd4a		FRMD4A	FERM domain containing 4A	Plasma Membrane	other
Tfdp2		TFDP2	transcription factor Dp-2 (E2F dimerization partner 2)	Nucleus	transcription regulator
Ldb2		LDB2	LIM domain binding 2	Nucleus	transcription regulator
Luzp2		LUZP2	leucine zipper protein 2	Other	other
Dhx32		DHX32	DEAH (Asp-Glu-Ala-His) box polypeptide 32	Other	enzyme
Agpat4		AGPAT4	1-acylglycerol-3-phosphate O-acyltransferase 4	Cytoplasm	enzyme
Gsta4		Gsta4	glutathione S-transferase, alpha 4	Other	enzyme
Clec2d		Clec2d (includes others)	C-type lectin domain family 2, member d	Plasma Membrane	transmembrane receptor
Rftn2		RFTN2	raftlin family member 2	Other	other
Jam3		JAM3	junctional adhesion molecule 3	Plasma Membrane	other
Lrrc4b		LRRC4B	leucine rich repeat containing 4B	Plasma Membrane	other
Efnb1		EFNB1	ephrin-B1	Plasma Membrane	other
Scrn1		SCRN1	secernin 1	Cytoplasm	other
Gucy1a3		GUCY1A3	guanylate cyclase 1, soluble, alpha 3	Cytoplasm	enzyme
Flrt3		FLRT3	fibronectin leucine rich transmembrane protein 3	Plasma Membrane	other
Rgs16		RGS16	regulator of G-protein signaling 16	Cytoplasm	other
Gria2		GRIA2	glutamate receptor, ionotropic, AMPA 2	Plasma Membrane	ion channel
Diras2		DIRAS2	DIRAS family, GTP-binding RAS-like 2	Plasma Membrane	enzyme
Gucy1b3		GUCY1B3	guanylate cyclase 1, soluble, beta 3	Cytoplasm	enzyme
Cntnap2		CNTNAP2	contactin associated protein-like 2	Plasma Membrane	other
Pde4b		PDE4B	phosphodiesterase 4B, cAMP-specific	Cytoplasm	enzyme
Abca8b		ABCA8	ATP-binding cassette, sub-family A (ABC1), member 8	Plasma Membrane	transporter
Cd1d2		Cd1d2	CD1d2 antigen	Plasma Membrane	other
Fgf13		FGF13	fibroblast growth factor 13	Extracellular Space	growth factor
Spata6		SPATA6	spermatogenesis associated 6	Other	other
Lage3		Lage3	L antigen family, member 3	Other	other
Pcyt1b		PCYT1B	phosphate cytidylyltransferase 1, choline, beta	Cytoplasm	enzyme
Tnfrsf22		Tnfrsf22/Tnfrsf23	tumor necrosis factor receptor superfamily, member 23	Plasma Membrane	transmembrane receptor
Ccdc122		CCDC122	coiled-coil domain containing 122	Other	other
Pdgfrl		PDGFRL	platelet-derived growth factor receptor-like	Plasma Membrane	kinase
Dgkb		DGKB	diacylglycerol kinase, beta 90kDa	Cytoplasm	kinase
Nat2		NAT1	N-acetyltransferase 1 (arylamine N-acetyltransferase)	Cytoplasm	enzyme
Bche		BCHE	butyrylcholinesterase	Plasma Membrane	enzyme
Fez1		FEZ1	fasciculation and elongation protein zeta 1 (zygin I)	Cytoplasm	other
Efemp1		EFEMP1	EGF containing fibulin-like extracellular matrix protein 1	Extracellular Space	enzyme
Nmi		NMI	N-myc (and STAT) interactor	Cytoplasm	transcription regulator
Rnf135		RNF135	ring finger protein 135	Cytoplasm	enzyme
Rpl36a		Rpl36a	ribosomal protein L36A	Other	other
Rps4x		RPS4Y1	ribosomal protein S4, Y-linked 1	Cytoplasm	other
Rgl1		RGL1	ral guanine nucleotide dissociation stimulator-like 1	Cytoplasm	other
Zfp459		Zfp459	zinc finger protein 459	Other	other
Cdh10		CDH10	cadherin 10, type 2 (T2-cadherin)	Plasma Membrane	other
Bcap29		BCAP29	B-cell receptor-associated protein 29	Cytoplasm	transporter
Klhl13		KLHL13	kelch-like family member 13	Other	other
Nipsnap1		NIPSNAP1	nipsnap homolog 1 (C. elegans)	Cytoplasm	enzyme
Gbp6		GBP6	guanylate binding protein family, member 6	Cytoplasm	enzyme
Rassf2		RASSF2	Ras association (RalGDS/AF-6) domain family member 2	Nucleus	kinase
Fam102b		FAM102B	family with sequence similarity 102, member B	Other	other
Adam22		ADAM22	ADAM metallopeptidase domain 22	Plasma Membrane	peptidase
Prrg1		PRRG1	proline rich Gla (G-carboxyglutamic acid) 1	Plasma Membrane	other
Car3		CA3	carbonic anhydrase III	Cytoplasm	enzyme
Qpct		QPCT	glutaminyl-peptide cyclotransferase	Cytoplasm	enzyme
Ghr		GHR	growth hormone receptor	Plasma Membrane	transmembrane receptor
Spin2
Eps15		EPS15	epidermal growth factor receptor pathway substrate 15	Cytoplasm	other
Myo6		MYO6	myosin VI	Cytoplasm	other
Acyp2		ACYP2	acylphosphatase 2, muscle type	Cytoplasm	enzyme
Astn1		ASTN1	astrotactin 1	Other	other
Refbp2
Tmed3		TMED3	transmembrane emp24 protein transport domain containing 3	Cytoplasm	transporter
Cd1d1		CD1D	CD1d molecule	Plasma Membrane	other
Slc16a14		SLC16A14	solute carrier family 16, member 14	Other	other
Hddc2		HDDC2	HD domain containing 2	Cytoplasm	other
Cyp4v3		CYP4V2	cytochrome P450, family 4, subfamily V, polypeptide 2	Cytoplasm	enzyme
Pam		PAM	peptidylglycine alpha-amidating monooxygenase	Plasma Membrane	enzyme
Asph		ASPH	aspartate beta-hydroxylase	Cytoplasm	enzyme
Chac2		CHAC2	ChaC, cation transport regulator homolog 2 (E. coli)	Other	other
Arsk		ARSK	arylsulfatase family, member K	Extracellular Space	enzyme
Pcca		PCCA	propionyl CoA carboxylase, alpha polypeptide	Cytoplasm	enzyme
Ly96		LY96	lymphocyte antigen 96	Plasma Membrane	transmembrane receptor
Lyplal1		LYPLAL1	lysophospholipase-like 1	Cytoplasm	enzyme
Mttp		MTTP	microsomal triglyceride transfer protein	Cytoplasm	transporter
Nqo2		NQO2	NAD(P)H dehydrogenase, quinone 2	Cytoplasm	enzyme
